# Supplementary material for: Crystal structure of N,N-diisopropyl-4-methyl­benzene­sulfonamide
Source: Acta Crystallogr E Crystallogr Commun. 2020 Jun 5;76(Pt 7):1018–21. doi: 10.1107/S2056989020007185 (PMC7336799; doi:10.1107/S2056989020007185)
Supplement: Supplementary file 1 [file e-76-01018-sup1.cif]

##############################################################################
#                                                                            #
# This CIF contains the data in a paper accepted for publication in          #
# Acta Crystallographica Section E. It conforms to the requirements of       #
# Notes for Authors for Acta Crystallographica Section E, and has been       #
# peer reviewed under the auspices of the IUCr Commission on Journals.       #
#                                                                            #
# Full details of the Crystallographic Information File format               #
# are given in the paper "The Crystallographic Information File (CIF):       #
# a New Standard Archive File for Crystallography" by S. R. Hall, F. H.      #
# Allen and I. D. Brown [Acta Cryst. (1991), A47, 655-685].                  #
#                                                                            #
# The current version of the core CIF dictionary is obtainable from          #
# ftp://ftp.iucr.org/pub/cif_core.dic.                                       #
#                                                                            #
# Software is freely available for graphical display of the structure(s)     #
# in this CIF. For information consult the CIF software page                 #
# http://www.iucr.org/resources/cif/software.                                #
#                                                                            #
# This file may be used for bona fide research purposes within the           #
# scientific community so long as proper attribution is given to the journal # 
# article from which it was obtained.                                        #
#                                                                            #
##############################################################################
data_I
_audit_creation_method
;
Olex2 1.2-alpha
(compiled 2018.07.26 svn.r3523 for OlexSys, GUI svn.r5532)
;
_journal_date_recd_electronic     2020-05-15
_journal_date_accepted     2020-05-28
_journal_name_full     'Acta Crystallographica, Section E'
_journal_year     2020
_journal_volume     76
_journal_issue      7
_journal_page_first     1018
_journal_page_last     1021
_journal_paper_category     GO
_journal_paper_doi     10.1107/S2056989020007185
_journal_coeditor_code     PK2628
_publ_contact_author_name     'Felix N. Ngassa'
_publ_contact_author_address
;
Department of Chemistry
Grand Valley State University
1 Campus Dr.
Allendale, MI 49401,
USA
;
_publ_contact_author_email     'ngassaf@gvsu.edu'
_publ_contact_author_fax     '616-331-3230'
_publ_contact_author_phone     '616-331-3803'
_publ_section_title
;
Crystal structure of <i>N</i>,<i>N</i>-diisopropyl-4-methylbenzenesulfonamide
;
loop_
    _publ_author_name
    _publ_author_footnote
    _publ_author_address
    'Stenfors, Brock A.' .
;
Department of Chemistry
Grand Valley State University
1 Campus Dr.
Allendale, MI 49401,
USA
;
    'Staples, Richard J.' .
;
Center for Crystallographic Research
Department of Chemistry
Michigan State University
East Lansing, MI 48824,
USA
;
    'Biros, Shannon M.' .
;
Department of Chemistry
Grand Valley State University
1 Campus Dr.
Allendale, MI 49401,
USA
;
    'Ngassa, Felix N.' .
;
Department of Chemistry
Grand Valley State University
1 Campus Dr.
Allendale, MI 49401,
USA
;
_publ_section_synopsis
;
The synthesis and crystal structure of a diisopropyl-substituted
<i>p</i>-tolunesulfonamide is discussed. This structure features C---H...O
hydrogen bonds (both intra- and intermolecular) and intermolecular C---H...\p
interactions.
;
_chemical_name_systematic
;
<i>N</i>,<i>N</i>-Diisopropyl-4-methylbenzenesulfonamide
;
_chemical_name_common     ?
_chemical_formula_moiety     'C13 H21 N O2 S'
_chemical_formula_sum     'C13 H21 N O2 S'
_chemical_formula_iupac     'C13 H21 N O2 S'
_chemical_formula_weight     255.37
_chemical_melting_point     ?
_chemical_absolute_configuration     ad
_space_group_crystal_system     monoclinic
_space_group_name_H-M_alt     'P 1 c 1'
_space_group_name_Hall     'P -2yc'
loop_
    _space_group_symop_operation_xyz
    'x, y, z'
    'x, -y, z+1/2'
_cell_length_a     12.87828(18)
_cell_length_b     6.88418(10)
_cell_length_c     16.2080(2)
_cell_angle_alpha     90
_cell_angle_beta     108.1513(8)
_cell_angle_gamma     90
_cell_volume     1365.43(3)
_cell_formula_units_Z     4
_cell_measurement_reflns_used     9971
_cell_measurement_theta_min     3.612
_cell_measurement_theta_max     72.095
_cell_measurement_temperature     173(2)
_exptl_crystal_description     'block'
_exptl_crystal_colour     colourless
_exptl_crystal_size_max     0.182
_exptl_crystal_size_mid     0.164
_exptl_crystal_size_min     0.139
_exptl_crystal_density_diffrn     1.242
_exptl_crystal_density_meas     ?
_exptl_crystal_density_method     ?
_exptl_crystal_F_000     552
_exptl_absorpt_coefficient_mu     2.031
_exptl_absorpt_correction_type     multi-scan
_exptl_absorpt_process_details
;
(SADABS; Bruker, 2013)
;
_exptl_absorpt_correction_T_min     0.6400
_exptl_absorpt_correction_T_max     0.7536
_exptl_special_details     ?
_diffrn_ambient_temperature     172.98
_diffrn_source     ?
_diffrn_radiation_type     CuK\a
_diffrn_radiation_wavelength     1.54178
_diffrn_measurement_device_type     'Bruker APEXII CCD'
_diffrn_measurement_method     '\f and \w scans'
_diffrn_detector_area_resol_mean     ?
_diffrn_reflns_number     15150
_diffrn_reflns_av_R_equivalents     0.0340
_diffrn_reflns_av_unetI/netI     0.0337
_diffrn_reflns_theta_min     3.612
_diffrn_reflns_theta_max     72.088
_diffrn_reflns_theta_full     67.679
_diffrn_measured_fraction_theta_max     0.997
_diffrn_measured_fraction_theta_full     1.000
_diffrn_reflns_limit_h_min     -15
_diffrn_reflns_limit_h_max     15
_diffrn_reflns_limit_k_min     -8
_diffrn_reflns_limit_k_max     8
_diffrn_reflns_limit_l_min     -20
_diffrn_reflns_limit_l_max     18
_diffrn_standards_number     0
loop_
    _refln_index_h
    _refln_index_k
    _refln_index_l
    _refln_F_squared_meas
    _refln_F_squared_sigma
    1 0 0 3 0.11
    -1 0 0 3.34 0.12
    2 0 0 226.82 7.03
    -2 0 0 242.66 7.52
    3 0 0 271.81 8.44
    -3 0 0 283.02 8.79
    4 0 0 13.34 0.48
    -4 0 0 14.54 0.52
    5 0 0 20.76 0.7
    5 0 0 18.86 0.69
    -5 0 0 23.08 0.8
    6 0 0 26.79 0.96
    6 0 0 29.43 0.97
    -6 0 0 30.43 1.04
    -7 0 0 6.47 0.32
    7 0 0 7.07 0.35
    7 0 0 6.44 0.33
    -8 0 0 16.39 0.67
    8 0 0 16.08 0.65
    8 0 0 16.4 0.64
    9 0 0 5.66 0.34
    -9 0 0 5.04 0.26
    9 0 0 5.24 0.34
    -9 0 0 5.74 0.37
    10 0 0 5.02 0.38
    -10 0 0 5.13 0.26
    10 0 0 5.55 0.37
    10 0 0 4.91 0.46
    10 0 0 5.21 0.35
    10 0 0 4.67 0.4
    10 0 0 4.89 0.39
    11 0 0 10.39 0.57
    11 0 0 10.03 0.53
    11 0 0 10.21 0.51
    11 0 0 10.08 0.59
    -11 0 0 9.79 0.4
    11 0 0 9.94 0.51
    11 0 0 9.92 0.52
    12 0 0 4.39 0.35
    12 0 0 4.67 0.39
    12 0 0 4.44 0.36
    -12 0 0 4.35 0.24
    12 0 0 4.21 0.37
    12 0 0 4.67 0.38
    12 0 0 4.13 0.33
    13 0 0 0.22 0.14
    13 0 0 -0.08 0.15
    13 0 0 0.18 0.17
    13 0 0 -0.22 0.18
    13 0 0 0.03 0.17
    -13 0 0 0.13 0.09
    14 0 0 7.41 0.39
    -14 0 0 6.79 0.28
    14 0 0 8.88 0.43
    14 0 0 8.62 0.43
    14 0 0 7.1 0.4
    14 0 0 7.81 0.37
    15 0 0 0.44 0.11
    15 0 0 0.4 0.12
    0 1 0 0.55 0.06
    1 -1 0 44.22 1.39
    -1 -1 0 46.96 1.48
    1 -1 0 45.2 1.39
    1 1 0 43.34 1.4
    2 -1 0 160.22 4.85
    -2 -1 0 173.26 5.39
    2 -1 0 156.66 4.85
    2 1 0 151.73 4.87
    -3 -1 0 51.33 1.64
    3 -1 0 45.47 1.45
    3 -1 0 45.79 1.44
    3 1 0 44.99 1.46
    -4 -1 0 33.61 1.12
    4 -1 0 31.83 1.03
    4 1 0 30.69 1.04
    -4 1 0 33.77 1.11
    5 -1 0 93.56 3.18
    -5 -1 0 110.88 3.51
    5 -1 0 104.61 3.19
    5 1 0 104.03 3.21
    -5 1 0 110.58 3.51
    6 -1 0 0.89 0.14
    6 -1 0 0.79 0.13
    -6 -1 0 0.6 0.11
    6 1 0 0.87 0.13
    -6 1 0 0.65 0.11
    6 1 0 0.63 0.12
    7 -1 0 4.24 0.26
    -7 -1 0 4.4 0.27
    7 -1 0 4.08 0.25
    -7 1 0 4.27 0.28
    7 1 0 3.88 0.26
    7 1 0 4.31 0.26
    -8 -1 0 0.07 0.12
    8 -1 0 0.16 0.12
    -8 -1 0 0.25 0.1
    8 -1 0 0.21 0.12
    8 1 0 0.21 0.12
    8 1 0 -0.03 0.11
    -8 1 0 0.33 0.15
    9 -1 0 6.28 0.36
    -9 -1 0 5.01 0.25
    -9 -1 0 5.37 0.35
    9 1 0 5.66 0.36
    9 1 0 4.92 0.35
    -9 1 0 5.37 0.37
    -10 -1 0 22.41 0.77
    10 -1 0 23.03 0.91
    10 -1 0 23.02 0.94
    10 -1 0 22.58 0.9
    10 -1 0 23.05 0.94
    10 -1 0 24.38 0.9
    -10 -1 0 20.64 0.89
    10 -1 0 22.95 0.96
    10 1 0 22.34 0.95
    10 1 0 22.55 0.91
    10 1 0 22.11 0.94
    10 1 0 22.53 0.89
    10 1 0 23.09 0.94
    10 1 0 21.99 0.89
    -10 1 0 22.46 0.78
    10 1 0 22.62 0.88
    11 -1 0 5.48 0.4
    11 -1 0 5.94 0.39
    11 -1 0 5.57 0.42
    -11 -1 0 5.32 0.27
    11 -1 0 6.05 0.45
    -11 -1 0 5.38 0.43
    11 -1 0 5.67 0.41
    11 -1 0 5.92 0.38
    11 1 0 5.56 0.42
    11 1 0 5.65 0.42
    11 1 0 6.09 0.43
    11 1 0 6.6 0.44
    -11 1 0 5.46 0.27
    11 1 0 5.54 0.41
    11 1 0 6.82 0.43
    12 -1 0 0.17 0.21
    -12 -1 0 0.37 0.18
    -12 -1 0 0.43 0.11
    12 -1 0 0.24 0.18
    12 -1 0 0.63 0.2
    12 -1 0 0.53 0.2
    12 -1 0 0.47 0.2
    12 -1 0 0.73 0.2
    12 1 0 0.71 0.2
    12 1 0 0.73 0.2
    -12 1 0 0.81 0.12
    12 1 0 0.57 0.22
    12 1 0 0.55 0.19
    13 -1 0 6.73 0.41
    13 -1 0 6.6 0.4
    13 -1 0 7.25 0.4
    -13 -1 0 5.32 0.25
    13 -1 0 6.73 0.37
    13 -1 0 6.85 0.4
    -13 -1 0 5.11 0.36
    -13 1 0 5.9 0.26
    13 1 0 5.73 0.38
    13 1 0 7.02 0.42
    13 1 0 6.29 0.39
    13 1 0 7.16 0.38
    14 -1 0 1.16 0.17
    14 -1 0 1.3 0.18
    14 -1 0 0.97 0.2
    14 -1 0 1.36 0.22
    14 -1 0 1.33 0.24
    14 1 0 1.31 0.19
    14 1 0 1.54 0.21
    14 1 0 1.21 0.18
    14 1 0 1.5 0.2
    -14 1 0 1.08 0.11
    15 -1 0 2.22 0.19
    15 -1 0 2.23 0.2
    0 -2 0 421 13.1
    0 2 0 425.2 13.12
    1 -2 0 161.77 5.02
    -1 -2 0 172.07 5.36
    1 2 0 160.91 5.05
    -1 2 0 171.87 5.37
    -2 -2 0 12.64 0.45
    2 -2 0 12.07 0.43
    2 -2 0 12.18 0.42
    2 2 0 12.16 0.45
    3 -2 0 4.6 0.21
    3 -2 0 5.35 0.22
    -3 -2 0 6.27 0.27
    3 2 0 5.1 0.24
    4 -2 0 35.87 1.12
    -4 -2 0 38.95 1.3
    4 -2 0 31.43 1.12
    4 2 0 34.4 1.14
    5 -2 0 7.09 0.35
    5 -2 0 9.91 0.37
    -5 -2 0 10.87 0.45
    -5 2 0 10.45 0.43
    5 2 0 9.81 0.4
    6 -2 0 29.71 1.03
    -6 -2 0 31.73 1.11
    6 2 0 29.98 1.06
    -6 2 0 31.33 1.09
    7 -2 0 9.31 0.41
    -7 -2 0 9.14 0.43
    7 2 0 7.82 0.41
    -7 2 0 8.82 0.41
    8 -2 0 1.2 0.18
    -8 -2 0 1.06 0.13
    -8 -2 0 1.07 0.17
    -8 2 0 1.15 0.2
    8 2 0 1.39 0.21
    9 -2 0 0.07 0.27
    -9 -2 0 0.07 0.11
    9 -2 0 -0.04 0.15
    9 -2 0 -0.25 0.21
    -9 -2 0 0.19 0.16
    9 2 0 0.07 0.21
    9 2 0 -0.1 0.2
    10 -2 0 2.66 0.33
    10 -2 0 3.59 0.39
    -10 -2 0 2.55 0.2
    -10 -2 0 2.95 0.32
    10 -2 0 3.16 0.46
    10 -2 0 2.13 0.28
    10 -2 0 2.54 0.32
    10 -2 0 2.62 0.32
    10 2 0 2.81 0.33
    10 2 0 2.28 0.32
    10 2 0 2.59 0.29
    -11 -2 0 1 0.21
    -11 -2 0 0.65 0.12
    11 -2 0 0.82 0.31
    11 -2 0 0.71 0.17
    11 -2 0 0.39 0.2
    11 -2 0 0.15 0.19
    11 -2 0 0.7 0.24
    11 -2 0 0.51 0.2
    11 2 0 0.71 0.18
    11 2 0 0.66 0.23
    11 2 0 0.47 0.19
    12 -2 0 -0.1 0.31
    12 -2 0 0.27 0.17
    -12 -2 0 0.2 0.19
    12 -2 0 0.04 0.14
    12 -2 0 -0.12 0.17
    12 -2 0 0.16 0.19
    -12 2 0 -0.07 0.1
    12 2 0 -0.1 0.13
    12 2 0 -0.01 0.17
    12 2 0 -0.24 0.19
    13 -2 0 1.96 0.25
    13 -2 0 2.1 0.26
    -13 -2 0 2.11 0.24
    13 -2 0 1.86 0.25
    13 -2 0 1.75 0.26
    13 2 0 2.57 0.29
    13 2 0 1.69 0.24
    -13 2 0 1.88 0.17
    13 2 0 1.84 0.24
    14 -2 0 2.46 0.22
    14 -2 0 2.79 0.24
    -14 -2 0 2.18 0.25
    14 -2 0 2.85 0.22
    14 -2 0 2.5 0.23
    14 2 0 2.78 0.23
    14 2 0 2.7 0.24
    0 -3 0 0.76 0.1
    0 3 0 0.68 0.11
    -1 -3 0 121.82 3.81
    1 -3 0 118.33 3.74
    1 3 0 119.45 3.77
    -1 3 0 120.28 3.83
    2 -3 0 21.83 0.73
    -2 -3 0 22.22 0.77
    2 3 0 20.72 0.76
    -2 3 0 22.38 0.79
    -3 -3 0 69.33 2.21
    3 -3 0 65.98 2.12
    -3 3 0 67.76 2.22
    3 3 0 66.64 2.16
    4 -3 0 56.33 1.81
    -4 -3 0 60.83 1.99
    4 3 0 55.58 1.85
    5 -3 0 50.18 1.65
    -5 -3 0 52.58 1.75
    5 -3 0 51.64 1.66
    5 -3 0 48.58 1.65
    5 3 0 49.79 1.69
    -6 -3 0 13.73 0.59
    6 -3 0 13.25 0.54
    6 3 0 12.84 0.56
    -6 3 0 14.94 0.6
    -7 -3 0 0.13 0.12
    7 -3 0 0.13 0.11
    7 3 0 0.14 0.14
    8 -3 0 20.9 0.81
    -8 -3 0 17.47 0.74
    9 -3 0 24.58 0.91
    9 -3 0 22.86 0.95
    -9 -3 0 21.2 0.85
    9 -3 0 22.97 0.95
    9 -3 0 22.92 0.91
    9 -3 0 22.19 0.94
    9 3 0 22.73 0.93
    9 3 0 23.44 0.92
    9 3 0 22.53 0.92
    10 -3 0 1.12 0.21
    10 -3 0 1.34 0.23
    -10 -3 0 1.2 0.25
    10 -3 0 0.9 0.19
    10 -3 0 0.88 0.22
    10 -3 0 0.99 0.23
    10 3 0 1.02 0.23
    10 3 0 1.26 0.24
    10 3 0 1.08 0.26
    11 -3 0 12.97 0.62
    -11 -3 0 12.01 0.56
    11 -3 0 13.33 0.59
    11 -3 0 15.08 0.66
    11 -3 0 12.35 0.61
    11 -3 0 13.59 0.63
    11 3 0 14.51 0.65
    11 3 0 13.85 0.62
    11 3 0 12.88 0.59
    12 -3 0 1.36 0.21
    -12 -3 0 1.6 0.25
    12 -3 0 1.92 0.26
    12 -3 0 1.6 0.24
    12 -3 0 1.82 0.25
    12 3 0 2.08 0.3
    12 3 0 1.34 0.24
    -13 -3 0 6.31 0.37
    13 -3 0 5.69 0.32
    13 -3 0 6.23 0.35
    13 -3 0 6.79 0.36
    13 -3 0 5.59 0.3
    13 3 0 6.76 0.36
    13 3 0 5.99 0.36
    14 -3 0 0.3 0.13
    14 -3 0 0.45 0.13
    14 3 0 0.49 0.13
    0 -4 0 106.14 3.25
    0 4 0 97.92 3.28
    -1 -4 0 34.61 1.15
    1 -4 0 35.49 1.17
    1 4 0 33.83 1.21
    -1 4 0 32.94 1.18
    2 -4 0 28.5 0.97
    -2 -4 0 28.69 0.97
    2 4 0 27.9 1.02
    -2 4 0 26.62 0.99
    3 -4 0 0.22 0.1
    -3 -4 0 0.05 0.09
    3 4 0 0.43 0.12
    -3 4 0 0.15 0.12
    4 -4 0 55.57 1.79
    -4 -4 0 53.14 1.78
    4 4 0 53.22 1.73
    4 4 0 53.41 1.83
    -5 -4 0 1.55 0.2
    5 4 0 1.39 0.16
    5 4 0 1.57 0.23
    -6 -4 0 4.08 0.3
    6 4 0 4.68 0.34
    -7 -4 0 6.75 0.42
    7 4 0 7.54 0.45
    7 4 0 7.23 0.45
    -8 -4 0 8.55 0.5
    8 4 0 9.16 0.49
    8 4 0 9.4 0.52
    -9 -4 0 0.83 0.19
    9 4 0 0.71 0.22
    9 4 0 1.03 0.23
    10 -4 0 4.26 0.38
    10 -4 0 4.55 0.37
    -10 -4 0 4.28 0.34
    10 4 0 4.64 0.35
    10 4 0 4.23 0.36
    -11 -4 0 0.29 0.16
    11 -4 0 0.02 0.18
    11 -4 0 0.2 0.21
    11 4 0 0.32 0.18
    11 4 0 0.48 0.19
    -12 -4 0 1.26 0.17
    12 -4 0 1.02 0.19
    12 -4 0 0.93 0.2
    12 4 0 1.14 0.22
    -13 -4 0 6.61 0.34
    13 4 0 7.47 0.37
    0 -5 0 1.88 0.19
    0 5 0 1.8 0.25
    1 -5 0 0.04 0.12
    -1 -5 0 0.13 0.09
    1 5 0 -0.07 0.09
    1 5 0 -0.08 0.13
    -2 -5 0 4.09 0.27
    2 5 0 4.41 0.22
    2 5 0 4.6 0.33
    -3 -5 0 12.07 0.53
    3 5 0 12.02 0.57
    3 5 0 12.69 0.46
    -4 -5 0 1.07 0.19
    -4 -5 0 1.33 0.29
    -4 -5 0 0.99 0.22
    4 5 0 1.21 0.14
    -5 -5 0 0.65 0.21
    -5 -5 0 0.82 0.21
    -5 -5 0 0.62 0.17
    5 5 0 0.68 0.11
    5 5 0 0.61 0.25
    -6 -5 0 0.69 0.24
    -6 -5 0 0.72 0.18
    -6 -5 0 1.15 0.22
    6 5 0 1.02 0.22
    6 5 0 0.73 0.19
    -7 -5 0 0.26 0.18
    7 5 0 0.28 0.21
    7 5 0 0.4 0.2
    -8 -5 0 0.59 0.2
    8 5 0 0.73 0.2
    8 5 0 0.41 0.2
    -9 -5 0 0.69 0.19
    9 5 0 0.31 0.19
    9 5 0 0.3 0.19
    -10 -5 0 0.69 0.21
    10 5 0 0.23 0.18
    10 5 0 0.92 0.2
    -11 -5 0 0.67 0.16
    11 5 0 0.92 0.18
    11 5 0 1.18 0.19
    -12 -5 0 5.14 0.3
    12 5 0 4.81 0.27
    0 -6 0 33.04 1.22
    0 -6 0 32.43 1.19
    0 6 0 33.49 1.09
    1 -6 0 4.96 0.36
    -1 -6 0 5.11 0.36
    -1 -6 0 4.99 0.34
    1 -6 0 5.3 0.38
    1 6 0 5 0.26
    2 -6 0 13.09 0.6
    -2 -6 0 13.36 0.61
    2 -6 0 11.8 0.58
    -2 -6 0 12.95 0.58
    -2 -6 0 12.81 0.63
    2 6 0 12.63 0.48
    3 -6 0 28.67 1.08
    -3 -6 0 27.47 1.01
    -3 -6 0 24.71 0.98
    3 -6 0 28.02 1.04
    -3 -6 0 27.35 1.05
    3 6 0 27.67 0.95
    4 -6 0 0.16 0.18
    -4 -6 0 0.63 0.19
    -4 -6 0 0.32 0.14
    -4 -6 0 0.44 0.2
    4 6 0 0.23 0.24
    4 6 0 0.13 0.11
    -5 -6 0 17.71 0.75
    5 -6 0 16.85 0.72
    -5 -6 0 16.56 0.69
    -5 -6 0 16.74 0.71
    5 6 0 17.76 0.61
    5 6 0 17.12 0.7
    5 6 0 15.89 0.72
    -6 -6 0 0.29 0.16
    -6 -6 0 0.61 0.19
    6 6 0 0.41 0.19
    6 6 0 0.19 0.16
    -7 -6 0 0.76 0.23
    7 6 0 0.14 0.22
    7 6 0 0.32 0.17
    -8 -6 0 0.98 0.19
    8 6 0 0.83 0.19
    8 6 0 0.97 0.19
    -9 -6 0 1.29 0.21
    9 6 0 1.08 0.18
    9 6 0 1.15 0.19
    -10 -6 0 2.01 0.23
    10 6 0 2.33 0.2
    10 6 0 2.13 0.21
    0 -7 0 0.13 0.14
    0 -7 0 0.03 0.15
    0 7 0 0.05 0.08
    -1 -7 0 16.59 0.67
    1 -7 0 16.47 0.69
    1 -7 0 16.91 0.71
    -1 -7 0 16.43 0.69
    1 7 0 16.64 0.6
    -1 7 0 16.42 0.59
    -2 -7 0 0.9 0.19
    -2 -7 0 0.97 0.17
    2 -7 0 0.95 0.2
    2 -7 0 1.18 0.21
    2 7 0 0.58 0.1
    -2 7 0 0.68 0.12
    -3 -7 0 6.09 0.34
    3 -7 0 5.88 0.38
    -3 -7 0 5.67 0.36
    -3 -7 0 5.52 0.39
    3 7 0 6.4 0.28
    -4 -7 0 0.17 0.17
    4 -7 0 0.32 0.16
    -4 -7 0 0.75 0.17
    -4 -7 0 0.52 0.14
    4 7 0 0.25 0.16
    4 7 0 0.6 0.1
    -5 -7 0 4.98 0.31
    5 -7 0 5.34 0.32
    -5 -7 0 5.18 0.36
    5 7 0 5.16 0.33
    -6 -7 0 0.7 0.15
    -6 -7 0 0.55 0.16
    6 7 0 0.75 0.16
    6 7 0 0.88 0.2
    -7 -7 0 0.07 0.13
    7 7 0 0.11 0.14
    -8 -7 0 8.62 0.4
    8 7 0 9.48 0.4
    0 -8 0 5.36 0.3
    0 -8 0 4.57 0.27
    0 8 0 4.99 0.28
    0 8 0 4.93 0.22
    -1 -8 0 4.87 0.29
    -1 -8 0 5.15 0.29
    1 -8 0 4.74 0.27
    1 -8 0 4.47 0.28
    -1 8 0 4.5 0.21
    1 8 0 5.19 0.3
    1 8 0 4.33 0.21
    -2 -8 0 2.48 0.22
    2 -8 0 2.68 0.22
    2 8 0 2.57 0.21
    -3 -8 0 4.44 0.26
    3 -8 0 4.26 0.25
    3 8 0 4.3 0.25
    -4 -8 0 0.47 0.11
    4 8 0 0.36 0.15
    5 8 0 0.2 0.12
    15 0 -1 -0.06 0.11
    15 0 -1 0.19 0.15
    15 0 -1 -0.06 0.08
    -14 0 1 0.01 0.08
    14 0 -1 0.11 0.12
    14 0 -1 0.11 0.18
    14 0 -1 -0.01 0.16
    14 0 -1 -0.24 0.17
    14 0 -1 -0.31 0.14
    13 0 -1 -0.15 0.16
    13 0 -1 -0.2 0.17
    13 0 -1 0 0.15
    13 0 -1 -0.03 0.2
    -13 0 1 -0.08 0.09
    -13 0 1 -0.1 0.16
    13 0 -1 0.05 0.14
    12 0 -1 0.25 0.18
    -12 0 1 -0.15 0.09
    12 0 -1 0.19 0.18
    12 0 -1 0.15 0.21
    12 0 -1 0.18 0.21
    12 0 -1 -0.09 0.19
    12 0 -1 -0.02 0.14
    12 0 -1 0.09 0.19
    11 0 -1 0.04 0.21
    11 0 -1 -0.08 0.2
    -11 0 1 0.03 0.11
    11 0 -1 0.31 0.16
    11 0 -1 0 0.16
    11 0 -1 -0.34 0.21
    11 0 -1 -0.23 0.22
    11 0 -1 0.12 0.22
    10 0 -1 0.13 0.19
    -10 0 1 -0.1 0.16
    10 0 -1 -0.37 0.35
    10 0 -1 0.16 0.16
    -10 0 1 0 0.1
    10 0 -1 0.38 0.23
    10 0 -1 -0.14 0.16
    10 0 -1 -0.18 0.2
    10 0 -1 0.15 0.23
    9 0 -1 0.13 0.13
    -9 0 1 0 0.1
    -9 0 1 -0.07 0.12
    9 0 -1 -0.06 0.13
    -8 0 1 -0.05 0.12
    8 0 -1 -0.01 0.12
    8 0 -1 0.03 0.11
    7 0 -1 -0.02 0.09
    -7 0 1 -0.07 0.1
    7 0 -1 0.08 0.09
    6 0 -1 -0.05 0.07
    -6 0 1 -0.15 0.06
    6 0 -1 0.07 0.08
    5 0 -1 0.03 0.07
    -5 0 1 0.19 0.08
    5 0 -1 -0.11 0.06
    4 0 -1 0.07 0.06
    -4 0 1 0.06 0.06
    -3 0 1 0.03 0.05
    3 0 -1 0.02 0.05
    2 0 -1 0.06 0.04
    -2 0 1 0.1 0.03
    -1 0 1 0.5 0.03
    1 0 -1 0.62 0.04
    0 0 -1 0.39 0.02
    0 0 1 0.1 0.01
    -1 0 -1 0.07 0.03
    1 0 1 0.04 0.02
    2 0 1 0.02 0.02
    -2 0 -1 0.09 0.06
    -3 0 -1 -0.03 0.07
    3 0 1 0.01 0.05
    -4 0 -1 0.13 0.07
    4 0 1 -0.06 0.06
    5 0 1 -0.04 0.07
    5 0 1 0.01 0.06
    -5 0 -1 0.02 0.09
    -6 0 -1 0.08 0.08
    6 0 1 0.05 0.09
    6 0 1 0.13 0.08
    -7 0 -1 -0.02 0.09
    7 0 1 0.11 0.1
    7 0 1 0.12 0.11
    -8 0 -1 -0.14 0.13
    8 0 1 -0.02 0.13
    -8 0 -1 -0.11 0.12
    8 0 1 -0.12 0.11
    -9 0 -1 -0.08 0.1
    9 0 1 0.04 0.14
    -9 0 -1 0 0.17
    10 0 1 -0.02 0.21
    10 0 1 0.07 0.15
    -10 0 -1 0.12 0.11
    10 0 1 0.08 0.19
    10 0 1 -0.2 0.2
    10 0 1 0.06 0.23
    10 0 1 0.14 0.17
    11 0 1 -0.2 0.17
    11 0 1 -0.34 0.16
    11 0 1 0.16 0.21
    11 0 1 0.07 0.17
    11 0 1 0.1 0.2
    11 0 1 -0.19 0.17
    -11 0 -1 0 0.1
    12 0 1 -0.03 0.19
    12 0 1 0.15 0.17
    12 0 1 0.02 0.17
    -12 0 -1 0 0.1
    12 0 1 -0.08 0.19
    12 0 1 0.14 0.15
    12 0 1 0.07 0.17
    13 0 1 0.04 0.16
    13 0 1 0.05 0.15
    13 0 1 0.03 0.18
    -13 0 -1 -0.03 0.09
    13 0 1 0.29 0.19
    13 0 1 0.01 0.19
    14 0 1 0.13 0.1
    14 0 1 -0.12 0.15
    14 0 1 -0.08 0.13
    -14 0 -1 0 0.09
    14 0 1 0.36 0.17
    14 0 1 0.12 0.15
    15 -1 -1 8.97 0.39
    15 -1 -1 8.33 0.36
    15 -1 -1 9.05 0.39
    15 -1 -1 7.99 0.36
    15 1 -1 8.38 0.36
    14 -1 -1 1.27 0.19
    14 -1 -1 1.56 0.24
    14 -1 -1 1.59 0.23
    14 -1 -1 2 0.23
    -14 -1 1 1.24 0.2
    14 1 -1 1.6 0.22
    14 1 -1 1.4 0.23
    -14 1 1 1.18 0.14
    14 1 -1 1.64 0.22
    14 1 -1 1.21 0.19
    -13 -1 1 1.34 0.13
    13 -1 -1 1.37 0.19
    13 -1 -1 0.96 0.32
    13 -1 -1 1.2 0.2
    13 -1 -1 1.42 0.21
    13 -1 -1 0.79 0.2
    -13 -1 1 1.36 0.2
    13 1 -1 1.29 0.24
    13 1 -1 0.92 0.2
    13 1 -1 1.07 0.23
    13 1 -1 1.26 0.2
    -13 1 1 1.64 0.16
    12 -1 -1 5.09 0.38
    12 -1 -1 5.21 0.39
    12 -1 -1 5.45 0.4
    12 -1 -1 4.81 0.36
    -12 -1 1 5.47 0.41
    -12 -1 1 4.8 0.26
    12 -1 -1 5.45 0.4
    12 -1 -1 5.81 0.47
    12 1 -1 5.32 0.41
    -12 1 1 5.06 0.26
    12 1 -1 5.89 0.46
    12 1 -1 5.21 0.39
    12 1 -1 5.92 0.38
    12 1 -1 5.93 0.44
    11 -1 -1 1.28 0.26
    11 -1 -1 1.69 0.28
    11 -1 -1 1.78 0.26
    11 -1 -1 1.41 0.23
    11 -1 -1 1.68 0.24
    11 -1 -1 1.21 0.23
    -11 -1 1 1.57 0.17
    -11 -1 1 1.51 0.22
    11 1 -1 1.36 0.24
    11 1 -1 1.29 0.21
    11 1 -1 1.15 0.22
    11 1 -1 1.36 0.26
    11 1 -1 1.7 0.27
    11 1 -1 1.21 0.23
    -11 1 1 1.52 0.19
    11 1 -1 1.43 0.23
    10 -1 -1 2.2 0.31
    10 -1 -1 2.21 0.31
    10 -1 -1 1.72 0.25
    10 -1 -1 1.91 0.31
    10 -1 -1 1.94 0.3
    -10 -1 1 1.26 0.16
    10 -1 -1 2.11 0.35
    10 1 -1 1.95 0.24
    10 1 -1 1.98 0.28
    10 1 -1 1.8 0.28
    10 1 -1 2.33 0.31
    10 1 -1 1.94 0.26
    10 1 -1 1.6 0.31
    9 -1 -1 2.81 0.27
    -9 -1 1 2.37 0.25
    9 -1 -1 1.91 0.24
    -9 -1 1 2.3 0.18
    9 1 -1 2.31 0.26
    9 1 -1 2.19 0.25
    -9 1 1 2.56 0.28
    8 -1 -1 6.72 0.35
    8 -1 -1 6.48 0.35
    -8 -1 1 4.65 0.23
    -8 -1 1 4.77 0.3
    -8 1 1 5.24 0.31
    8 1 -1 6.28 0.33
    8 1 -1 6.01 0.34
    -7 -1 1 5.8 0.31
    7 -1 -1 5.07 0.29
    7 -1 -1 4.89 0.3
    7 1 -1 5.12 0.27
    7 1 -1 5.47 0.3
    -7 1 1 5.82 0.31
    6 -1 -1 1.79 0.17
    -6 -1 1 2.62 0.21
    6 -1 -1 1.57 0.15
    -6 1 1 2.79 0.18
    6 1 -1 1.72 0.17
    6 1 -1 1.79 0.18
    5 -1 -1 48.45 1.63
    -5 -1 1 51.03 1.69
    5 -1 -1 50.64 1.63
    5 1 -1 51.72 1.65
    -5 1 1 52.71 1.68
    4 -1 -1 15.3 0.55
    -4 -1 1 16.17 0.58
    4 1 -1 15.8 0.56
    -4 1 1 16.77 0.57
    -3 -1 1 43.84 1.41
    3 -1 -1 36.21 1.16
    3 -1 -1 37.46 1.18
    3 1 -1 35.62 1.18
    -3 1 1 44.36 1.4
    -2 -1 1 19.62 0.65
    2 -1 -1 18.79 0.6
    2 -1 -1 17.77 0.58
    2 1 -1 17.64 0.6
    1 -1 -1 368.36 11.11
    -1 -1 1 369.11 11.48
    1 -1 -1 355.12 11.1
    1 1 -1 353.71 11.13
    0 -1 1 79.5 2.53
    0 1 -1 81.96 2.55
    0 1 1 83.14 2.55
    1 -1 1 195.47 6.12
    1 -1 1 202.16 6.11
    -1 -1 -1 221.88 6.88
    1 1 1 194.28 6.13
    -2 -1 -1 29.32 0.95
    2 -1 1 30.22 0.97
    2 -1 1 30.64 0.97
    2 1 1 30.14 0.99
    -3 -1 -1 6.4 0.28
    3 -1 1 6.45 0.25
    3 -1 1 6.89 0.26
    3 1 1 6.51 0.27
    4 -1 1 53.59 1.67
    4 -1 1 48.21 1.67
    -4 -1 -1 57.08 1.87
    -4 1 -1 58.62 1.87
    4 1 1 54.62 1.69
    -5 -1 -1 22.53 0.81
    5 -1 1 20.73 0.74
    5 -1 1 21.57 0.75
    -5 1 -1 23.39 0.81
    5 1 1 21.04 0.74
    5 1 1 23.07 0.77
    -6 -1 -1 5.26 0.29
    6 -1 1 4.76 0.26
    6 1 1 5.19 0.27
    6 1 1 5.79 0.3
    -6 1 -1 5.34 0.28
    7 -1 1 3.44 0.25
    -7 -1 -1 3.99 0.28
    -7 1 -1 3.53 0.27
    7 1 1 2.99 0.24
    7 1 1 3.51 0.24
    8 -1 1 0.41 0.15
    -8 -1 -1 1 0.12
    -8 -1 -1 0.97 0.17
    8 1 1 0.62 0.15
    8 1 1 0.43 0.14
    -8 1 -1 0.76 0.16
    -9 -1 -1 4.92 0.37
    -9 -1 -1 4.91 0.26
    9 -1 1 5.38 0.34
    9 1 1 4.43 0.35
    -9 1 -1 5.21 0.35
    9 1 1 5.29 0.35
    10 -1 1 0.05 0.16
    10 -1 1 0.11 0.15
    10 -1 1 0.2 0.18
    10 -1 1 0.13 0.22
    10 -1 1 -0.05 0.26
    -10 -1 -1 0 0.11
    10 -1 1 0.02 0.18
    -10 -1 -1 0.06 0.22
    10 1 1 0.03 0.24
    10 1 1 0.13 0.16
    -10 1 -1 0.2 0.12
    10 1 1 0.43 0.22
    10 1 1 0.09 0.18
    10 1 1 -0.07 0.17
    10 1 1 -0.16 0.22
    -11 -1 -1 3.82 0.42
    11 -1 1 3.76 0.35
    11 -1 1 3.81 0.34
    11 -1 1 4.38 0.39
    -11 -1 -1 2.97 0.21
    11 -1 1 4.39 0.38
    11 -1 1 4.79 0.41
    11 -1 1 3.69 0.32
    11 1 1 4.31 0.35
    11 1 1 3.95 0.49
    11 1 1 3.6 0.37
    11 1 1 4.32 0.38
    11 1 1 3.98 0.41
    11 1 1 3.72 0.37
    -11 1 -1 4.05 0.24
    12 -1 1 0.83 0.2
    12 -1 1 0.73 0.21
    12 -1 1 1.03 0.2
    12 -1 1 0.75 0.21
    -12 -1 -1 0.79 0.12
    12 -1 1 1.24 0.23
    12 -1 1 0.87 0.18
    12 1 1 0.64 0.19
    12 1 1 0.78 0.23
    12 1 1 0.76 0.2
    12 1 1 0.99 0.2
    -12 1 -1 0.89 0.12
    13 -1 1 4.5 0.33
    13 -1 1 4.62 0.32
    13 -1 1 4.1 0.33
    13 -1 1 4.42 0.32
    -13 -1 -1 3.44 0.21
    13 -1 1 4.34 0.37
    13 1 1 4.89 0.35
    13 1 1 4.43 0.31
    13 1 1 3.64 0.31
    -13 1 -1 3.12 0.2
    13 1 1 4.75 0.35
    14 -1 1 1.46 0.23
    14 -1 1 1.19 0.16
    14 -1 1 0.92 0.16
    14 -1 1 1.01 0.16
    14 -1 1 0.7 0.18
    14 1 1 1.01 0.16
    -14 1 -1 0.9 0.11
    14 1 1 0.85 0.13
    14 1 1 0.88 0.17
    14 -2 -1 6.3 0.34
    14 -2 -1 5.67 0.33
    14 -2 -1 5.44 0.32
    14 -2 -1 6.24 0.33
    -14 -2 1 5.74 0.33
    14 2 -1 6.22 0.32
    -14 2 1 4.94 0.24
    14 2 -1 6.34 0.34
    13 -2 -1 1.16 0.2
    -13 -2 1 1.29 0.19
    13 -2 -1 1.65 0.25
    13 -2 -1 1.05 0.19
    13 -2 -1 1.25 0.2
    13 2 -1 1.1 0.19
    -13 2 1 1.47 0.16
    13 2 -1 1.22 0.23
    12 -2 -1 9.29 0.51
    12 -2 -1 9.37 0.5
    12 -2 -1 9.08 0.46
    12 -2 -1 9.1 0.49
    12 -2 -1 8.97 0.49
    -12 -2 1 9.04 0.5
    12 2 -1 9.06 0.52
    -12 2 1 8.51 0.37
    12 2 -1 9.31 0.47
    12 2 -1 8.36 0.55
    11 -2 -1 24.87 0.99
    -11 -2 1 23.04 0.79
    -11 -2 1 23.07 0.9
    11 -2 -1 25.77 1.02
    11 -2 -1 24.7 0.97
    11 -2 -1 26.59 1
    11 -2 -1 24.18 0.97
    11 2 -1 25.89 0.97
    11 2 -1 25.18 1
    -10 -2 1 6.39 0.3
    -10 -2 1 5.65 0.4
    10 -2 -1 5.99 0.38
    10 -2 -1 5.25 0.36
    10 -2 -1 6.35 0.47
    10 -2 -1 5.79 0.44
    10 -2 -1 5.79 0.42
    10 2 -1 6.26 0.4
    10 2 -1 5.45 0.41
    9 -2 -1 20.64 0.79
    -9 -2 1 17.45 0.61
    -9 -2 1 17.09 0.73
    9 2 -1 19.24 0.81
    8 -2 -1 0.67 0.17
    8 -2 -1 0.85 0.17
    -8 -2 1 0.87 0.19
    -8 -2 1 0.65 0.12
    8 2 -1 0.76 0.16
    -7 -2 1 1.38 0.21
    7 -2 -1 1.48 0.2
    7 -2 -1 1.44 0.18
    -7 2 1 1.6 0.2
    7 2 -1 1.44 0.19
    6 -2 -1 15.12 0.57
    -6 -2 1 17.01 0.65
    6 -2 -1 14.97 0.57
    6 2 -1 14.41 0.59
    -6 2 1 16.9 0.63
    5 -2 -1 5.68 0.27
    -5 -2 1 7.03 0.33
    5 -2 -1 5.26 0.27
    5 2 -1 5.51 0.28
    -5 2 1 7.26 0.32
    4 -2 -1 79.51 2.64
    4 -2 -1 79.46 2.66
    -4 -2 1 86.2 2.74
    4 -2 -1 91.46 2.67
    4 2 -1 85.18 2.68
    -3 -2 1 70.5 2.25
    3 -2 -1 64.58 2.08
    3 -2 -1 67.93 2.1
    3 2 -1 65.41 2.11
    2 -2 -1 212.23 6.65
    -2 -2 1 236.45 7.36
    2 -2 -1 216.82 6.66
    2 2 -1 213.23 6.68
    -1 -2 1 391.04 12.39
    1 2 -1 392.63 12.18
    -1 2 1 408.23 12.41
    0 -2 -1 535.17 17.17
    0 -2 1 538.99 17.02
    0 2 -1 574.75 17.28
    0 2 1 558.16 17.01
    1 -2 1 99.45 3.11
    -1 -2 -1 95.92 3.03
    -1 2 -1 97.33 3.04
    1 2 1 99.16 3.14
    -2 -2 -1 283.21 8.8
    2 -2 1 267.22 8.31
    2 -2 1 269.19 8.32
    2 2 1 267.26 8.35
    -3 -2 -1 20.71 0.72
    3 -2 1 15.66 0.55
    3 -2 1 15.56 0.54
    3 2 1 16.04 0.58
    4 -2 1 55.54 1.73
    4 -2 1 50.11 1.74
    -4 -2 -1 57.66 1.88
    4 -2 1 54.75 1.74
    4 2 1 55.3 1.77
    5 -2 1 16.81 0.62
    5 -2 1 17.2 0.61
    -5 -2 -1 13.78 0.56
    -5 2 -1 14.17 0.54
    5 2 1 16.78 0.64
    6 -2 1 0.96 0.15
    -6 -2 -1 1.06 0.17
    6 2 1 1.19 0.18
    -6 2 -1 1.4 0.17
    -7 -2 -1 0 0.1
    -7 -2 -1 -0.09 0.14
    7 -2 1 0.9 0.15
    -7 2 -1 0.37 0.12
    7 2 1 0.51 0.15
    -8 -2 -1 6.21 0.3
    -8 -2 -1 6.17 0.4
    8 -2 1 7.14 0.38
    -8 2 -1 7.17 0.41
    8 2 1 5.9 0.38
    9 -2 1 9.49 0.56
    9 -2 1 9.68 0.53
    -9 -2 -1 10.07 0.4
    9 -2 1 9.29 0.52
    9 -2 1 9.07 0.49
    -9 -2 -1 9.04 0.51
    9 -2 1 10.3 0.49
    9 -2 1 9.18 0.51
    9 2 1 9.7 0.56
    9 2 1 9.19 0.5
    9 2 1 9.52 0.52
    9 2 1 10.36 0.6
    10 -2 1 31.07 1.18
    10 -2 1 31.82 1.21
    -10 -2 -1 29.78 1.14
    -10 -2 -1 31.76 1.03
    10 -2 1 33.85 1.23
    10 -2 1 30.44 1.2
    10 -2 1 32.75 1.19
    10 -2 1 31.24 1.18
    10 2 1 32.04 1.17
    10 2 1 33.16 1.2
    10 2 1 31.43 1.21
    10 2 1 34.52 1.2
    11 -2 1 0.74 0.25
    11 -2 1 0.73 0.17
    11 -2 1 0.82 0.23
    11 -2 1 0.85 0.21
    -11 -2 -1 0.77 0.19
    11 -2 1 0.64 0.2
    11 -2 1 1.34 0.25
    11 2 1 0.69 0.17
    11 2 1 0.57 0.22
    11 2 1 0.8 0.2
    11 2 1 0.57 0.3
    12 -2 1 12.07 0.56
    -12 -2 -1 11.57 0.54
    12 -2 1 12.41 0.61
    12 -2 1 13.13 0.61
    12 -2 1 11.81 0.57
    12 -2 1 11.37 0.53
    -12 2 -1 10.44 0.42
    12 2 1 13.18 0.57
    12 2 1 11.48 0.52
    12 2 1 11.96 0.59
    13 -2 1 3.36 0.28
    13 -2 1 2.2 0.26
    13 -2 1 3.32 0.27
    13 -2 1 3.04 0.28
    -13 -2 -1 2.66 0.3
    13 -2 1 3.08 0.27
    13 2 1 3.38 0.26
    13 2 1 2.68 0.28
    13 2 1 2.8 0.26
    -13 2 -1 2.69 0.19
    14 -2 1 1.77 0.22
    14 -2 1 1.98 0.22
    14 -2 1 2.09 0.17
    14 -2 1 2.04 0.2
    14 2 1 2.26 0.24
    14 2 1 1.98 0.22
    -14 -3 1 0.67 0.13
    14 -3 -1 0.88 0.13
    14 -3 -1 0.97 0.16
    14 -3 -1 0.87 0.14
    14 3 -1 0.76 0.16
    14 3 -1 0.37 0.14
    13 -3 -1 0.28 0.15
    13 -3 -1 0.27 0.18
    13 -3 -1 0.27 0.15
    13 -3 -1 0.27 0.17
    -13 -3 1 0.46 0.14
    13 3 -1 0.59 0.18
    13 3 -1 0.65 0.16
    12 -3 -1 3.38 0.37
    12 -3 -1 2.87 0.3
    12 -3 -1 3 0.26
    -12 -3 1 2.73 0.28
    12 -3 -1 3.48 0.31
    12 3 -1 3.3 0.3
    12 3 -1 3.15 0.33
    11 -3 -1 1.11 0.21
    11 -3 -1 1.25 0.22
    -11 -3 1 1.29 0.21
    11 -3 -1 1.41 0.23
    11 -3 -1 0.79 0.21
    11 -3 -1 1.02 0.22
    11 3 -1 1.22 0.21
    11 3 -1 1.25 0.24
    10 -3 -1 1.93 0.3
    10 -3 -1 1.4 0.24
    10 -3 -1 2.39 0.31
    10 -3 -1 1.64 0.28
    10 -3 -1 1.94 0.31
    -10 -3 1 1.66 0.23
    10 3 -1 1.12 0.24
    10 3 -1 1.96 0.25
    9 -3 -1 3.12 0.4
    9 -3 -1 2.74 0.34
    9 -3 -1 2.61 0.29
    -9 -3 1 2.44 0.31
    9 -3 -1 2.66 0.29
    9 3 -1 2.84 0.35
    9 3 -1 3.48 0.35
    9 3 -1 2.37 0.3
    8 -3 -1 1.33 0.22
    -8 -3 1 0.75 0.17
    8 3 -1 1.67 0.22
    -7 -3 1 5.49 0.33
    7 -3 -1 5.84 0.32
    7 3 -1 5.37 0.34
    6 -3 -1 3.08 0.24
    -6 -3 1 3.12 0.25
    6 -3 -1 3.29 0.24
    6 3 -1 3 0.25
    5 -3 -1 2.83 0.19
    5 -3 -1 2.83 0.21
    -5 -3 1 3.18 0.23
    5 3 -1 2.86 0.23
    4 -3 -1 1.54 0.16
    4 -3 -1 1.93 0.14
    -4 -3 1 2.64 0.19
    4 3 -1 1.96 0.18
    -3 -3 1 5.09 0.25
    3 -3 -1 4.52 0.21
    3 -3 -1 4.69 0.24
    -3 3 1 5.1 0.28
    3 3 -1 5 0.26
    -2 -3 1 13.45 0.51
    -2 3 1 14.04 0.54
    2 3 -1 12.86 0.5
    1 -3 -1 58.61 1.88
    -1 -3 1 58.26 1.93
    1 3 -1 59.07 1.91
    -1 3 1 62.19 1.97
    0 -3 -1 10.15 0.39
    0 -3 1 9.69 0.38
    0 3 1 9.82 0.41
    0 3 -1 10.3 0.41
    1 -3 1 29.78 1.01
    -1 -3 -1 33.63 1.1
    -1 3 -1 32.41 1.11
    1 3 1 30.82 1.05
    -2 -3 -1 14.64 0.54
    2 -3 1 15.79 0.57
    2 3 1 16.08 0.61
    -2 3 -1 14.44 0.54
    3 -3 1 12.65 0.47
    -3 -3 -1 12.48 0.48
    3 3 1 12.18 0.5
    -3 3 -1 11.95 0.48
    4 -3 1 3.09 0.2
    -4 -3 -1 2.59 0.2
    4 3 1 2.94 0.23
    -5 -3 -1 4.67 0.3
    5 -3 1 5.59 0.29
    5 -3 1 5.57 0.3
    5 3 1 5.39 0.32
    -6 -3 -1 0.58 0.16
    6 -3 1 0.51 0.14
    -6 3 -1 0.5 0.14
    6 3 1 0.76 0.15
    7 -3 1 1.16 0.19
    -7 -3 -1 1.45 0.22
    7 3 1 1.64 0.24
    -7 3 -1 1.62 0.26
    8 -3 1 0.34 0.16
    8 -3 1 0.69 0.27
    -8 -3 -1 0.71 0.2
    8 -3 1 0.54 0.29
    8 -3 1 0.45 0.27
    8 3 1 0.32 0.22
    8 3 1 0.5 0.21
    9 -3 1 1.23 0.26
    9 -3 1 1.14 0.21
    9 -3 1 1 0.24
    9 -3 1 1.11 0.27
    9 -3 1 1.22 0.38
    9 -3 1 0.97 0.21
    -9 -3 -1 1.3 0.25
    9 3 1 1.71 0.25
    9 3 1 1.41 0.24
    -10 -3 -1 2.18 0.29
    10 -3 1 2.27 0.34
    10 -3 1 2.39 0.3
    10 -3 1 2.54 0.34
    10 -3 1 2.54 0.28
    10 -3 1 2.63 0.33
    10 -3 1 2.32 0.31
    10 3 1 2.73 0.33
    10 3 1 2.56 0.32
    10 3 1 3.5 0.38
    11 -3 1 3.47 0.37
    11 -3 1 3.31 0.3
    -11 -3 -1 2.16 0.27
    11 -3 1 3.19 0.37
    11 -3 1 3.12 0.32
    11 -3 1 2.85 0.39
    11 3 1 2.43 0.32
    11 3 1 2.82 0.36
    11 3 1 2.84 0.3
    12 -3 1 0.26 0.13
    -12 -3 -1 0.58 0.16
    12 -3 1 0.26 0.2
    12 -3 1 0.37 0.16
    12 -3 1 0.45 0.2
    12 3 1 0.25 0.34
    12 3 1 0.29 0.25
    12 3 1 0.28 0.19
    13 -3 1 0.93 0.15
    -13 -3 -1 0.83 0.18
    13 -3 1 0.69 0.14
    13 -3 1 0.91 0.15
    13 -3 1 0.89 0.18
    13 3 1 1.05 0.18
    13 -4 -1 0.84 0.15
    -13 -4 1 0.87 0.14
    13 4 -1 1.1 0.19
    12 -4 -1 0.58 0.19
    -12 -4 1 0.73 0.16
    12 4 -1 0.61 0.19
    -11 -4 1 3.3 0.3
    11 -4 -1 3.86 0.37
    11 4 -1 3.76 0.37
    11 4 -1 4.37 0.34
    10 -4 -1 3.24 0.39
    -10 -4 1 3.6 0.33
    10 4 -1 4.17 0.35
    10 4 -1 3.88 0.34
    -9 -4 1 4.69 0.36
    9 4 -1 5.88 0.43
    9 4 -1 4.52 0.38
    -8 -4 1 2.88 0.31
    8 4 -1 2.72 0.37
    8 4 -1 3.16 0.35
    -7 -4 1 2.11 0.3
    7 4 -1 3.3 0.33
    7 4 -1 2.81 0.29
    -6 -4 1 10.68 0.5
    6 4 -1 11.54 0.55
    -5 -4 1 2.09 0.21
    5 4 -1 2.53 0.17
    5 4 -1 2.89 0.26
    -4 -4 1 14.37 0.58
    4 4 -1 14.03 0.49
    -4 4 1 13.88 0.61
    4 4 -1 13.33 0.58
    3 -4 -1 1.13 0.14
    -3 -4 1 1.58 0.19
    -3 4 1 1.21 0.2
    3 4 -1 1.21 0.18
    -2 -4 1 18.54 0.68
    2 -4 -1 14.81 0.55
    -2 4 1 18.02 0.72
    2 4 -1 14.7 0.6
    1 -4 -1 4.6 0.23
    -1 -4 1 5.18 0.27
    1 4 -1 4.28 0.26
    -1 4 1 5.15 0.3
    0 -4 1 25.59 0.88
    0 -4 -1 23.18 0.8
    0 4 -1 22.11 0.82
    0 4 1 24.05 0.91
    -1 -4 -1 3.86 0.23
    1 -4 1 3.43 0.22
    1 4 1 3.73 0.26
    -1 4 -1 3.44 0.24
    -2 -4 -1 7.44 0.35
    2 -4 1 9.26 0.39
    2 4 1 9.01 0.44
    -3 -4 -1 11.08 0.47
    3 -4 1 9.88 0.41
    3 4 1 8.75 0.44
    -4 -4 -1 7.37 0.37
    4 -4 1 8.15 0.38
    4 4 1 8.13 0.33
    4 4 1 7.96 0.42
    -5 -4 -1 17.29 0.7
    5 -4 1 17.27 0.68
    5 4 1 17.34 0.72
    5 4 1 17.15 0.6
    -6 -4 -1 2.25 0.29
    6 4 1 2.35 0.29
    -7 -4 -1 11.64 0.56
    7 4 1 12.22 0.59
    7 4 1 12.24 0.59
    -8 -4 -1 3.45 0.38
    8 4 1 3.45 0.32
    8 4 1 3.51 0.35
    9 -4 1 2.17 0.34
    -9 -4 -1 1.42 0.21
    9 4 1 2.07 0.3
    9 4 1 2.36 0.31
    -10 -4 -1 5.01 0.36
    10 -4 1 4.16 0.4
    10 -4 1 3.53 0.34
    10 -4 1 3.99 0.39
    10 4 1 4.29 0.34
    10 4 1 4.21 0.34
    -11 -4 -1 1.87 0.27
    11 -4 1 1.23 0.26
    11 -4 1 1.46 0.22
    11 -4 1 1.13 0.19
    11 4 1 1.76 0.25
    11 4 1 1.96 0.27
    12 -4 1 1.03 0.19
    12 -4 1 1.52 0.23
    -12 -4 -1 1.22 0.17
    12 4 1 0.79 0.2
    12 4 1 1.19 0.19
    13 4 1 0 0.14
    -12 -5 1 6.33 0.32
    12 5 -1 7.34 0.37
    -11 -5 1 3.72 0.28
    11 5 -1 4.21 0.28
    11 5 -1 3.92 0.29
    -10 -5 1 9.2 0.47
    10 5 -1 9.93 0.49
    10 5 -1 8.87 0.46
    -9 -5 1 1.24 0.22
    9 5 -1 0.99 0.22
    9 5 -1 1.26 0.21
    -8 -5 1 5.2 0.4
    8 5 -1 5.03 0.39
    8 5 -1 5.97 0.37
    -7 -5 1 0.87 0.2
    7 5 -1 0.82 0.21
    7 5 -1 0.59 0.19
    -6 -5 1 8.23 0.42
    -6 -5 1 7.44 0.46
    6 5 -1 7.65 0.49
    -5 -5 1 9.85 0.51
    -5 -5 1 9.55 0.53
    -5 -5 1 10.08 0.49
    5 5 -1 10.1 0.53
    5 5 -1 10.39 0.41
    -4 -5 1 11.51 0.53
    -4 -5 1 11.81 0.56
    4 5 -1 12.12 0.46
    4 5 -1 12.33 0.59
    -3 -5 1 45.05 1.55
    3 5 -1 44.37 1.57
    3 5 -1 45.55 1.46
    -2 -5 1 5.23 0.32
    2 5 -1 5.59 0.35
    -2 5 1 4.67 0.38
    2 5 -1 5.21 0.24
    -1 -5 1 93.27 2.95
    -1 5 1 88.14 2.99
    1 5 -1 82.5 2.61
    1 5 -1 83.02 2.73
    0 -5 -1 15.14 0.61
    0 -5 1 15.58 0.62
    0 5 1 15.73 0.69
    -1 -5 -1 76.05 2.49
    1 -5 1 79.56 2.5
    1 5 1 74.21 2.42
    1 5 1 75.31 2.55
    -2 -5 -1 28.7 1.04
    2 -5 1 29.21 1.04
    2 5 1 28.9 0.96
    2 5 1 28.89 1.09
    -3 -5 -1 10.53 0.5
    3 5 1 12.28 0.58
    3 5 1 12.32 0.46
    4 -5 1 13.98 0.68
    4 -5 1 13.45 0.7
    -4 -5 -1 16.08 0.68
    -4 -5 -1 15.21 0.71
    -4 -5 -1 16.23 0.69
    4 5 1 14.53 0.52
    -5 -5 -1 0.47 0.19
    -5 -5 -1 0.13 0.22
    -5 -5 -1 0.23 0.18
    5 -5 1 0.08 0.18
    5 5 1 -0.01 0.24
    5 5 1 0.14 0.11
    5 5 1 0.28 0.21
    -6 -5 -1 4.57 0.42
    -6 -5 -1 4.72 0.36
    6 5 1 4.99 0.34
    6 5 1 4.45 0.38
    -7 -5 -1 7.24 0.45
    7 5 1 6.89 0.42
    7 5 1 7.45 0.45
    -8 -5 -1 0.25 0.18
    8 5 1 0.23 0.18
    8 5 1 0.17 0.19
    -9 -5 -1 6.09 0.4
    9 5 1 6.21 0.39
    9 5 1 6.03 0.39
    -10 -5 -1 1.7 0.23
    10 5 1 1.49 0.21
    10 5 1 1.4 0.21
    -11 -5 -1 12.36 0.54
    11 5 1 10.31 0.47
    11 5 1 10.86 0.49
    -10 -6 1 0.27 0.15
    10 6 -1 0.78 0.15
    10 6 -1 1.15 0.18
    -9 -6 1 5.53 0.35
    9 6 -1 6.06 0.34
    9 6 -1 5.63 0.35
    -8 -6 1 1.86 0.26
    8 6 -1 1.91 0.26
    8 6 -1 2.25 0.25
    -7 -6 1 0.5 0.22
    7 6 -1 0.68 0.18
    7 6 -1 0.41 0.18
    -6 -6 1 1.04 0.19
    -6 -6 1 1.71 0.25
    -6 -6 1 1.55 0.2
    6 6 -1 1.41 0.18
    6 6 -1 1.26 0.22
    -5 -6 1 1.01 0.2
    -5 -6 1 1.36 0.24
    -5 -6 1 1.02 0.18
    5 6 -1 1.51 0.16
    5 6 -1 1.89 0.24
    4 -6 -1 13.18 0.62
    -4 -6 1 10.69 0.54
    -4 -6 1 12.03 0.59
    -4 -6 1 11.75 0.54
    4 6 -1 12.68 0.61
    4 6 -1 12.33 0.47
    3 -6 -1 16.08 0.7
    -3 -6 1 15.81 0.68
    -3 -6 1 14.92 0.68
    -3 -6 1 17.4 0.75
    -3 -6 1 16 0.66
    3 6 -1 16.94 0.59
    3 6 -1 16.1 0.71
    -2 -6 1 5.11 0.35
    2 -6 -1 4.48 0.34
    -2 -6 1 5.65 0.37
    -2 -6 1 5.79 0.45
    2 -6 -1 4.3 0.35
    2 6 -1 4.11 0.22
    1 -6 -1 0.79 0.19
    -1 -6 1 1.07 0.21
    1 -6 -1 0.36 0.17
    -1 -6 1 1.34 0.22
    1 6 -1 0.89 0.12
    0 -6 -1 1.03 0.21
    0 -6 -1 0.75 0.22
    0 -6 -1 0.99 0.28
    0 -6 1 1.2 0.25
    0 -6 1 1.12 0.19
    0 6 1 1.04 0.12
    0 6 -1 0.77 0.12
    1 -6 1 4.8 0.36
    -1 -6 -1 3.79 0.34
    1 -6 1 5.25 0.38
    -1 -6 -1 3.32 0.43
    -1 -6 -1 3.47 0.33
    1 6 1 4.92 0.25
    2 -6 1 14.76 0.65
    -2 -6 -1 14.05 0.64
    2 -6 1 13.64 0.65
    -2 -6 -1 12.82 0.58
    -2 -6 -1 13.19 0.61
    2 6 1 15.07 0.54
    -3 -6 -1 1.97 0.3
    3 -6 1 1.91 0.23
    -3 -6 -1 2.17 0.32
    -3 -6 -1 2.41 0.25
    3 -6 1 1.76 0.24
    3 6 1 1.71 0.17
    4 -6 1 11.97 0.6
    4 -6 1 10.78 0.54
    -4 -6 -1 11.32 0.55
    -4 -6 -1 11.64 0.57
    -4 -6 -1 10.39 0.51
    4 6 1 11.71 0.44
    5 -6 1 3.15 0.32
    -5 -6 -1 2.87 0.29
    -5 -6 -1 3.52 0.35
    5 6 1 2.31 0.26
    5 6 1 2.36 0.52
    -6 -6 -1 0.38 0.22
    -6 -6 -1 0.36 0.15
    6 6 1 0.43 0.24
    6 6 1 0.43 0.18
    -7 -6 -1 2.38 0.3
    7 6 1 2.34 0.34
    7 6 1 2.64 0.27
    -8 -6 -1 4.48 0.33
    8 6 1 3.8 0.3
    8 6 1 3.75 0.31
    -9 -6 -1 0.22 0.13
    9 6 1 0.46 0.16
    9 6 1 0.56 0.19
    -10 -6 -1 2.61 0.24
    10 6 1 3.03 0.35
    10 6 1 2.98 0.23
    -8 -7 1 0 0.14
    8 7 -1 0.28 0.16
    8 7 -1 0.23 0.13
    -7 -7 1 0.87 0.19
    7 7 -1 0.98 0.17
    7 7 -1 0.72 0.16
    -6 -7 1 0.2 0.18
    -6 -7 1 0.17 0.15
    6 7 -1 0.27 0.19
    6 7 -1 0.18 0.14
    -5 -7 1 0.62 0.18
    -5 -7 1 0.8 0.19
    5 7 -1 0.58 0.16
    5 7 -1 0.48 0.21
    4 -7 -1 0.28 0.16
    -4 -7 1 0.08 0.14
    -4 -7 1 0.13 0.13
    4 7 -1 0.13 0.09
    4 7 -1 0.25 0.21
    3 -7 -1 0.28 0.18
    -3 -7 1 0.16 0.13
    -3 -7 1 0.3 0.16
    3 7 -1 0.35 0.1
    -2 -7 1 5.14 0.32
    -2 -7 1 4.61 0.34
    2 -7 -1 4.58 0.35
    -2 7 1 4.94 0.25
    2 7 -1 4.52 0.24
    -1 -7 1 0.52 0.18
    1 -7 -1 0.28 0.15
    1 -7 -1 0.39 0.18
    -1 -7 1 0.52 0.15
    1 7 -1 0.31 0.09
    -1 7 1 0.37 0.1
    0 -7 -1 0.63 0.16
    0 -7 -1 0.58 0.18
    0 -7 1 0.62 0.19
    0 -7 1 0.56 0.16
    0 7 1 0.58 0.11
    0 7 -1 0.62 0.1
    1 -7 1 0.18 0.14
    -1 -7 -1 0.48 0.18
    -1 -7 -1 0.72 0.16
    1 -7 1 0.24 0.16
    -1 -7 -1 0.51 0.21
    1 7 1 0.25 0.1
    -1 7 -1 0.35 0.1
    2 -7 1 2.13 0.27
    -2 -7 -1 2.21 0.25
    2 -7 1 2.04 0.25
    -2 -7 -1 2.49 0.36
    -2 -7 -1 2.24 0.27
    2 7 1 1.99 0.18
    -3 -7 -1 2.81 0.27
    3 -7 1 2.9 0.29
    3 -7 1 2.4 0.27
    -3 -7 -1 3 0.26
    -3 -7 -1 2.83 0.31
    3 7 1 2.1 0.18
    3 7 1 2.36 0.25
    -4 -7 -1 6.03 0.38
    4 -7 1 5.2 0.33
    -4 -7 -1 5.26 0.34
    4 7 1 5.45 0.33
    4 7 1 4.34 0.23
    5 -7 1 0.49 0.16
    -5 -7 -1 0.44 0.14
    -5 -7 -1 0.48 0.21
    5 7 1 0.81 0.17
    -6 -7 -1 0.2 0.14
    6 7 1 0.12 0.15
    6 7 1 0.02 0.14
    -7 -7 -1 1.78 0.23
    7 7 1 1.09 0.16
    -8 -7 -1 0.97 0.14
    8 7 1 0.91 0.14
    5 8 -1 0.53 0.12
    -4 -8 1 5.66 0.27
    4 8 -1 5.61 0.28
    -3 -8 1 3.23 0.22
    3 -8 -1 3.36 0.25
    3 8 -1 3.29 0.23
    2 -8 -1 13.76 0.55
    -2 -8 1 12.46 0.52
    -2 -8 1 13.67 0.51
    2 8 -1 13.87 0.54
    -1 -8 1 2.74 0.23
    1 -8 -1 2.72 0.23
    -1 -8 1 2.76 0.21
    1 8 -1 2.99 0.17
    -1 8 1 2.66 0.17
    0 -8 1 16.07 0.61
    0 -8 -1 15.08 0.59
    0 -8 1 15.72 0.6
    0 8 1 15.18 0.54
    0 8 1 16.23 0.6
    0 8 -1 14.64 0.51
    1 -8 1 7.74 0.37
    -1 -8 -1 8.69 0.39
    1 -8 1 7.34 0.34
    -1 8 -1 7.86 0.31
    1 8 1 8.13 0.38
    -2 -8 -1 1.9 0.23
    2 -8 1 1.88 0.2
    2 8 1 2.04 0.2
    3 -8 1 10.61 0.46
    -3 -8 -1 9.68 0.41
    3 8 1 11.3 0.45
    -4 -8 -1 1.01 0.14
    4 8 1 1.64 0.18
    4 8 1 1.9 0.2
    15 0 -2 5.74 0.34
    15 0 -2 5.82 0.31
    15 0 -2 6.23 0.33
    15 0 -2 5.88 0.3
    14 0 -2 3.45 0.26
    -14 0 2 3.08 0.2
    14 0 -2 3.9 0.33
    14 0 -2 3.88 0.35
    -14 0 2 3.25 0.32
    14 0 -2 2.93 0.43
    14 0 -2 3.86 0.3
    13 0 -2 19.33 0.8
    -13 0 2 18.25 0.63
    13 0 -2 19.21 0.76
    13 0 -2 19.31 0.83
    -13 0 2 17.23 0.71
    13 0 -2 20.58 0.83
    13 0 -2 20.12 0.78
    13 0 -2 19.56 0.79
    12 0 -2 3.54 0.36
    12 0 -2 4.65 0.35
    12 0 -2 4.76 0.36
    12 0 -2 4.02 0.39
    12 0 -2 5.48 0.42
    12 0 -2 4.19 0.34
    -12 0 2 4.74 0.25
    12 0 -2 4.08 0.4
    11 0 -2 23.82 0.97
    -11 0 2 22.75 0.79
    11 0 -2 23.19 0.92
    11 0 -2 22.82 0.92
    11 0 -2 24.41 0.97
    11 0 -2 24.24 0.97
    11 0 -2 24.84 0.94
    -10 0 2 2.86 0.19
    10 0 -2 2.97 0.3
    10 0 -2 3.34 0.28
    9 0 -2 17 0.72
    -9 0 2 14.88 0.55
    9 0 -2 19.39 0.72
    -9 0 2 16.72 0.66
    -8 0 2 5.92 0.32
    8 0 -2 8.17 0.4
    8 0 -2 8.35 0.39
    7 0 -2 26.97 0.94
    -7 0 2 31.79 1.09
    7 0 -2 26.66 0.95
    -6 0 2 2.88 0.2
    6 0 -2 1.02 0.14
    6 0 -2 1.12 0.14
    5 0 -2 92.44 2.86
    5 0 -2 87.18 2.84
    -5 0 2 93.95 2.97
    4 0 -2 62.84 2
    -4 0 2 72.38 2.28
    -3 0 2 73.68 2.31
    3 0 -2 73.45 2.31
    2 0 -2 917.38 28.43
    -2 0 2 806.31 24.95
    -1 0 2 122.14 3.78
    1 0 -2 147.33 4.57
    0 0 2 132.2 4.1
    0 0 -2 141.79 4.39
    1 0 2 901.8 27.24
    1 0 2 857.02 27.21
    -1 0 -2 1000 31.02
    2 0 2 66.96 2.1
    -2 0 -2 75.76 2.39
    -3 0 -2 62.7 2
    3 0 2 61.72 1.95
    -4 0 -2 98.39 3.12
    4 0 2 81.01 2.57
    5 0 2 2.1 0.14
    5 0 2 2.55 0.18
    -5 0 -2 1.11 0.16
    6 0 2 30.56 1.05
    -6 0 -2 27.6 0.98
    6 0 2 30.91 1.06
    7 0 2 5.06 0.3
    7 0 2 5.68 0.32
    -7 0 -2 6.66 0.36
    -8 0 -2 16.16 0.58
    -8 0 -2 16.52 0.68
    8 0 2 16.54 0.66
    9 0 2 3.12 0.28
    -9 0 -2 3.83 0.22
    -9 0 -2 3.87 0.34
    10 0 2 22.32 0.87
    10 0 2 21.71 0.89
    -10 0 -2 21.03 0.74
    10 0 2 20.97 0.9
    10 0 2 22.15 0.87
    10 0 2 22.38 0.91
    10 0 2 21.8 0.87
    -11 0 -2 3.32 0.21
    11 0 2 3.49 0.31
    11 0 2 4.31 0.41
    11 0 2 3.29 0.38
    11 0 2 3.07 0.36
    11 0 2 3.66 0.33
    11 0 2 3.52 0.33
    12 0 2 19.73 0.81
    12 0 2 19.85 0.83
    12 0 2 19.63 0.79
    12 0 2 21.51 0.84
    -12 0 -2 18.01 0.64
    12 0 2 19.61 0.79
    13 0 2 3.32 0.31
    13 0 2 3.71 0.3
    13 0 2 3.85 0.29
    13 0 2 3.98 0.27
    -13 0 -2 4.13 0.21
    13 0 2 3.75 0.3
    14 0 2 5.66 0.31
    14 0 2 5.48 0.31
    14 0 2 4.88 0.28
    14 0 2 4.8 0.29
    14 0 2 4.48 0.26
    15 -1 -2 5.2 0.29
    15 -1 -2 4.85 0.26
    15 -1 -2 5.07 0.29
    15 -1 -2 5.26 0.31
    15 1 -2 5.05 0.31
    15 1 -2 5.2 0.3
    15 1 -2 4.71 0.32
    -14 -1 2 3.53 0.21
    14 -1 -2 4 0.28
    14 -1 -2 4.34 0.31
    -14 -1 2 4.56 0.3
    14 -1 -2 4.05 0.34
    14 -1 -2 4.89 0.37
    14 1 -2 4.48 0.27
    14 1 -2 4.11 0.35
    14 1 -2 4 0.3
    -14 1 2 4.11 0.21
    14 1 -2 4.26 0.31
    13 -1 -2 1.67 0.23
    -13 -1 2 1.95 0.25
    13 -1 -2 2.09 0.24
    13 -1 -2 1.74 0.28
    13 -1 -2 1.92 0.29
    -13 -1 2 2.4 0.2
    13 1 -2 1.67 0.22
    13 1 -2 1.86 0.24
    -13 1 2 2.36 0.19
    13 1 -2 1.96 0.31
    13 1 -2 2.1 0.27
    12 -1 -2 19.59 0.79
    -12 -1 2 19.2 0.78
    12 -1 -2 19.97 0.8
    -12 -1 2 18.3 0.65
    12 -1 -2 19.1 0.79
    12 -1 -2 18.9 0.81
    12 -1 -2 19.46 0.81
    12 -1 -2 18.58 0.79
    12 1 -2 18.84 0.78
    12 1 -2 18.95 0.77
    12 1 -2 19.59 0.82
    -12 1 2 17.69 0.65
    12 1 -2 18.21 0.77
    12 1 -2 18.66 0.8
    12 1 -2 19.56 0.82
    11 -1 -2 0.28 0.18
    11 -1 -2 0.18 0.23
    11 -1 -2 0.06 0.17
    11 -1 -2 0.51 0.2
    11 -1 -2 0.01 0.18
    11 -1 -2 0.37 0.24
    -11 -1 2 0.35 0.11
    11 1 -2 0.37 0.19
    11 1 -2 0.42 0.2
    11 1 -2 0.27 0.19
    11 1 -2 0.55 0.2
    11 1 -2 0.14 0.19
    11 1 -2 0.29 0.23
    -11 1 2 0.58 0.12
    11 1 -2 0.24 0.18
    10 -1 -2 2.82 0.38
    10 -1 -2 3.36 0.3
    10 -1 -2 3.01 0.31
    10 -1 -2 2.82 0.38
    10 -1 -2 3.64 0.29
    10 -1 -2 3.78 0.41
    -10 -1 2 3.19 0.2
    -10 -1 2 3.07 0.33
    10 1 -2 3.76 0.4
    10 1 -2 2.52 0.33
    10 1 -2 2.92 0.38
    10 1 -2 3.18 0.29
    9 -1 -2 11.43 0.49
    -9 -1 2 11.14 0.43
    9 -1 -2 10.22 0.5
    -9 -1 2 11.05 0.52
    9 1 -2 10.67 0.5
    9 1 -2 10.01 0.5
    8 -1 -2 15.01 0.59
    8 -1 -2 14.39 0.59
    -8 -1 2 13.63 0.55
    8 1 -2 13.85 0.59
    8 1 -2 14.68 0.58
    -8 1 2 13.11 0.55
    -7 -1 2 30.92 1.04
    7 -1 -2 27.02 0.95
    7 -1 -2 27.1 0.95
    -7 1 2 28.26 1.02
    7 1 -2 26.79 0.93
    7 1 -2 25.96 0.95
    6 -1 -2 13.21 0.51
    6 -1 -2 12.71 0.5
    -6 -1 2 12.96 0.5
    6 1 -2 12.63 0.5
    6 1 -2 14.07 0.52
    -6 1 2 13.16 0.49
    5 -1 -2 18.8 0.68
    5 -1 -2 20.17 0.69
    -5 -1 2 17.08 0.61
    5 1 -2 19.37 0.69
    -5 1 2 17.56 0.61
    4 -1 -2 42.39 1.36
    -4 -1 2 44.49 1.45
    -4 1 2 45.68 1.44
    4 1 -2 41.65 1.37
    -3 -1 2 106.84 3.43
    3 -1 -2 110.79 3.42
    -3 1 2 112.45 3.42
    3 1 -2 107.28 3.42
    2 -1 -2 125.39 4.15
    -2 -1 2 143.2 4.46
    2 -1 -2 141.36 4.18
    2 1 -2 135.69 4.18
    1 -1 -2 12.4 0.44
    -1 -1 2 13.16 0.44
    1 -1 -2 15.02 0.47
    1 1 -2 14.31 0.46
    0 -1 -2 11.85 0.39
    0 -1 2 11.58 0.39
    0 1 -2 11.87 0.38
    0 1 2 11.98 0.41
    -1 -1 -2 179.88 5.59
    1 -1 2 158.38 4.82
    1 -1 2 152.27 4.79
    1 1 2 153.94 4.83
    2 -1 2 104.19 3.23
    -2 -1 -2 117.68 3.69
    2 1 2 101.86 3.24
    -3 -1 -2 35.88 1.18
    3 -1 2 30.89 1.03
    3 -1 2 33.82 1.06
    3 1 2 32.2 1.06
    -4 -1 -2 21.95 0.77
    4 -1 2 16.89 0.62
    4 -1 2 16.99 0.59
    -4 1 -2 21.85 0.76
    4 1 2 18.23 0.62
    5 -1 2 12.52 0.47
    -5 -1 -2 14.11 0.54
    5 -1 2 12.46 0.49
    -5 1 -2 13.32 0.53
    5 1 2 13.11 0.5
    5 1 2 12.69 0.48
    -6 -1 -2 25.83 0.92
    6 -1 2 27.51 0.96
    -6 1 -2 24.87 0.91
    6 1 2 26.56 0.94
    6 1 2 27.51 0.96
    -7 -1 -2 13.72 0.58
    7 -1 2 12.56 0.52
    7 1 2 12.43 0.51
    -7 1 -2 13.55 0.58
    7 1 2 12.43 0.53
    8 -1 2 9.46 0.44
    -8 -1 -2 8.65 0.45
    -8 -1 -2 8.99 0.37
    -8 1 -2 9.05 0.45
    8 1 2 8.45 0.45
    8 1 2 9.7 0.45
    9 -1 2 3.31 0.31
    9 -1 2 3.02 0.41
    9 -1 2 2.76 0.4
    9 -1 2 2.69 0.35
    -9 -1 -2 2.35 0.18
    9 -1 2 3.26 0.4
    9 -1 2 3.21 0.31
    9 1 2 3.05 0.4
    9 1 2 3.46 0.47
    9 1 2 3.02 0.3
    9 1 2 2.82 0.33
    10 -1 2 0.15 0.15
    10 -1 2 0.19 0.17
    -10 -1 -2 0.1 0.1
    10 -1 2 0.22 0.19
    10 -1 2 0.14 0.19
    10 -1 2 0.49 0.22
    10 -1 2 0.43 0.21
    10 1 2 0.05 0.23
    10 1 2 0.09 0.15
    10 1 2 0.48 0.22
    10 1 2 0.18 0.2
    -10 1 -2 0.38 0.13
    10 1 2 0.22 0.25
    10 1 2 0.16 0.22
    10 1 2 0.18 0.2
    11 -1 2 17.6 0.78
    11 -1 2 18.23 0.74
    11 -1 2 17.74 0.76
    11 -1 2 18.14 0.75
    -11 -1 -2 16.44 0.58
    11 -1 2 17.35 0.74
    11 -1 2 16.52 0.76
    11 1 2 16.77 0.75
    -11 1 -2 15.81 0.59
    11 1 2 18.09 0.79
    11 1 2 17.79 0.77
    11 1 2 18.5 0.74
    11 1 2 17.85 0.77
    11 1 2 17.41 0.75
    12 -1 2 1.9 0.29
    12 -1 2 1.92 0.24
    12 -1 2 2.73 0.29
    12 -1 2 1.97 0.29
    12 -1 2 2.37 0.35
    -12 -1 -2 1.45 0.16
    12 1 2 1.97 0.3
    -12 1 -2 1.5 0.17
    12 1 2 1.98 0.29
    12 1 2 1.61 0.23
    12 1 2 2.19 0.27
    13 -1 2 4.32 0.3
    13 -1 2 4.94 0.31
    13 -1 2 4.1 0.31
    13 -1 2 3.83 0.32
    13 -1 2 4.01 0.31
    -13 -1 -2 3.26 0.19
    -13 1 -2 3.23 0.19
    13 1 2 3.51 0.31
    13 1 2 4.31 0.28
    13 1 2 4.9 0.3
    14 -1 2 5 0.3
    14 -1 2 5.26 0.3
    14 -1 2 4.63 0.29
    14 -1 2 4.53 0.29
    14 -1 2 5.29 0.27
    14 1 2 5.14 0.25
    14 1 2 5.16 0.29
    14 1 2 4.41 0.28
    15 -2 -2 1.58 0.18
    15 -2 -2 1.6 0.18
    15 -2 -2 2.15 0.17
    15 2 -2 1.89 0.2
    -14 -2 2 0.55 0.14
    14 -2 -2 0.99 0.19
    14 -2 -2 0.63 0.15
    14 -2 -2 0.88 0.18
    14 -2 -2 0.87 0.14
    -14 2 2 0.88 0.11
    14 2 -2 0.88 0.18
    14 2 -2 0.83 0.17
    13 -2 -2 0.61 0.22
    13 -2 -2 0.89 0.22
    13 -2 -2 0.8 0.19
    -13 -2 2 0.72 0.18
    13 -2 -2 1.1 0.17
    -13 2 2 1.09 0.12
    13 2 -2 1.13 0.22
    13 2 -2 1.03 0.2
    12 -2 -2 0.76 0.21
    12 -2 -2 0.57 0.21
    -12 -2 2 1.06 0.19
    12 -2 -2 0.96 0.22
    12 -2 -2 1.48 0.23
    12 -2 -2 0.88 0.24
    12 2 -2 1.13 0.22
    12 2 -2 0.73 0.23
    -11 -2 2 0.9 0.23
    11 -2 -2 0.82 0.21
    11 -2 -2 0.98 0.22
    11 -2 -2 1.14 0.24
    -11 -2 2 0.8 0.14
    11 -2 -2 1.04 0.22
    11 -2 -2 0.92 0.18
    11 2 -2 0.78 0.2
    11 2 -2 1.46 0.24
    -10 -2 2 2.28 0.27
    10 -2 -2 1.91 0.3
    -10 -2 2 1.44 0.18
    10 -2 -2 1.74 0.26
    10 -2 -2 1.96 0.27
    10 -2 -2 1.86 0.27
    10 -2 -2 1.48 0.24
    10 2 -2 1.56 0.3
    10 2 -2 2.02 0.28
    10 2 -2 2.08 0.29
    -9 -2 2 0.83 0.17
    -9 -2 2 0.77 0.13
    9 -2 -2 0.77 0.19
    9 -2 -2 0.64 0.16
    9 2 -2 0.53 0.15
    -8 -2 2 3.97 0.27
    8 -2 -2 3.44 0.29
    8 -2 -2 3.56 0.28
    -8 -2 2 3.3 0.22
    8 2 -2 3.35 0.27
    -7 -2 2 20.34 0.76
    7 -2 -2 21 0.78
    7 -2 -2 21 0.77
    7 2 -2 20.46 0.79
    6 -2 -2 23.03 0.84
    -6 -2 2 24.83 0.87
    6 -2 -2 24.81 0.86
    6 2 -2 23.6 0.86
    -6 2 2 23.81 0.85
    5 -2 -2 11.59 0.47
    5 -2 -2 13.44 0.49
    -5 -2 2 14.11 0.53
    5 2 -2 12.58 0.5
    -5 2 2 13.45 0.51
    4 -2 -2 5.18 0.24
    -4 -2 2 4.41 0.23
    4 -2 -2 4.63 0.23
    4 -2 -2 4.56 0.2
    4 2 -2 4.96 0.24
    3 -2 -2 28.14 0.91
    3 -2 -2 25.82 0.88
    -3 -2 2 32.18 1.06
    3 2 -2 27.87 0.92
    2 -2 -2 25.98 0.85
    2 -2 -2 26.96 0.87
    -2 -2 2 30.2 0.99
    2 2 -2 25.96 0.87
    1 -2 -2 38.43 1.27
    -1 -2 2 44.16 1.4
    -1 2 2 42.88 1.42
    1 2 -2 41.44 1.29
    0 -2 -2 34.11 1.11
    0 -2 2 33.81 1.12
    0 2 2 35.23 1.15
    0 2 -2 34.97 1.11
    -1 -2 -2 21.85 0.73
    1 -2 2 23.82 0.78
    -1 2 -2 21.87 0.72
    1 2 2 22.71 0.8
    -2 -2 -2 36.92 1.19
    2 -2 2 35.94 1.16
    2 2 2 35.35 1.19
    -2 2 -2 36.06 1.18
    -3 -2 -2 10.03 0.4
    3 -2 2 7.71 0.3
    3 -2 2 7.19 0.32
    3 -2 2 8.53 0.32
    3 2 2 8.26 0.35
    -4 -2 -2 16.36 0.62
    4 -2 2 15.3 0.56
    4 -2 2 14.95 0.56
    4 2 2 15.41 0.59
    5 -2 2 25.49 0.9
    -5 -2 -2 27.17 0.97
    5 2 2 25.97 0.92
    -5 2 -2 27.36 0.97
    -6 -2 -2 24.37 0.9
    6 -2 2 23.02 0.83
    6 2 2 22.64 0.86
    -6 2 -2 23.94 0.89
    -7 -2 -2 3.54 0.21
    7 -2 2 4.96 0.3
    -7 -2 -2 3.98 0.29
    -7 2 -2 3.66 0.3
    7 2 2 4.8 0.32
    -8 -2 -2 0.78 0.12
    -8 -2 -2 0.53 0.17
    8 -2 2 0.49 0.16
    -8 2 -2 0.73 0.17
    8 2 2 0.47 0.18
    9 -2 2 3.7 0.35
    9 -2 2 4.05 0.36
    -9 -2 -2 3.19 0.4
    9 -2 2 3.19 0.31
    -9 -2 -2 3.45 0.22
    9 -2 2 3.16 0.39
    9 -2 2 3.63 0.32
    9 -2 2 3.75 0.39
    9 2 2 3.28 0.4
    9 2 2 3.58 0.36
    9 2 2 3.51 0.31
    9 2 2 4.11 0.4
    10 -2 2 0.41 0.22
    -10 -2 -2 0.58 0.19
    10 -2 2 0.12 0.18
    -10 -2 -2 0.32 0.12
    10 -2 2 0.48 0.24
    10 -2 2 0.22 0.19
    10 -2 2 0.29 0.18
    10 -2 2 0.31 0.22
    10 2 2 0.32 0.2
    10 2 2 0.63 0.22
    10 2 2 0.77 0.26
    10 2 2 0.32 0.17
    11 -2 2 0.13 0.19
    11 -2 2 0.25 0.19
    11 -2 2 0.28 0.18
    -11 -2 -2 0.39 0.21
    11 -2 2 0.45 0.19
    11 -2 2 0.38 0.18
    11 -2 2 -0.14 0.23
    -11 2 -2 0.15 0.11
    11 2 2 0.13 0.2
    11 2 2 0.12 0.14
    11 2 2 0.44 0.18
    11 2 2 -0.06 0.2
    12 -2 2 0.95 0.25
    12 -2 2 1.32 0.21
    12 -2 2 1.32 0.2
    12 -2 2 1.75 0.22
    12 -2 2 1.5 0.25
    12 2 2 1.14 0.21
    12 2 2 1.01 0.22
    12 2 2 1.52 0.21
    -12 2 -2 0.91 0.13
    12 2 2 1.67 0.25
    13 -2 2 0.71 0.17
    13 -2 2 0.59 0.15
    13 -2 2 0.61 0.15
    13 -2 2 0.68 0.13
    13 -2 2 0.62 0.15
    -13 -2 -2 0.42 0.15
    13 2 2 0.62 0.18
    -13 2 -2 0.32 0.09
    13 2 2 0.89 0.16
    13 2 2 0.74 0.15
    14 -2 2 1.54 0.2
    14 -2 2 1.64 0.19
    14 -2 2 1.48 0.17
    14 -2 2 1.44 0.16
    14 2 2 1.4 0.18
    -14 -3 2 0.94 0.15
    14 -3 -2 0.51 0.16
    14 -3 -2 0.17 0.12
    14 -3 -2 0.38 0.13
    14 3 -2 0.54 0.16
    14 3 -2 0.22 0.14
    13 -3 -2 3.78 0.3
    -13 -3 2 3.31 0.26
    13 -3 -2 3.86 0.34
    13 -3 -2 3.85 0.29
    13 3 -2 3.39 0.31
    13 3 -2 3.91 0.28
    12 -3 -2 12.77 0.58
    -12 -3 2 9.92 0.51
    12 -3 -2 11.63 0.55
    12 -3 -2 12.91 0.59
    12 3 -2 12.54 0.6
    12 3 -2 12.31 0.56
    11 -3 -2 2.48 0.37
    11 -3 -2 2.75 0.36
    -11 -3 2 1.92 0.26
    11 -3 -2 1.66 0.28
    11 -3 -2 2.07 0.26
    11 3 -2 2.32 0.29
    11 3 -2 2.12 0.32
    10 -3 -2 30.26 1.13
    10 -3 -2 30.95 1.14
    10 -3 -2 31.17 1.18
    -10 -3 2 27.36 1.06
    10 -3 -2 29.85 1.17
    10 3 -2 31.71 1.14
    10 3 -2 29.27 1.16
    9 -3 -2 3.03 0.36
    9 -3 -2 2.8 0.29
    9 -3 -2 2.32 0.33
    -9 -3 2 1.63 0.23
    9 -3 -2 2.48 0.33
    9 3 -2 2.35 0.32
    9 3 -2 3.04 0.4
    8 -3 -2 24.19 0.9
    -8 -3 2 22.68 0.88
    8 3 -2 23.53 0.93
    -7 -3 2 39.49 1.38
    7 -3 -2 36.31 1.28
    7 -3 -2 37.41 1.27
    7 3 -2 35.18 1.28
    6 -3 -2 5.58 0.3
    -6 -3 2 6.97 0.37
    6 -3 -2 5.61 0.33
    6 3 -2 5.98 0.33
    -5 -3 2 93.21 3
    5 -3 -2 91.4 2.91
    5 3 -2 89.06 2.92
    -4 -3 2 87.56 2.81
    4 -3 -2 84.57 2.66
    4 3 -2 81.06 2.67
    3 -3 -2 37.76 1.23
    -3 -3 2 48.91 1.59
    3 -3 -2 35.39 1.19
    3 3 -2 36.82 1.23
    -3 3 2 48.07 1.62
    -2 -3 2 79.13 2.52
    2 -3 -2 71.99 2.29
    -2 3 2 78.64 2.55
    2 3 -2 72.38 2.32
    -1 -3 2 25.6 0.87
    1 -3 -2 21.98 0.75
    -1 3 2 25.79 0.91
    1 3 -2 22.85 0.78
    0 -3 -2 19.82 0.67
    0 -3 2 22.88 0.78
    0 3 -2 19.48 0.69
    0 3 2 22.6 0.82
    1 -3 2 84.36 2.68
    -1 -3 -2 85.25 2.69
    -1 3 -2 83.85 2.69
    1 3 2 84.01 2.72
    2 -3 2 54.13 1.76
    -2 -3 -2 48.72 1.6
    2 3 2 54.06 1.79
    -3 -3 -2 93.36 2.99
    3 -3 2 90.05 2.82
    3 3 2 86.1 2.85
    -4 -3 -2 89.79 2.89
    4 -3 2 87.81 2.77
    4 3 2 84.45 2.8
    5 -3 2 6.1 0.32
    5 -3 2 6.65 0.33
    -5 -3 -2 5.49 0.31
    5 3 2 5.34 0.33
    -6 -3 -2 34.84 1.25
    6 -3 2 35.75 1.21
    6 3 2 33.82 1.25
    -6 3 -2 35.55 1.25
    -7 -3 -2 23.38 0.89
    7 -3 2 23.39 0.88
    -7 3 -2 21.59 0.89
    8 -3 2 2.17 0.32
    -8 -3 -2 2.52 0.31
    8 -3 2 2.44 0.31
    8 -3 2 1.99 0.27
    8 -3 2 1.68 0.26
    8 -3 2 2.35 0.35
    8 3 2 1.76 0.26
    8 3 2 1.91 0.3
    9 -3 2 29.9 1.11
    9 -3 2 29.66 1.12
    9 -3 2 29.81 1.12
    9 -3 2 29.43 1.14
    -9 -3 -2 27.2 1.03
    9 -3 2 29.77 1.14
    9 3 2 28.6 1.12
    9 3 2 28.89 1.11
    10 -3 2 1.63 0.24
    -10 -3 -2 1.41 0.21
    10 -3 2 2.26 0.32
    10 -3 2 1.44 0.25
    10 -3 2 1.35 0.27
    10 -3 2 1.7 0.28
    10 -3 2 2.05 0.25
    10 3 2 1.9 0.25
    10 3 2 1.84 0.26
    11 -3 2 10.36 0.56
    11 -3 2 11.19 0.54
    -11 -3 -2 13.28 0.61
    11 -3 2 10.2 0.54
    11 -3 2 10.73 0.5
    11 -3 2 11.37 0.56
    11 3 2 10.58 0.52
    11 3 2 10.1 0.54
    12 -3 2 3.96 0.29
    12 -3 2 3.58 0.28
    12 -3 2 3.36 0.24
    12 -3 2 3.35 0.33
    -12 -3 -2 3.19 0.29
    12 -3 2 3.76 0.3
    12 3 2 3.6 0.32
    12 3 2 4.13 0.31
    13 -3 2 0.69 0.14
    13 -3 2 0.86 0.16
    13 -3 2 0.47 0.14
    13 -3 2 0.41 0.13
    13 3 2 0.52 0.15
    13 -4 -2 1.78 0.23
    -13 -4 2 1.75 0.21
    13 4 -2 1.87 0.22
    12 -4 -2 0.86 0.17
    -12 -4 2 1.39 0.18
    12 -4 -2 0.79 0.2
    12 4 -2 0.97 0.2
    12 4 -2 0.9 0.2
    -11 -4 2 6.75 0.4
    11 -4 -2 6.37 0.43
    11 -4 -2 5.94 0.36
    11 4 -2 6.62 0.41
    11 4 -2 6.01 0.37
    10 -4 -2 1.48 0.25
    -10 -4 2 1.5 0.21
    10 -4 -2 1.65 0.35
    10 4 -2 1.75 0.27
    10 4 -2 1.77 0.26
    10 4 -2 1.47 0.27
    -9 -4 2 5.36 0.39
    9 4 -2 7.05 0.44
    9 4 -2 7.31 0.49
    9 4 -2 6.82 0.45
    -8 -4 2 1.92 0.24
    8 4 -2 2 0.34
    8 4 -2 1.96 0.3
    8 4 -2 1.65 0.28
    -7 -4 2 10.62 0.55
    7 4 -2 11.79 0.57
    -6 -4 2 12.54 0.55
    6 4 -2 11.7 0.55
    -5 -4 2 1.41 0.22
    -5 4 2 1.8 0.26
    5 4 -2 2.07 0.17
    5 4 -2 1.64 0.21
    -4 -4 2 5.97 0.31
    4 4 -2 5.06 0.31
    -4 4 2 5.62 0.36
    4 4 -2 4.94 0.24
    -3 -4 2 38.29 1.3
    -3 4 2 37.73 1.35
    3 4 -2 34.8 1.21
    -2 -4 2 66.84 2.21
    2 4 -2 63.24 2.08
    -2 4 2 69.02 2.26
    -1 -4 2 11.42 0.46
    1 -4 -2 10.96 0.43
    -1 4 2 10.88 0.5
    1 4 -2 11.14 0.47
    0 -4 2 13.8 0.54
    0 -4 -2 15.34 0.55
    0 4 -2 13.87 0.6
    0 4 2 14.32 0.59
    -1 -4 -2 65.95 2.14
    1 -4 2 66 2.11
    1 4 2 63.16 2.16
    -2 -4 -2 39.92 1.35
    2 -4 2 39.08 1.3
    2 4 2 37.82 1.35
    3 -4 2 4.06 0.24
    -3 -4 -2 3.23 0.25
    3 4 2 3.71 0.29
    3 4 2 3.74 0.2
    4 -4 2 1.01 0.16
    -4 -4 -2 1.16 0.18
    4 4 2 0.86 0.17
    4 4 2 1.15 0.12
    -5 -4 -2 8.76 0.44
    5 -4 2 9.65 0.46
    5 4 2 9.42 0.49
    -6 -4 -2 9.11 0.49
    -6 4 -2 9.11 0.53
    6 4 2 7.89 0.44
    7 -4 2 1.86 0.31
    -7 -4 -2 0.85 0.2
    7 -4 2 1.64 0.3
    7 4 2 1.41 0.25
    7 4 2 1.97 0.28
    -8 -4 -2 5.88 0.41
    8 -4 2 4.84 0.47
    8 -4 2 5.87 0.45
    8 -4 2 4.78 0.4
    8 4 2 5.15 0.38
    8 4 2 5.06 0.39
    -9 -4 -2 1.53 0.24
    9 -4 2 2.14 0.4
    9 -4 2 1.95 0.31
    9 -4 2 2.64 0.32
    9 -4 2 2.02 0.29
    9 4 2 2.41 0.29
    9 4 2 1.63 0.25
    10 -4 2 6.98 0.4
    10 -4 2 5.52 0.42
    10 -4 2 5.37 0.37
    -10 -4 -2 5.47 0.38
    10 4 2 5.94 0.4
    10 4 2 5.64 0.37
    11 -4 2 0.16 0.17
    11 -4 2 0.47 0.16
    -11 -4 -2 0.65 0.17
    11 -4 2 0.34 0.18
    11 4 2 0.36 0.17
    11 4 2 0.47 0.19
    12 -4 2 1.74 0.21
    12 -4 2 1.99 0.22
    12 -4 2 1.53 0.23
    -12 -4 -2 1.83 0.22
    12 4 2 1.59 0.2
    12 4 2 1.66 0.22
    -12 -5 2 1.39 0.18
    12 5 -2 1.12 0.16
    -11 -5 2 4.18 0.3
    11 5 -2 3.87 0.3
    -10 -5 2 0.51 0.18
    10 5 -2 0.78 0.2
    10 5 -2 0.41 0.18
    -9 -5 2 0.44 0.21
    9 5 -2 0.55 0.19
    9 5 -2 0.11 0.18
    -8 -5 2 1.4 0.23
    8 5 -2 1.28 0.24
    8 5 -2 1.87 0.26
    -7 -5 2 4.37 0.38
    -7 -5 2 3.96 0.31
    7 5 -2 4.23 0.35
    7 5 -2 4.06 0.33
    -6 -5 2 2.29 0.32
    -6 -5 2 2.43 0.26
    6 5 -2 2.4 0.34
    -5 -5 2 4.63 0.37
    -5 -5 2 4.54 0.45
    -5 -5 2 5.02 0.33
    5 5 -2 4.75 0.37
    5 5 -2 5.12 0.25
    -4 -5 2 14.12 0.74
    -4 -5 2 19.17 0.81
    4 5 -2 13.34 0.49
    4 5 -2 13.32 0.61
    -3 -5 2 0.76 0.16
    3 5 -2 0.63 0.17
    -3 5 2 0.74 0.2
    3 5 -2 0.48 0.1
    -2 -5 2 1.37 0.2
    -2 5 2 1.26 0.22
    2 5 -2 1.11 0.14
    -1 -5 2 7.44 0.38
    1 5 -2 7.48 0.3
    -1 5 2 7.41 0.44
    0 -5 2 15.54 0.62
    0 5 2 14.99 0.55
    0 5 2 15.97 0.69
    1 -5 2 4.64 0.28
    1 5 2 4.33 0.22
    1 5 2 4.61 0.35
    -2 -5 -2 0.92 0.16
    2 -5 2 0.99 0.15
    2 5 2 0.91 0.11
    2 5 2 1.06 0.18
    3 -5 2 23.35 0.87
    -3 -5 -2 22.31 0.88
    -3 -5 -2 25.84 0.99
    -3 -5 -2 21.77 1.02
    3 5 2 22.83 0.79
    -4 -5 -2 3.35 0.3
    4 -5 2 3.81 0.38
    -4 -5 -2 3.38 0.36
    4 -5 2 2.85 0.38
    -4 -5 -2 4.11 0.39
    4 5 2 3.63 0.21
    5 -5 2 2.64 0.32
    -5 -5 -2 2.75 0.34
    5 -5 2 2.52 0.36
    -5 -5 -2 2.95 0.3
    5 5 2 2.27 0.27
    5 5 2 3.2 0.44
    5 5 2 2.39 0.22
    -6 -5 -2 0.99 0.22
    -6 -5 -2 1.44 0.22
    6 5 2 1.63 0.26
    6 5 2 1.13 0.22
    -7 -5 -2 1.63 0.24
    7 5 2 1.74 0.26
    7 5 2 1.99 0.27
    -8 -5 -2 1.46 0.23
    8 5 2 0.94 0.22
    8 5 2 1.43 0.23
    -9 -5 -2 0.58 0.18
    9 5 2 0.56 0.19
    9 5 2 0.55 0.18
    -10 -5 -2 5.44 0.35
    10 5 2 5.53 0.33
    10 5 2 5.58 0.35
    -11 -5 -2 1.79 0.21
    11 5 2 1.42 0.2
    11 5 2 1.37 0.19
    -11 -6 2 4.66 0.31
    11 6 -2 5.93 0.31
    -10 -6 2 3.08 0.25
    10 6 -2 2.88 0.23
    10 6 -2 2.94 0.27
    -9 -6 2 0.94 0.21
    9 6 -2 0.47 0.2
    9 6 -2 0.94 0.19
    -8 -6 2 1.98 0.24
    8 6 -2 2.36 0.28
    8 6 -2 2.31 0.26
    -7 -6 2 0.33 0.19
    7 6 -2 0.39 0.19
    7 6 -2 -0.01 0.15
    -6 -6 2 3.55 0.26
    -6 -6 2 4.78 0.39
    6 6 -2 2.78 0.26
    6 6 -2 2.72 0.31
    -5 -6 2 3.3 0.27
    -5 -6 2 3.09 0.3
    -5 -6 2 3.35 0.37
    5 6 -2 4.07 0.23
    5 6 -2 3.63 0.34
    4 -6 -2 16.8 0.72
    -4 -6 2 16.33 0.7
    -4 -6 2 15.96 0.66
    4 6 -2 16.52 0.6
    4 6 -2 16.95 0.72
    -3 -6 2 1.6 0.23
    3 -6 -2 1.46 0.26
    -3 -6 2 1.83 0.24
    -3 -6 2 1.63 0.22
    3 6 -2 1.33 0.15
    -2 -6 2 29.19 1.09
    -2 -6 2 29.25 1.07
    2 -6 -2 27.9 1.14
    2 -6 -2 25.97 1.03
    -2 -6 2 29.72 1.1
    2 6 -2 26.53 0.9
    1 -6 -2 25.15 1.01
    -1 -6 2 25.34 0.96
    1 -6 -2 25.21 1.01
    -1 -6 2 26.08 0.99
    -1 -6 2 26.03 1
    1 -6 -2 26.94 0.97
    1 6 -2 25.81 0.87
    -1 6 2 25.25 0.87
    0 -6 2 23.39 0.89
    0 -6 2 21.31 0.86
    0 -6 -2 23.27 0.91
    0 -6 2 22.12 0.88
    0 -6 -2 23.73 0.9
    0 -6 -2 22.49 0.92
    0 6 2 22.45 0.77
    0 6 -2 22.79 0.79
    1 -6 2 23.84 0.91
    -1 -6 -2 20.04 0.85
    -1 -6 -2 20.68 0.81
    1 -6 2 23.52 0.96
    -1 -6 -2 21.38 0.85
    1 6 2 24.59 0.83
    -2 -6 -2 2.36 0.31
    -2 -6 -2 3.1 0.39
    2 -6 2 3.44 0.36
    2 -6 2 3.43 0.3
    -2 -6 -2 2.95 0.32
    2 6 2 3.45 0.21
    -3 -6 -2 20.99 0.86
    -3 -6 -2 21.88 0.83
    -3 -6 -2 21.39 0.88
    3 -6 2 21.45 0.84
    3 -6 2 22.17 0.89
    3 6 2 20.97 0.75
    -4 -6 -2 3.74 0.32
    4 -6 2 4.12 0.33
    -4 -6 -2 3.19 0.29
    4 -6 2 3.81 0.34
    -4 -6 -2 3.52 0.35
    4 6 2 4.03 0.23
    4 6 2 3.75 0.31
    -5 -6 -2 4.15 0.37
    5 -6 2 4.69 0.35
    5 -6 2 5.45 0.38
    -5 -6 -2 4.6 0.33
    5 6 2 5.24 0.35
    -6 -6 -2 1.15 0.18
    -6 -6 -2 1.61 0.23
    6 6 2 0.94 0.22
    6 6 2 0.98 0.2
    -7 -6 -2 3.38 0.35
    7 6 2 2.94 0.31
    7 6 2 2.78 0.27
    -8 -6 -2 1 0.21
    8 6 2 1.07 0.19
    8 6 2 0.8 0.23
    -9 -6 -2 3.38 0.26
    9 6 2 3.61 0.26
    -10 -6 -2 6.51 0.31
    10 6 2 5.33 0.28
    -8 -7 2 2.75 0.26
    8 7 -2 3.94 0.25
    8 7 -2 3.46 0.24
    -7 -7 2 4.47 0.33
    7 7 -2 4.94 0.33
    7 7 -2 4.64 0.28
    6 7 -2 1.85 0.21
    6 7 -2 1.14 0.2
    -5 -7 2 2.39 0.23
    -5 -7 2 2.32 0.24
    5 7 -2 1.55 0.21
    5 7 -2 1.61 0.22
    4 -7 -2 6.28 0.37
    -4 -7 2 6.25 0.34
    -4 -7 2 6.06 0.36
    4 7 -2 7.02 0.42
    4 7 -2 6.37 0.28
    -3 -7 2 10.27 0.45
    -3 -7 2 10.59 0.5
    3 -7 -2 10.77 0.51
    3 7 -2 11.05 0.41
    3 7 -2 10.37 0.54
    2 -7 -2 12.44 0.56
    -2 -7 2 13.08 0.58
    -2 -7 2 12.71 0.55
    2 7 -2 11.32 0.55
    2 7 -2 12.48 0.46
    -2 7 2 13.05 0.49
    1 -7 -2 17.88 0.73
    -1 -7 2 17.5 0.69
    -1 -7 2 16.58 0.7
    1 7 -2 17.44 0.62
    -1 7 2 17.82 0.62
    0 -7 -2 16.8 0.74
    0 -7 2 18.21 0.73
    0 -7 -2 17.49 0.7
    0 -7 2 18.02 0.75
    0 -7 -2 18.01 0.74
    0 7 2 18.57 0.65
    0 7 -2 18.97 0.63
    1 -7 2 11.69 0.51
    -1 -7 -2 9.72 0.47
    -1 -7 -2 10.8 0.52
    1 -7 2 10.77 0.52
    -1 -7 -2 10.37 0.55
    1 7 2 10.61 0.42
    -1 7 -2 10.52 0.4
    -2 -7 -2 10.11 0.48
    2 -7 2 10.37 0.48
    -2 -7 -2 10.47 0.55
    -2 -7 -2 10.68 0.51
    2 -7 2 10.34 0.51
    2 7 2 9.89 0.49
    -2 7 -2 10.57 0.42
    2 7 2 10.9 0.41
    3 -7 2 4.89 0.34
    -3 -7 -2 4.56 0.33
    -3 -7 -2 4.86 0.36
    3 -7 2 5.67 0.35
    3 7 2 5 0.25
    3 7 2 5 0.34
    4 -7 2 1.58 0.23
    -4 -7 -2 0.79 0.17
    4 -7 2 1.22 0.17
    -4 -7 -2 0.82 0.19
    4 7 2 1.79 0.23
    5 -7 2 0.39 0.14
    -5 -7 -2 0.75 0.21
    -5 -7 -2 0.61 0.14
    5 7 2 0.56 0.17
    5 7 2 0.47 0.16
    -6 -7 -2 3.75 0.29
    6 7 2 3.98 0.28
    6 7 2 4.41 0.31
    -7 -7 -2 3.7 0.26
    7 7 2 2.73 0.22
    5 8 -2 0.59 0.12
    -4 -8 2 0.95 0.15
    4 8 -2 0.95 0.16
    3 -8 -2 0.56 0.15
    -3 -8 2 0.21 0.1
    -3 -8 2 0.42 0.14
    3 8 -2 0.49 0.12
    2 -8 -2 10.96 0.45
    -2 -8 2 11.43 0.48
    -2 -8 2 12.18 0.48
    2 8 -2 10.36 0.41
    -1 -8 2 4.67 0.26
    1 -8 -2 4.87 0.28
    -1 -8 2 4.86 0.28
    -1 8 2 4.51 0.22
    1 8 -2 4.11 0.2
    0 -8 2 3.02 0.23
    0 -8 -2 2.47 0.22
    0 -8 2 3.02 0.23
    0 8 -2 2.49 0.16
    0 8 2 2.75 0.17
    1 -8 2 9.61 0.4
    1 -8 2 9.64 0.42
    -1 -8 -2 9.14 0.41
    1 8 2 9.1 0.35
    1 8 2 9.8 0.42
    2 -8 2 0.96 0.14
    -2 -8 -2 0.97 0.14
    2 -8 2 1.57 0.19
    2 8 2 1.24 0.18
    3 -8 2 1.01 0.13
    -3 -8 -2 0.7 0.12
    3 8 2 0.99 0.15
    3 8 2 0.75 0.17
    4 8 2 0.87 0.18
    4 8 2 1.3 0.17
    15 0 -3 0.09 0.15
    15 0 -3 0.06 0.09
    15 0 -3 0.08 0.13
    15 0 -3 0.12 0.13
    -15 0 3 0.28 0.15
    -14 0 3 0.12 0.18
    -14 0 3 0.05 0.09
    14 0 -3 0.02 0.15
    14 0 -3 0.21 0.17
    14 0 -3 0.2 0.16
    14 0 -3 -0.11 0.14
    13 0 -3 -0.02 0.16
    13 0 -3 0.14 0.2
    13 0 -3 0.22 0.19
    13 0 -3 0.31 0.15
    -13 0 3 0.08 0.09
    13 0 -3 0.12 0.18
    12 0 -3 0.2 0.22
    -12 0 3 0.26 0.11
    12 0 -3 -0.23 0.16
    12 0 -3 0.11 0.18
    12 0 -3 0.18 0.19
    12 0 -3 0.09 0.15
    12 0 -3 -0.08 0.18
    11 0 -3 0.13 0.18
    11 0 -3 0.07 0.17
    11 0 -3 -0.15 0.2
    11 0 -3 -0.18 0.21
    -11 0 3 0.13 0.1
    11 0 -3 -0.14 0.15
    11 0 -3 -0.12 0.21
    10 0 -3 0.13 0.16
    10 0 -3 0.04 0.15
    -10 0 3 0.29 0.09
    9 0 -3 -0.06 0.13
    9 0 -3 0.01 0.12
    -9 0 3 -0.13 0.1
    8 0 -3 0.08 0.11
    -8 0 3 -0.04 0.11
    8 0 -3 0.11 0.11
    7 0 -3 -0.06 0.1
    7 0 -3 -0.06 0.09
    -7 0 3 0.08 0.07
    -6 0 3 -0.04 0.07
    6 0 -3 0.09 0.08
    6 0 -3 0.02 0.08
    5 0 -3 0.13 0.08
    -5 0 3 -0.05 0.06
    5 0 -3 0.03 0.07
    -4 0 3 0.1 0.05
    4 0 -3 0.08 0.06
    -3 0 3 0.06 0.03
    3 0 -3 0 0.06
    -2 0 3 0.16 0.02
    2 0 -3 -0.01 0.05
    -1 0 3 0.07 0.02
    1 0 -3 0.02 0.03
    0 0 3 0.11 0.03
    0 0 3 0.12 0.04
    1 0 3 0.15 0.05
    -1 0 -3 0.23 0.07
    1 0 3 0.26 0.04
    -2 0 -3 0.04 0.07
    2 0 3 0.03 0.04
    3 0 3 0.02 0.05
    -3 0 -3 0 0.07
    -4 0 -3 -0.06 0.09
    4 0 3 0.22 0.08
    4 0 3 0.02 0.06
    5 0 3 0.11 0.08
    -5 0 -3 0.07 0.08
    5 0 3 -0.1 0.07
    6 0 3 0.11 0.09
    6 0 3 -0.01 0.09
    -6 0 -3 0.09 0.1
    7 0 3 0.04 0.11
    -7 0 -3 0 0.11
    -8 0 -3 0.01 0.09
    -8 0 -3 0.33 0.14
    8 0 3 0.12 0.13
    9 0 3 0.29 0.2
    9 0 3 -0.09 0.14
    9 0 3 0.13 0.22
    -9 0 -3 0.09 0.11
    9 0 3 -0.03 0.25
    9 0 3 0.11 0.22
    9 0 3 0.01 0.14
    9 0 3 0.11 0.2
    10 0 3 0.07 0.18
    10 0 3 0.02 0.19
    10 0 3 -0.01 0.16
    10 0 3 -0.13 0.14
    10 0 3 0.21 0.21
    -10 0 -3 -0.11 0.09
    10 0 3 0.02 0.2
    10 0 3 0.05 0.19
    11 0 3 0.11 0.2
    11 0 3 -0.2 0.18
    11 0 3 -0.14 0.2
    11 0 3 -0.13 0.24
    11 0 3 -0.02 0.17
    11 0 3 0.28 0.16
    11 0 3 0.12 0.18
    -11 0 -3 0.04 0.1
    12 0 3 0.05 0.19
    12 0 3 0.14 0.14
    -12 0 -3 0.01 0.09
    12 0 3 0.13 0.21
    12 0 3 -0.39 0.18
    12 0 3 0.1 0.16
    13 0 3 -0.03 0.11
    13 0 3 -0.04 0.14
    -13 0 -3 0 0.09
    13 0 3 0 0.19
    13 0 3 -0.07 0.17
    13 0 3 0.03 0.13
    14 0 3 -0.01 0.14
    14 0 3 -0.17 0.1
    14 0 3 0.04 0.13
    15 -1 -3 0.06 0.12
    -15 -1 3 0.12 0.14
    15 -1 -3 -0.04 0.16
    15 -1 -3 0.29 0.15
    15 -1 -3 -0.07 0.1
    15 1 -3 0.01 0.16
    15 1 -3 -0.06 0.12
    14 -1 -3 10.23 0.48
    14 -1 -3 10.54 0.52
    -14 -1 3 9.18 0.43
    -14 -1 3 8.31 0.34
    14 -1 -3 10.7 0.47
    14 -1 -3 9.69 0.47
    14 -1 -3 10.25 0.49
    -14 1 3 10.48 0.47
    14 1 -3 9.16 0.5
    -14 1 3 8.53 0.35
    14 1 -3 9.04 0.47
    14 1 -3 9.69 0.46
    14 1 -3 9.06 0.43
    13 -1 -3 4.47 0.34
    -13 -1 3 4.25 0.33
    13 -1 -3 4.8 0.37
    13 -1 -3 5.11 0.36
    13 -1 -3 4.71 0.34
    -13 -1 3 4.06 0.23
    13 -1 -3 4.68 0.36
    13 1 -3 5.1 0.45
    13 1 -3 4.25 0.34
    13 1 -3 5.07 0.36
    13 1 -3 4.73 0.34
    -13 1 3 4.04 0.22
    13 1 -3 4.32 0.42
    12 -1 -3 2.06 0.32
    12 -1 -3 3.11 0.36
    -12 -1 3 2.01 0.18
    12 -1 -3 2.3 0.3
    12 -1 -3 2.2 0.32
    12 -1 -3 2.87 0.36
    12 -1 -3 2.69 0.29
    12 1 -3 2.7 0.35
    12 1 -3 2.68 0.29
    12 1 -3 2.57 0.32
    12 1 -3 2.49 0.34
    12 1 -3 3 0.31
    12 1 -3 2.47 0.36
    -12 1 3 2.13 0.2
    11 -1 -3 7.07 0.49
    11 -1 -3 7.43 0.5
    11 -1 -3 7.08 0.48
    -11 -1 3 6.61 0.3
    11 -1 -3 7.36 0.42
    11 -1 -3 6 0.42
    11 -1 -3 7.18 0.44
    11 1 -3 6.97 0.52
    11 1 -3 7.11 0.43
    11 1 -3 6.41 0.49
    11 1 -3 6.82 0.45
    11 1 -3 6.44 0.43
    -11 1 3 6.69 0.31
    11 1 -3 6.83 0.45
    11 1 -3 6.19 0.4
    10 -1 -3 10.36 0.56
    10 -1 -3 10.46 0.61
    10 -1 -3 8.89 0.51
    10 -1 -3 10.99 0.51
    10 -1 -3 11.31 0.68
    -10 -1 3 9.45 0.39
    10 1 -3 10.73 0.57
    10 1 -3 10.89 0.54
    10 1 -3 10.16 0.51
    -9 -1 3 1.04 0.11
    9 -1 -3 0.87 0.16
    9 -1 -3 0.58 0.16
    -9 -1 3 0.94 0.16
    9 1 -3 0.55 0.17
    9 1 -3 0.92 0.17
    8 -1 -3 2.15 0.24
    8 -1 -3 2.3 0.23
    -8 -1 3 1.95 0.19
    8 1 -3 2.63 0.22
    8 1 -3 2.6 0.23
    7 -1 -3 25.68 0.93
    -7 -1 3 25.33 0.89
    7 -1 -3 26.3 0.94
    7 1 -3 26.44 0.92
    7 1 -3 26.79 0.95
    6 -1 -3 11.73 0.48
    -6 -1 3 13.08 0.47
    6 -1 -3 12.4 0.49
    6 1 -3 12.41 0.49
    6 1 -3 12.08 0.47
    -6 1 3 11.26 0.45
    5 -1 -3 35.72 1.19
    -5 -1 3 35.11 1.15
    5 -1 -3 34.86 1.19
    -5 1 3 34.48 1.13
    5 1 -3 36.41 1.19
    5 1 -3 35.91 1.19
    -4 -1 3 16.82 0.56
    4 -1 -3 14.8 0.53
    4 1 -3 14.86 0.53
    -4 1 3 15.86 0.54
    -3 -1 3 110.45 3.42
    3 -1 -3 109.96 3.47
    3 1 -3 111.41 3.47
    -3 1 3 108.23 3.39
    -2 -1 3 9.74 0.34
    2 -1 -3 11.15 0.39
    2 1 -3 10.36 0.37
    -1 -1 3 28.15 0.9
    1 -1 -3 24.65 0.87
    1 -1 -3 30.03 0.9
    1 1 -3 29.15 0.89
    0 -1 3 87.85 2.79
    0 -1 -3 95.7 2.98
    0 1 3 90.43 2.81
    1 -1 3 33.95 1.09
    -1 -1 -3 32.91 1.06
    1 1 3 33.62 1.1
    2 -1 3 94.21 2.93
    -2 -1 -3 94.73 2.99
    2 -1 3 88.26 2.89
    2 1 3 97.38 2.94
    3 -1 3 35.95 1.15
    3 -1 3 33.46 1.15
    -3 -1 -3 38 1.26
    3 1 3 35.71 1.16
    -4 -1 -3 2.53 0.2
    4 -1 3 2.39 0.18
    4 1 3 2.57 0.18
    4 1 3 2.32 0.17
    -4 1 -3 2.38 0.18
    -5 -1 -3 28.47 1.01
    5 -1 3 28.2 0.98
    5 1 3 28.86 0.99
    5 1 3 28.22 0.97
    -5 1 -3 28.72 1
    6 -1 3 10.57 0.46
    -6 -1 -3 10.46 0.48
    6 1 3 10.72 0.46
    6 1 3 11.27 0.46
    -6 1 -3 10.59 0.46
    7 -1 3 3.99 0.27
    -7 -1 -3 4.99 0.26
    -7 -1 -3 5.45 0.33
    -7 1 -3 5.08 0.33
    7 1 3 3.74 0.28
    7 1 3 4.38 0.29
    -8 -1 -3 4.6 0.36
    8 -1 3 5.03 0.35
    -8 -1 -3 4.69 0.24
    8 1 3 5.28 0.34
    -8 1 -3 4.65 0.33
    9 -1 3 9.2 0.51
    9 -1 3 9.99 0.54
    9 -1 3 9.3 0.49
    -9 -1 -3 9.86 0.4
    9 -1 3 10.19 0.58
    9 -1 3 9.85 0.52
    9 -1 3 9.49 0.57
    9 -1 3 10.19 0.56
    -9 1 -3 9.76 0.4
    9 1 3 9.96 0.52
    9 1 3 10.54 0.56
    9 1 3 9.52 0.55
    9 1 3 9.4 0.48
    9 1 3 9.45 0.58
    9 1 3 9.19 0.55
    10 -1 3 0.29 0.19
    10 -1 3 0.16 0.19
    10 -1 3 -0.01 0.2
    10 -1 3 0.29 0.27
    10 -1 3 0.28 0.15
    10 -1 3 0.32 0.19
    -10 -1 -3 0.31 0.11
    10 -1 3 0.31 0.18
    10 1 3 0.2 0.19
    10 1 3 0.28 0.26
    10 1 3 0.16 0.25
    10 1 3 0.25 0.23
    10 1 3 0.35 0.19
    10 1 3 0.49 0.22
    -10 1 -3 0.35 0.11
    11 -1 3 4.12 0.36
    11 -1 3 4.74 0.36
    11 -1 3 4.37 0.36
    11 -1 3 4.01 0.32
    -11 -1 -3 5.22 0.26
    11 -1 3 4.14 0.38
    11 -1 3 4.06 0.32
    11 1 3 3.89 0.34
    11 1 3 4.36 0.36
    11 1 3 3.98 0.37
    11 1 3 4.72 0.44
    11 1 3 4 0.32
    -11 1 -3 5.18 0.27
    12 -1 3 7.88 0.41
    12 -1 3 7.44 0.42
    -12 -1 -3 5.25 0.26
    12 -1 3 7.91 0.46
    12 -1 3 6.77 0.41
    12 -1 3 6.78 0.43
    12 1 3 7.57 0.44
    12 1 3 6.21 0.41
    12 1 3 8.11 0.42
    -12 1 -3 5.52 0.26
    12 1 3 6.83 0.42
    13 -1 3 4.79 0.3
    13 -1 3 4.71 0.33
    13 -1 3 4.81 0.27
    13 -1 3 4.5 0.31
    13 -1 3 4.37 0.3
    13 1 3 4.54 0.31
    13 1 3 4.92 0.32
    -13 1 -3 4.04 0.2
    13 1 3 4.33 0.27
    14 -1 3 2.57 0.21
    -14 -1 -3 1.95 0.22
    14 -1 3 2.15 0.25
    14 -1 3 2.23 0.18
    14 -1 3 2.2 0.16
    14 1 3 1.87 0.19
    15 -2 -3 2.57 0.19
    15 -2 -3 2.96 0.21
    -15 -2 3 2.5 0.21
    15 -2 -3 2.88 0.24
    15 2 -3 2.28 0.2
    -14 -2 3 0.05 0.16
    14 -2 -3 0.07 0.14
    14 -2 -3 -0.08 0.16
    14 -2 -3 0.2 0.12
    14 -2 -3 0.24 0.2
    -14 2 3 0.16 0.09
    14 2 -3 0.26 0.15
    14 2 -3 0.4 0.17
    13 -2 -3 10.66 0.5
    13 -2 -3 10.23 0.52
    13 -2 -3 9.92 0.52
    -13 -2 3 9.56 0.48
    13 -2 -3 10.25 0.53
    13 2 -3 10.47 0.53
    13 2 -3 11.49 0.57
    -13 2 3 9.84 0.38
    12 -2 -3 5.13 0.38
    12 -2 -3 4.88 0.35
    12 -2 -3 5.59 0.43
    -12 -2 3 4.2 0.34
    12 -2 -3 4.7 0.34
    12 -2 -3 4.8 0.41
    12 -2 -3 4.77 0.38
    12 2 -3 4.72 0.39
    12 2 -3 5.25 0.39
    12 2 -3 5.08 0.37
    11 -2 -3 33.55 1.27
    11 -2 -3 33.62 1.27
    -11 -2 3 29.96 1.14
    11 -2 -3 34.78 1.26
    -11 -2 3 30.91 1.02
    11 -2 -3 32.52 1.23
    11 -2 -3 36.22 1.26
    11 -2 -3 32.29 1.23
    11 2 -3 34.18 1.26
    11 2 -3 32.37 1.24
    11 2 -3 34.75 1.24
    11 2 -3 34.1 1.23
    10 -2 -3 10.57 0.57
    10 -2 -3 10.32 0.61
    -10 -2 3 11.32 0.44
    10 -2 -3 11.2 0.53
    10 -2 -3 11.09 0.56
    10 -2 -3 10.44 0.58
    10 -2 -3 12.15 0.57
    10 2 -3 11.74 0.55
    10 2 -3 9.98 0.57
    10 2 -3 10.2 0.57
    10 2 -3 11.43 0.55
    -9 -2 3 18.12 0.64
    9 -2 -3 17.03 0.75
    -9 -2 3 18.24 0.74
    9 -2 -3 19.61 0.75
    9 2 -3 18.97 0.76
    -8 -2 3 32.9 1.13
    8 -2 -3 30.59 1.15
    -8 -2 3 30.66 1.04
    8 -2 -3 33.59 1.14
    8 2 -3 31.94 1.15
    7 -2 -3 2.76 0.23
    7 -2 -3 2.45 0.23
    -7 -2 3 2.55 0.2
    7 2 -3 3.09 0.23
    -6 -2 3 51.89 1.71
    6 -2 -3 52.98 1.77
    6 -2 -3 54.49 1.78
    6 2 -3 53.5 1.78
    -5 -2 3 30.6 1.04
    5 -2 -3 30.23 1.01
    5 -2 -3 28.45 0.99
    5 2 -3 28.81 1
    4 -2 -3 7.57 0.32
    -4 -2 3 8.12 0.32
    4 -2 -3 7.09 0.31
    4 2 -3 7.55 0.32
    -4 2 3 6.83 0.3
    -3 -2 3 58.79 1.88
    3 -2 -3 46.82 1.68
    3 -2 -3 57.85 1.73
    3 2 -3 56.21 1.72
    2 -2 -3 3.44 0.14
    2 -2 -3 4.16 0.2
    -2 -2 3 5.47 0.23
    2 2 -3 3.79 0.18
    1 -2 -3 63.15 2.03
    -1 -2 3 86.34 2.74
    -1 2 3 87.84 2.78
    1 2 -3 66.66 2.05
    0 -2 3 8.19 0.31
    0 -2 -3 6.88 0.26
    0 2 -3 7.02 0.25
    0 2 3 7.96 0.34
    1 -2 3 45.41 1.51
    -1 -2 -3 34.5 1.21
    1 2 3 48.67 1.55
    -1 2 -3 40.31 1.19
    2 -2 3 9.11 0.36
    -2 -2 -3 10.19 0.4
    2 2 3 9.3 0.38
    -3 -2 -3 32.13 1.09
    3 -2 3 28.55 1.03
    3 -2 3 31.74 1.04
    3 2 3 32.62 1.06
    -4 -2 -3 18.51 0.69
    4 -2 3 15.27 0.57
    4 -2 3 14.86 0.57
    4 2 3 15.59 0.59
    -5 -2 -3 21.1 0.78
    5 -2 3 20.65 0.76
    -5 2 -3 20.49 0.78
    5 2 3 20.86 0.78
    -6 -2 -3 31.45 1.13
    6 -2 3 34.04 1.21
    -6 2 -3 31.73 1.13
    6 2 3 35.75 1.24
    -7 -2 -3 1.52 0.22
    7 -2 3 1.34 0.21
    -7 -2 -3 1.39 0.17
    -7 2 -3 1.06 0.17
    7 2 3 1.14 0.21
    -8 -2 -3 27.01 0.91
    8 -2 3 32.39 1.36
    8 -2 3 33.81 1.29
    8 -2 3 33.85 1.27
    8 -2 3 36.75 1.4
    8 -2 3 33.46 1.22
    8 2 3 29.83 1.24
    8 2 3 36.8 1.37
    -8 2 -3 27.02 1.03
    8 2 3 38.98 1.38
    9 -2 3 3.88 0.37
    9 -2 3 3.95 0.39
    9 -2 3 4.42 0.55
    9 -2 3 4.02 0.33
    9 -2 3 3.17 0.35
    9 -2 3 3.78 0.32
    -9 -2 -3 3.55 0.35
    -9 -2 -3 4.09 0.24
    9 -2 3 3.85 0.4
    9 2 3 3.94 0.37
    9 2 3 3.87 0.31
    9 2 3 3.91 0.35
    9 2 3 4.28 0.42
    10 -2 3 28.21 1.07
    10 -2 3 29.08 1.09
    10 -2 3 28.16 1.06
    -10 -2 -3 25.45 1.01
    10 -2 3 29.89 1.12
    10 -2 3 27.33 1.09
    10 -2 3 28.65 1.08
    10 2 3 28.17 1.1
    10 2 3 28.44 1.08
    10 2 3 29.45 1.08
    10 2 3 27.64 1.05
    11 -2 3 5.55 0.42
    11 -2 3 5.46 0.4
    11 -2 3 6.73 0.43
    11 -2 3 5.65 0.39
    11 -2 3 5.31 0.35
    11 2 3 6.43 0.36
    11 2 3 6.7 0.44
    -11 2 -3 6.14 0.29
    11 2 3 5.95 0.38
    11 2 3 5.55 0.41
    12 -2 3 3.63 0.26
    12 -2 3 3.97 0.3
    12 -2 3 3.79 0.31
    12 -2 3 3.9 0.31
    12 -2 3 3.6 0.3
    -12 2 -3 3.72 0.2
    12 2 3 3.84 0.27
    12 2 3 4 0.33
    12 2 3 3.57 0.3
    12 2 3 4.06 0.33
    13 -2 3 3.25 0.28
    13 -2 3 3.67 0.27
    -13 -2 -3 2.72 0.21
    13 -2 3 3.29 0.27
    13 -2 3 2.84 0.27
    13 -2 3 3.19 0.23
    13 2 3 3.49 0.26
    -13 2 -3 2.65 0.18
    -14 -3 3 1.74 0.2
    14 -3 -3 2.22 0.25
    14 -3 -3 1.88 0.21
    14 -3 -3 1.68 0.24
    14 3 -3 1.56 0.21
    14 3 -3 1.93 0.2
    13 -3 -3 2.06 0.23
    13 -3 -3 2.22 0.31
    -13 -3 3 1.62 0.23
    13 -3 -3 1.84 0.26
    13 3 -3 2.31 0.28
    13 3 -3 2.07 0.25
    12 -3 -3 2.24 0.33
    12 -3 -3 1.7 0.25
    -12 -3 3 1.02 0.18
    12 -3 -3 1.92 0.29
    12 3 -3 2.36 0.3
    12 3 -3 1.56 0.22
    11 -3 -3 7.01 0.44
    11 -3 -3 5.81 0.4
    -11 -3 3 6.3 0.42
    11 -3 -3 6.17 0.39
    11 3 -3 6.67 0.44
    11 3 -3 6.17 0.4
    10 -3 -3 2.48 0.33
    10 -3 -3 2.69 0.3
    -10 -3 3 2.46 0.31
    10 -3 -3 2.74 0.29
    10 -3 -3 2.79 0.36
    10 3 -3 2.27 0.33
    10 3 -3 2.21 0.32
    9 -3 -3 0.69 0.18
    9 -3 -3 0.43 0.31
    9 -3 -3 0.46 0.45
    9 -3 -3 0.53 0.21
    9 -3 -3 0.23 0.25
    -9 -3 3 0.54 0.19
    9 3 -3 0.51 0.26
    9 3 -3 0.75 0.21
    8 -3 -3 5.16 0.32
    8 -3 -3 4.29 0.34
    -8 -3 3 4.52 0.31
    8 3 -3 4.53 0.33
    7 -3 -3 3.27 0.28
    7 -3 -3 3.42 0.28
    -7 -3 3 4.26 0.3
    7 3 -3 3.53 0.27
    6 -3 -3 9.39 0.42
    -6 -3 3 10.19 0.45
    6 -3 -3 8.87 0.44
    6 3 -3 9.59 0.44
    5 -3 -3 2.26 0.21
    -5 -3 3 2.63 0.19
    5 3 -3 2.23 0.22
    -4 -3 3 7.71 0.35
    4 -3 -3 7.04 0.34
    4 3 -3 7.22 0.33
    -3 -3 3 36.83 1.24
    3 -3 -3 34.77 1.17
    3 3 -3 34.62 1.17
    -3 3 3 37.65 1.29
    -2 -3 3 18.59 0.66
    -2 3 3 18.86 0.71
    2 3 -3 15.67 0.57
    1 -3 -3 6.92 0.28
    -1 -3 3 7.91 0.32
    1 3 -3 7.52 0.3
    -1 3 3 7.69 0.37
    0 -3 -3 4.23 0.2
    0 -3 3 3.48 0.19
    0 3 3 3.33 0.23
    0 3 -3 3.87 0.2
    1 -3 3 49.9 1.64
    -1 -3 -3 50.17 1.63
    1 3 3 50.42 1.68
    -2 -3 -3 3.01 0.19
    2 -3 3 2.94 0.19
    2 3 3 2.96 0.24
    -3 -3 -3 15.8 0.6
    3 -3 3 15.76 0.59
    3 3 3 16 0.64
    -4 -3 -3 2.48 0.24
    4 -3 3 2.43 0.21
    4 -3 3 2.58 0.21
    4 3 3 1.92 0.21
    5 -3 3 5.55 0.3
    -5 -3 -3 5.31 0.32
    5 -3 3 5.46 0.3
    -5 3 -3 5.46 0.33
    5 3 3 4.99 0.33
    6 -3 3 4.79 0.31
    -6 -3 -3 3.72 0.3
    -6 3 -3 4.17 0.3
    6 3 3 3.68 0.31
    -7 -3 -3 2.91 0.31
    7 -3 3 2.92 0.27
    7 3 3 1.79 0.32
    7 3 3 2.16 0.29
    -7 3 -3 3.07 0.3
    8 -3 3 2.03 0.32
    8 -3 3 1.93 0.29
    8 -3 3 2.36 0.28
    8 -3 3 2.03 0.3
    -8 -3 -3 1.72 0.26
    8 -3 3 1.67 0.28
    8 -3 3 1.75 0.27
    8 3 3 1.89 0.26
    8 3 3 1.56 0.25
    9 -3 3 0.58 0.26
    9 -3 3 0.86 0.22
    9 -3 3 0.73 0.2
    9 -3 3 0.63 0.2
    -9 -3 -3 0.53 0.22
    9 -3 3 0.68 0.2
    9 3 3 0.97 0.23
    9 3 3 0.17 0.2
    10 -3 3 1.54 0.25
    -10 -3 -3 2.33 0.34
    10 -3 3 2.08 0.34
    10 -3 3 1.92 0.3
    10 -3 3 1.67 0.25
    10 -3 3 1.79 0.25
    10 -3 3 2.38 0.35
    10 3 3 1.71 0.27
    10 3 3 3.07 0.31
    -11 -3 -3 4.11 0.34
    11 -3 3 4.18 0.32
    11 -3 3 4.51 0.34
    11 -3 3 3.67 0.3
    11 -3 3 4.1 0.33
    11 -3 3 3.99 0.32
    11 3 3 4.25 0.33
    11 3 3 4.02 0.34
    12 -3 3 1.22 0.21
    12 -3 3 1.69 0.22
    12 -3 3 2.03 0.23
    12 -3 3 1.78 0.25
    12 3 3 1.94 0.26
    12 3 3 1.54 0.24
    -12 3 -3 1.58 0.16
    13 -3 3 1.63 0.18
    13 -3 3 1.49 0.2
    13 -3 3 1.77 0.2
    13 3 3 0.92 0.15
    -13 -4 3 4.23 0.27
    13 -4 -3 4.14 0.29
    13 -4 -3 3.83 0.26
    13 4 -3 4.71 0.32
    13 4 -3 4.33 0.28
    12 -4 -3 2.13 0.29
    -12 -4 3 1.75 0.24
    12 -4 -3 1.61 0.24
    12 4 -3 1.31 0.2
    12 4 -3 1.9 0.25
    -11 -4 3 0.06 0.14
    11 -4 -3 0.1 0.14
    11 -4 -3 0.09 0.22
    11 4 -3 0.62 0.2
    11 4 -3 0.26 0.17
    10 -4 -3 2.81 0.32
    -10 -4 3 2.78 0.32
    10 4 -3 2.49 0.31
    10 4 -3 2.67 0.32
    9 -4 -3 5.95 0.39
    -9 -4 3 5.6 0.39
    9 4 -3 6.83 0.43
    9 4 -3 6.92 0.47
    -8 -4 3 1.99 0.28
    8 4 -3 3.07 0.39
    8 4 -3 3.06 0.38
    8 4 -3 3.02 0.31
    -7 -4 3 9.37 0.63
    -7 4 3 7.69 0.52
    7 4 -3 7.38 0.47
    -6 -4 3 11.78 0.53
    -6 4 3 11.42 0.59
    6 4 -3 11.48 0.54
    -5 -4 3 0.4 0.14
    -5 4 3 0.34 0.18
    5 4 -3 0.1 0.12
    5 4 -3 0.25 0.09
    -4 -4 3 0.3 0.11
    4 4 -3 0.08 0.07
    4 4 -3 0.24 0.11
    -4 4 3 0.29 0.15
    -3 -4 3 18.75 0.69
    -3 4 3 17.91 0.75
    3 4 -3 15.77 0.62
    -2 -4 3 25.7 0.9
    -2 4 3 25.36 0.96
    2 4 -3 21.05 0.77
    -1 -4 3 43.42 1.47
    -1 4 3 44.58 1.53
    0 -4 3 8.14 0.36
    0 4 3 7.67 0.41
    -1 -4 -3 32.94 1.12
    1 -4 3 36.34 1.24
    1 4 3 36.01 1.29
    2 -4 3 6.44 0.32
    -2 -4 -3 7.04 0.35
    2 4 3 6.3 0.3
    2 4 3 6.96 0.38
    -3 -4 -3 4.38 0.29
    3 -4 3 5.2 0.3
    3 4 3 5.05 0.33
    3 4 3 4.74 0.23
    4 -4 3 7.23 0.37
    -4 -4 -3 6.89 0.37
    4 4 3 7.21 0.31
    4 4 3 7.71 0.42
    -5 -4 -3 16.45 0.69
    5 -4 3 16.63 0.68
    5 4 3 17.14 0.73
    -6 -4 -3 2.1 0.29
    6 -4 3 1.21 0.26
    -6 -4 -3 2.02 0.3
    6 -4 3 1.34 0.24
    6 -4 3 1.72 0.25
    6 4 3 1.42 0.26
    6 4 3 1.33 0.26
    6 4 3 1.4 0.26
    7 -4 3 2.8 0.4
    7 -4 3 3.77 0.36
    7 -4 3 2.94 0.38
    -7 -4 -3 2.97 0.38
    7 -4 3 3.03 0.42
    7 4 3 2.74 0.39
    7 4 3 2.66 0.31
    8 -4 3 8.84 0.53
    8 -4 3 8.72 0.51
    -8 -4 -3 8.35 0.48
    8 -4 3 7.94 0.48
    8 4 3 8.31 0.47
    8 4 3 7.97 0.48
    9 -4 3 1.37 0.26
    9 -4 3 1.62 0.26
    9 -4 3 1.27 0.27
    9 -4 3 1.39 0.22
    -9 -4 -3 1.45 0.25
    9 4 3 1.31 0.24
    9 4 3 1.39 0.23
    10 -4 3 0.12 0.15
    10 -4 3 0.07 0.17
    10 -4 3 -0.26 0.19
    -10 -4 -3 0.36 0.21
    10 -4 3 0.2 0.19
    10 4 3 0.3 0.18
    10 4 3 0.22 0.17
    -11 -4 -3 2.75 0.29
    11 -4 3 2.79 0.28
    11 -4 3 2.34 0.27
    11 -4 3 2.67 0.28
    11 4 3 3.53 0.28
    11 4 3 2.85 0.26
    12 -4 3 0.81 0.18
    12 -4 3 0.61 0.14
    12 4 3 0.64 0.17
    12 4 3 0.81 0.13
    -12 -5 3 1.49 0.2
    12 5 -3 1.26 0.2
    -11 -5 3 4.54 0.35
    11 5 -3 5 0.33
    -10 -5 3 4.5 0.35
    10 5 -3 4.76 0.35
    10 5 -3 5.06 0.36
    -9 -5 3 1.19 0.21
    9 5 -3 1.62 0.23
    9 5 -3 1.64 0.24
    -8 -5 3 3.18 0.35
    8 5 -3 4.03 0.31
    8 5 -3 3.36 0.34
    -7 -5 3 20.24 0.85
    -7 -5 3 20.84 0.81
    7 5 -3 20.02 0.8
    7 5 -3 20.21 0.83
    -6 -5 3 0.11 0.23
    -6 -5 3 0.44 0.15
    6 5 -3 0.09 0.18
    -5 -5 3 21.96 0.88
    5 -5 -3 20.05 0.88
    -5 -5 3 21.92 0.84
    5 5 -3 20.12 0.7
    5 5 -3 20.03 0.83
    -4 -5 3 21.39 0.83
    -4 -5 3 21.12 0.84
    4 5 -3 20.52 0.71
    -3 -5 3 28.54 1.01
    3 5 -3 27.57 0.92
    -3 5 3 26.03 1.07
    -2 -5 3 52.21 1.76
    2 5 -3 50.78 1.63
    -1 -5 3 6.01 0.35
    -1 5 3 5.98 0.4
    1 5 -3 5.74 0.26
    0 -5 3 48.44 1.65
    0 5 3 49.14 1.72
    0 5 3 48.31 1.57
    1 -5 3 3.8 0.27
    1 5 3 3.99 0.21
    1 5 3 3.74 0.33
    2 -5 3 45.09 1.59
    2 5 3 46.31 1.64
    2 5 3 47.23 1.5
    -3 -5 -3 1.04 0.22
    3 -5 3 0.73 0.19
    3 -5 3 0.57 0.19
    -3 -5 -3 0.95 0.22
    3 -5 3 0.59 0.18
    -3 -5 -3 1.23 0.24
    3 5 3 0.85 0.11
    4 -5 3 13.63 0.61
    4 -5 3 13.29 0.67
    -4 -5 -3 11.73 0.62
    4 -5 3 13.26 0.65
    -4 -5 -3 11.46 0.54
    -4 -5 -3 11.63 0.57
    4 5 3 14.26 0.51
    4 5 3 13.22 0.6
    -5 -5 -3 17.85 0.76
    -5 -5 -3 17.53 0.8
    5 -5 3 15.23 0.74
    5 -5 3 17.32 0.72
    5 -5 3 17.11 0.7
    5 5 3 15.53 0.71
    6 -5 3 2.87 0.31
    -6 -5 -3 2.1 0.27
    -6 -5 -3 2.42 0.29
    6 -5 3 2.92 0.34
    6 -5 3 3.22 0.4
    6 5 3 2.74 0.3
    6 5 3 2.45 0.37
    7 -5 3 5.9 0.38
    7 -5 3 5.02 0.39
    -7 -5 -3 5 0.39
    7 5 3 4.61 0.38
    7 5 3 4.84 0.39
    7 5 3 5.58 0.38
    -8 -5 -3 0.06 0.17
    8 5 3 0.13 0.18
    8 5 3 0.6 0.19
    -9 -5 -3 9.91 0.49
    9 5 3 8.7 0.44
    9 5 3 8.25 0.48
    -10 -5 -3 0.67 0.18
    10 5 3 0.75 0.17
    10 5 3 0.93 0.2
    -11 -5 -3 1.4 0.21
    11 5 3 0.67 0.13
    -11 -6 3 1.91 0.24
    11 6 -3 2.37 0.19
    -10 -6 3 0.96 0.16
    10 6 -3 1.08 0.17
    10 6 -3 1.21 0.19
    -9 -6 3 2.29 0.29
    9 6 -3 2.96 0.28
    9 6 -3 2.48 0.27
    -8 -6 3 7.14 0.47
    8 6 -3 6.89 0.4
    8 6 -3 6.39 0.37
    -7 -6 3 9.07 0.51
    7 6 -3 9.31 0.45
    7 6 -3 8.68 0.47
    -6 -6 3 1.21 0.18
    -6 -6 3 1.52 0.29
    6 6 -3 0.87 0.21
    -5 -6 3 5.58 0.35
    -5 -6 3 4.99 0.35
    5 6 -3 4.95 0.4
    5 6 -3 4.83 0.25
    -4 -6 3 1.56 0.22
    -4 -6 3 1.86 0.23
    -4 -6 3 1.57 0.22
    4 -6 -3 1.19 0.27
    4 -6 -3 1.22 0.27
    4 6 -3 1.33 0.15
    4 6 -3 1.19 0.21
    3 -6 -3 7.04 0.5
    -3 -6 3 5.62 0.35
    3 -6 -3 6.75 0.46
    -3 -6 3 6.14 0.42
    -3 -6 3 5.82 0.38
    3 6 -3 6.71 0.3
    2 -6 -3 3.98 0.38
    -2 -6 3 3.36 0.29
    -2 -6 3 3.08 0.33
    2 -6 -3 4.24 0.38
    -2 -6 3 3.23 0.34
    2 6 -3 3.39 0.2
    1 -6 -3 7.28 0.5
    1 -6 -3 6.17 0.44
    -1 -6 3 7.22 0.42
    -1 -6 3 7.18 0.41
    -1 -6 3 7.28 0.4
    1 6 -3 6.65 0.29
    -1 6 3 6.86 0.31
    0 -6 -3 0.62 0.18
    0 -6 -3 0.82 0.21
    0 -6 3 0.75 0.19
    0 -6 3 0.93 0.21
    0 -6 -3 0.58 0.21
    0 -6 3 0.9 0.18
    0 6 -3 0.73 0.11
    0 6 3 0.82 0.12
    -1 -6 -3 5.87 0.47
    1 -6 3 5.17 0.36
    1 -6 3 5.16 0.38
    -1 -6 -3 5.85 0.41
    -1 -6 -3 6.04 0.4
    1 -6 3 5.28 0.38
    1 6 3 5.58 0.27
    2 -6 3 11.83 0.58
    -2 -6 -3 11.92 0.61
    2 -6 3 11.84 0.59
    -2 -6 -3 10.28 0.55
    2 -6 3 12.44 0.56
    -2 -6 -3 12.32 0.56
    2 6 3 12.33 0.47
    3 -6 3 8.01 0.5
    -3 -6 -3 8.07 0.46
    3 -6 3 8.53 0.45
    -3 -6 -3 8.6 0.44
    -3 -6 -3 7.91 0.49
    3 -6 3 9.01 0.48
    3 6 3 8.51 0.36
    3 6 3 8.09 0.45
    4 -6 3 0.71 0.18
    4 -6 3 0.57 0.18
    -4 -6 -3 0.78 0.19
    -4 -6 -3 0.62 0.2
    4 6 3 0.34 0.1
    4 6 3 0.12 0.18
    5 -6 3 4.94 0.36
    -5 -6 -3 3.27 0.35
    5 -6 3 5.61 0.35
    -5 -6 -3 3.97 0.31
    5 6 3 4.43 0.34
    6 -6 3 2.13 0.26
    -6 -6 -3 3.69 0.34
    6 -6 3 2.84 0.29
    6 6 3 2.85 0.3
    6 6 3 2.37 0.27
    -7 -6 -3 2.78 0.29
    7 6 3 2.94 0.28
    7 6 3 2.85 0.29
    -8 -6 -3 2.91 0.27
    8 6 3 2.62 0.21
    -9 -6 -3 0.78 0.17
    9 6 3 0.65 0.14
    8 7 -3 1.45 0.18
    8 7 -3 1.41 0.19
    7 7 -3 0.97 0.17
    7 7 -3 0.79 0.15
    6 7 -3 -0.04 0.15
    6 7 -3 0 0.13
    -5 -7 3 10.05 0.43
    -5 -7 3 10.09 0.45
    5 7 -3 11.86 0.53
    4 -7 -3 0.27 0.21
    -4 -7 3 0.07 0.13
    -4 -7 3 0.17 0.12
    4 7 -3 0.18 0.17
    4 7 -3 0.22 0.09
    -3 -7 3 1.78 0.24
    3 -7 -3 1.94 0.25
    -3 -7 3 2.49 0.24
    3 7 -3 1.64 0.22
    3 7 -3 1.89 0.16
    -3 7 3 2.14 0.18
    -2 -7 3 0.34 0.11
    -2 -7 3 0.35 0.16
    2 -7 -3 0.47 0.24
    -2 -7 3 0.61 0.19
    2 -7 -3 0.53 0.19
    2 7 -3 0.13 0.2
    -2 7 3 0.32 0.1
    2 7 -3 0.39 0.1
    1 -7 -3 2.74 0.29
    -1 -7 3 2.56 0.25
    -1 -7 3 2.11 0.26
    1 -7 -3 2.26 0.3
    -1 -7 3 2.27 0.26
    1 7 -3 2.47 0.17
    -1 7 3 2.44 0.19
    0 -7 3 2.29 0.25
    0 -7 -3 2.56 0.32
    0 -7 3 2.19 0.26
    0 -7 -3 2.37 0.26
    0 -7 -3 2.48 0.29
    0 -7 3 2.26 0.26
    0 7 -3 2.42 0.17
    0 7 3 2.48 0.19
    0 7 3 1.88 0.26
    1 -7 3 0.18 0.14
    -1 -7 -3 0.2 0.14
    -1 -7 -3 0.43 0.22
    1 -7 3 0.22 0.14
    -1 -7 -3 0.3 0.17
    1 7 3 0.16 0.1
    1 7 3 0.26 0.17
    -1 7 -3 0.29 0.09
    -2 -7 -3 0.32 0.16
    -2 -7 -3 0.11 0.17
    2 -7 3 0.56 0.17
    2 -7 3 0.35 0.15
    2 7 3 0.32 0.09
    -2 7 -3 0.24 0.09
    2 7 3 0.29 0.2
    -3 -7 -3 10.76 0.52
    3 -7 3 10.25 0.46
    -3 -7 -3 10.17 0.49
    3 -7 3 10.1 0.48
    3 7 3 10.26 0.48
    3 7 3 9.33 0.38
    4 -7 3 2.69 0.25
    -4 -7 -3 2.9 0.3
    4 -7 3 3.04 0.26
    4 7 3 3.39 0.27
    5 -7 3 0.83 0.16
    5 -7 3 0.7 0.16
    -5 -7 -3 1.26 0.19
    5 7 3 1.14 0.19
    5 7 3 1.26 0.19
    -6 -7 -3 0.53 0.15
    6 7 3 0.48 0.19
    6 7 3 0.47 0.15
    -7 -7 -3 0.17 0.12
    7 7 3 0.54 0.13
    5 8 -3 1.16 0.15
    -4 -8 3 4.17 0.25
    4 8 -3 4.17 0.23
    3 -8 -3 7.83 0.35
    -3 -8 3 9.43 0.4
    -3 -8 3 8.8 0.38
    3 8 -3 8.5 0.36
    2 -8 -3 4.68 0.27
    -2 -8 3 5.82 0.29
    -2 -8 3 5.77 0.3
    1 -8 -3 3.29 0.26
    -1 -8 3 2.83 0.22
    -1 -8 3 2.6 0.19
    -1 8 3 2.35 0.16
    1 8 -3 3.46 0.18
    0 -8 3 0.08 0.11
    0 -8 -3 0.16 0.12
    0 -8 3 0.03 0.1
    0 8 -3 0.33 0.08
    0 8 3 0.01 0.08
    1 -8 3 12.47 0.51
    -1 -8 -3 10.85 0.45
    -1 -8 -3 10.69 0.47
    1 -8 3 13.02 0.5
    2 -8 3 2.26 0.2
    2 -8 3 2.38 0.18
    -2 -8 -3 2.33 0.25
    -2 -8 -3 2.57 0.2
    2 8 3 2.52 0.25
    2 8 3 2.7 0.22
    3 -8 3 5.02 0.27
    3 8 3 5.01 0.28
    15 0 -4 3.74 0.23
    15 0 -4 4.62 0.32
    15 0 -4 3.77 0.3
    15 0 -4 3.55 0.29
    -15 0 4 3.17 0.25
    14 0 -4 4.87 0.35
    -14 0 4 4.26 0.22
    -14 0 4 4.43 0.31
    14 0 -4 5.53 0.32
    14 0 -4 4.88 0.35
    14 0 -4 5.05 0.33
    14 0 -4 5.59 0.35
    -13 0 4 12.52 0.47
    13 0 -4 12.37 0.59
    13 0 -4 11.99 0.57
    13 0 -4 11.64 0.58
    13 0 -4 11.59 0.55
    13 0 -4 12.37 0.56
    12 0 -4 18.46 0.78
    12 0 -4 19.35 0.78
    12 0 -4 18.54 0.8
    12 0 -4 19.5 0.77
    -12 0 4 18.22 0.65
    12 0 -4 17.86 0.79
    12 0 -4 18.88 0.78
    11 0 -4 0.89 0.25
    11 0 -4 1.12 0.2
    11 0 -4 0.83 0.25
    11 0 -4 0.87 0.24
    11 0 -4 1.62 0.28
    11 0 -4 1.16 0.2
    -11 0 4 0.97 0.13
    10 0 -4 51.39 1.78
    -10 0 4 47.39 1.53
    9 0 -4 4.75 0.32
    9 0 -4 5.16 0.32
    -9 0 4 4.15 0.22
    8 0 -4 16.46 0.66
    8 0 -4 16.38 0.64
    7 0 -4 13.74 0.55
    -7 0 4 12.54 0.48
    7 0 -4 13.46 0.54
    6 0 -4 95.9 3.03
    -6 0 4 87.34 2.76
    6 0 -4 93.69 3.02
    5 0 -4 19.28 0.7
    5 0 -4 20.65 0.71
    -5 0 4 21.99 0.73
    -4 0 4 12.1 0.41
    4 0 -4 16.15 0.57
    3 0 -4 305.9 9.5
    -3 0 4 272.67 8.44
    2 0 -4 39.15 1.25
    -2 0 4 31.45 0.99
    1 0 -4 201.23 6.24
    -1 0 4 181.78 5.63
    0 0 4 40.58 1.26
    0 0 4 38.95 1.26
    -1 0 -4 283.94 8.82
    1 0 4 271.7 8.42
    2 0 4 10.46 0.36
    -2 0 -4 14.77 0.53
    -3 0 -4 20.71 0.73
    3 0 4 21.27 0.72
    3 0 4 21.83 0.75
    -4 0 -4 83.82 2.69
    4 0 4 74.68 2.4
    5 0 4 13.04 0.52
    -5 0 -4 13.23 0.53
    -6 0 -4 15.37 0.62
    6 0 4 16.41 0.64
    -7 0 -4 5.12 0.32
    -7 0 -4 4.86 0.25
    7 0 4 5.48 0.33
    -8 0 -4 42.55 1.53
    8 0 4 52.92 1.8
    -8 0 -4 45.08 1.43
    9 0 4 1.07 0.24
    9 0 4 1.2 0.23
    9 0 4 1.42 0.29
    9 0 4 1.21 0.23
    -9 0 -4 1.88 0.18
    9 0 4 1.04 0.2
    9 0 4 1.19 0.24
    9 0 4 0.96 0.26
    10 0 4 16.67 0.79
    10 0 4 16.22 0.74
    10 0 4 16.6 0.71
    10 0 4 17.99 0.75
    10 0 4 17.71 0.73
    10 0 4 16.98 0.74
    10 0 4 17.72 0.73
    -10 0 -4 18.52 0.66
    11 0 4 12.64 0.58
    11 0 4 12.97 0.61
    11 0 4 12.53 0.58
    -11 0 -4 10.51 0.41
    11 0 4 12.43 0.56
    11 0 4 10.36 0.66
    11 0 4 13.25 0.61
    12 0 4 4.22 0.34
    12 0 4 3.67 0.28
    12 0 4 3.93 0.31
    12 0 4 3.83 0.31
    12 0 4 4.25 0.3
    12 0 4 3.61 0.3
    -12 0 -4 4.18 0.22
    13 0 4 3.29 0.24
    13 0 4 3.35 0.26
    13 0 4 2.92 0.22
    13 0 4 3.41 0.27
    13 0 4 3.4 0.28
    -15 -1 4 0.26 0.12
    15 -1 -4 0.17 0.16
    15 -1 -4 0.26 0.15
    15 -1 -4 0.31 0.14
    15 -1 -4 0.32 0.13
    -15 1 4 0.12 0.1
    15 1 -4 0.03 0.13
    15 1 -4 0.19 0.14
    14 -1 -4 7.03 0.4
    14 -1 -4 6.83 0.37
    14 -1 -4 6.78 0.38
    14 -1 -4 6.8 0.4
    14 -1 -4 7.49 0.42
    -14 -1 4 7.27 0.39
    -14 -1 4 5.83 0.27
    14 1 -4 6.78 0.38
    -14 1 4 5.75 0.27
    14 1 -4 7.36 0.43
    14 1 -4 6.93 0.35
    13 -1 -4 -0.15 0.17
    -13 -1 4 0.24 0.15
    13 -1 -4 0.4 0.18
    13 -1 -4 0.26 0.17
    13 -1 -4 0.38 0.22
    13 -1 -4 0.05 0.18
    -13 -1 4 0.13 0.1
    13 1 -4 0.24 0.16
    13 1 -4 0.44 0.19
    13 1 -4 0.4 0.18
    13 1 -4 0.11 0.18
    -13 1 4 0.4 0.11
    13 1 -4 0.46 0.22
    13 1 -4 0.14 0.19
    -12 -1 4 4.42 0.25
    12 -1 -4 5.32 0.36
    12 -1 -4 5.28 0.4
    12 -1 -4 5.52 0.39
    12 -1 -4 5.24 0.41
    12 -1 -4 4.93 0.35
    12 -1 -4 5.51 0.4
    12 1 -4 4.78 0.38
    12 1 -4 5.64 0.39
    12 1 -4 6.19 0.45
    12 1 -4 4.89 0.39
    12 1 -4 5.52 0.36
    12 1 -4 5.84 0.43
    12 1 -4 5.06 0.38
    -12 1 4 4.7 0.25
    11 -1 -4 44.82 1.55
    11 -1 -4 40.61 1.51
    11 -1 -4 44.07 1.52
    11 -1 -4 45 1.52
    -11 -1 4 40.48 1.31
    11 -1 -4 44.78 1.53
    11 -1 -4 41.23 1.53
    11 1 -4 42.85 1.53
    11 1 -4 42.43 1.51
    11 1 -4 42.22 1.53
    11 1 -4 43.69 1.51
    11 1 -4 41.65 1.5
    11 1 -4 40.99 1.5
    11 1 -4 43.51 1.55
    -11 1 4 39.2 1.3
    10 -1 -4 4.18 0.32
    10 -1 -4 3.41 0.38
    -10 -1 4 3.33 0.21
    10 1 -4 4.69 0.5
    10 1 -4 3.96 0.3
    10 1 -4 5.12 0.47
    9 -1 -4 12.98 0.55
    -9 -1 4 13.14 0.5
    9 -1 -4 11.94 0.56
    -9 -1 4 14.88 0.77
    9 1 -4 12.84 0.56
    9 1 -4 12.53 0.56
    -8 -1 4 5.13 0.29
    8 -1 -4 5.22 0.32
    8 -1 -4 5.72 0.33
    8 1 -4 5.21 0.31
    8 1 -4 5.61 0.32
    7 -1 -4 20.72 0.77
    7 -1 -4 20.6 0.76
    -7 -1 4 17.14 0.63
    7 1 -4 20.33 0.75
    7 1 -4 20.97 0.77
    6 -1 -4 31.4 1.07
    6 -1 -4 30.88 1.06
    -6 -1 4 31.11 1.04
    6 1 -4 30.35 1.05
    6 1 -4 30.89 1.06
    5 -1 -4 15.77 0.59
    -5 -1 4 15.75 0.55
    5 -1 -4 16.76 0.6
    5 1 -4 15.74 0.58
    5 1 -4 16.58 0.59
    4 -1 -4 28.59 0.98
    -4 -1 4 29.19 0.96
    4 -1 -4 30.11 0.98
    4 1 -4 29.41 0.98
    -3 -1 4 131.1 4.09
    3 -1 -4 140.25 4.41
    3 1 -4 141.44 4.4
    -2 -1 4 67.9 2.13
    2 -1 -4 70.82 2.25
    2 1 -4 71.37 2.23
    1 -1 -4 0.25 0.06
    -1 -1 4 0.15 0.05
    1 -1 -4 0.1 0.03
    1 1 -4 0.14 0.04
    0 -1 4 69.99 2.24
    0 -1 -4 69.29 2.17
    0 1 4 72.55 2.26
    1 -1 4 137.25 4.24
    1 1 4 133.81 4.25
    2 -1 4 27.64 0.91
    -2 -1 -4 28.55 0.96
    2 -1 4 26.06 0.91
    2 1 4 27.84 0.91
    -3 -1 -4 14.73 0.54
    3 -1 4 13.32 0.47
    3 -1 4 12.25 0.47
    -3 1 -4 13.76 0.53
    3 1 4 12.04 0.47
    3 1 4 12.58 0.47
    -4 -1 -4 26.7 0.9
    4 -1 4 25.75 0.89
    4 1 4 25.49 0.88
    -4 1 -4 24.47 0.9
    4 1 4 25.17 0.87
    5 -1 4 18.36 0.68
    -5 -1 -4 20.46 0.76
    -5 1 -4 19.99 0.75
    5 1 4 19.26 0.67
    5 1 4 16.85 0.67
    -6 -1 -4 3.94 0.27
    6 -1 4 4.04 0.27
    6 1 4 4.36 0.28
    -6 1 -4 3.47 0.25
    -7 -1 -4 9.3 0.38
    7 -1 4 11.16 0.5
    -7 -1 -4 9.8 0.48
    7 1 4 10.26 0.49
    -7 1 -4 8.91 0.45
    8 -1 4 2.99 0.35
    -8 -1 -4 4.45 0.42
    8 -1 4 3.37 0.29
    -8 -1 -4 3.27 0.22
    8 -1 4 2.54 0.32
    8 -1 4 2.93 0.45
    8 1 4 3.09 0.3
    -8 1 -4 2.98 0.2
    -8 1 -4 2.74 0.29
    -9 -1 -4 37.85 1.25
    9 -1 4 40.54 1.43
    9 -1 4 40.12 1.46
    9 -1 4 40.1 1.46
    9 -1 4 39.97 1.42
    9 -1 4 41.83 1.45
    9 -1 4 38.54 1.45
    9 -1 4 39.57 1.43
    9 1 4 37.77 1.44
    9 1 4 39.87 1.42
    -9 1 -4 38.04 1.25
    9 1 4 40.1 1.45
    9 1 4 40.43 1.41
    9 1 4 39.69 1.46
    9 1 4 42.12 1.44
    10 -1 4 4.81 0.38
    10 -1 4 4.93 0.43
    10 -1 4 5.04 0.43
    10 -1 4 4.67 0.36
    -10 -1 -4 5.22 0.27
    10 -1 4 4.31 0.34
    10 -1 4 4.83 0.4
    10 -1 4 5.32 0.4
    -10 1 -4 5.35 0.27
    10 1 4 5.05 0.38
    10 1 4 4.37 0.41
    10 1 4 4.82 0.37
    10 1 4 4.54 0.38
    10 1 4 5.01 0.41
    -11 -1 -4 0.61 0.13
    11 -1 4 0.21 0.2
    11 -1 4 0.61 0.19
    11 -1 4 0.4 0.19
    11 -1 4 0.08 0.17
    11 -1 4 0.28 0.32
    11 -1 4 0.17 0.16
    11 -1 4 0.39 0.15
    11 1 4 0.39 0.18
    11 1 4 0.39 0.25
    11 1 4 0.09 0.17
    -11 1 -4 0.45 0.11
    11 1 4 0.13 0.2
    11 1 4 0.42 0.2
    12 -1 4 7.81 0.41
    12 -1 4 7.32 0.4
    12 -1 4 7.34 0.4
    12 -1 4 7.43 0.37
    -12 -1 -4 6.32 0.31
    12 -1 4 7.34 0.42
    12 1 4 7.21 0.38
    12 1 4 7.59 0.42
    -12 1 -4 6.42 0.28
    12 1 4 7.8 0.4
    12 1 4 7.1 0.42
    13 -1 4 0.2 0.15
    13 -1 4 0.24 0.1
    13 -1 4 0.43 0.13
    -13 -1 -4 0.3 0.12
    13 -1 4 0.22 0.13
    13 -1 4 0.21 0.17
    13 1 4 0.26 0.11
    13 1 4 0.25 0.16
    -13 1 -4 0.07 0.09
    13 1 4 -0.05 0.14
    -15 -2 4 0.46 0.11
    15 -2 -4 0.53 0.13
    15 -2 -4 0.55 0.11
    15 -2 -4 0.47 0.16
    15 2 -4 0.58 0.13
    14 -2 -4 1.6 0.21
    -14 -2 4 1.25 0.2
    14 -2 -4 1.8 0.26
    14 -2 -4 1.73 0.28
    -14 2 4 1.75 0.15
    14 2 -4 2.38 0.24
    14 2 -4 1.89 0.25
    -13 -2 4 0.64 0.2
    13 -2 -4 0.45 0.16
    13 -2 -4 0.66 0.2
    13 -2 -4 0.67 0.23
    13 -2 -4 0.45 0.16
    13 -2 -4 0.48 0.18
    -13 2 4 0.88 0.13
    13 2 -4 0.82 0.21
    13 2 -4 0.48 0.18
    13 2 -4 0.43 0.18
    12 -2 -4 0.63 0.21
    12 -2 -4 0.49 0.19
    12 -2 -4 0.83 0.18
    12 -2 -4 0.51 0.23
    -12 -2 4 0.89 0.19
    12 -2 -4 0.74 0.21
    12 -2 -4 0.49 0.2
    12 2 -4 0.75 0.19
    12 2 -4 0.58 0.22
    -12 2 4 0.58 0.13
    12 2 -4 0.91 0.21
    11 -2 -4 0.2 0.19
    11 -2 -4 0.32 0.21
    11 -2 -4 0.23 0.15
    -11 -2 4 0.16 0.16
    11 -2 -4 0.14 0.18
    -11 -2 4 0 0.12
    11 -2 -4 0.37 0.2
    11 2 -4 0.11 0.25
    11 2 -4 0.16 0.2
    11 2 -4 0.34 0.21
    11 2 -4 -0.05 0.18
    10 -2 -4 1.05 0.2
    -10 -2 4 1.23 0.15
    10 -2 -4 1.25 0.27
    10 -2 -4 0.7 0.23
    10 -2 -4 1.05 0.27
    10 -2 -4 0.84 0.19
    10 2 -4 1.56 0.27
    10 2 -4 1.22 0.3
    10 2 -4 1.23 0.28
    10 2 -4 0.61 0.25
    9 -2 -4 2.48 0.27
    -9 -2 4 2.53 0.19
    -9 -2 4 2.82 0.28
    9 -2 -4 2.41 0.26
    9 2 -4 2.53 0.27
    8 -2 -4 2.52 0.25
    -8 -2 4 1.99 0.2
    8 -2 -4 1.81 0.23
    -8 -2 4 1.45 0.17
    8 2 -4 1.8 0.22
    7 -2 -4 8.13 0.4
    -7 -2 4 8.33 0.39
    7 -2 -4 8.2 0.39
    7 2 -4 8.69 0.4
    6 -2 -4 16.27 0.61
    6 -2 -4 16.35 0.62
    -6 -2 4 15.76 0.6
    6 2 -4 15.2 0.61
    5 -2 -4 3.12 0.21
    -5 -2 4 4 0.22
    5 -2 -4 3.38 0.21
    5 2 -4 3.06 0.21
    4 -2 -4 13.47 0.5
    -4 -2 4 13.3 0.49
    4 -2 -4 12.84 0.49
    4 2 -4 13.26 0.5
    -3 -2 4 58.82 1.88
    3 -2 -4 57.26 1.82
    3 2 -4 55.76 1.81
    -2 -2 4 25.77 0.86
    2 -2 -4 25.36 0.83
    2 2 -4 23.71 0.81
    1 -2 -4 6.69 0.25
    -1 -2 4 8.22 0.31
    1 2 -4 7.33 0.26
    -1 2 4 7.54 0.34
    0 -2 4 32.5 1.05
    0 -2 -4 26.67 0.87
    0 2 4 31.09 1.08
    1 -2 4 66.29 2.11
    -1 -2 -4 67.13 2.13
    1 2 4 65.77 2.14
    2 -2 4 20.86 0.72
    -2 -2 -4 21.81 0.76
    2 -2 4 19.25 0.71
    2 2 4 21.59 0.75
    3 -2 4 4.58 0.25
    -3 -2 -4 4.82 0.27
    3 -2 4 4.81 0.25
    3 2 4 4.99 0.27
    4 -2 4 20.25 0.73
    4 -2 4 19.72 0.73
    -4 -2 -4 22.37 0.82
    4 2 4 20.11 0.75
    5 -2 4 6.89 0.35
    -5 -2 -4 6.94 0.38
    5 2 4 6.22 0.34
    -5 2 -4 6.54 0.35
    -6 -2 -4 1.23 0.15
    -6 -2 -4 1.37 0.21
    6 -2 4 1.34 0.21
    -6 2 -4 1.49 0.22
    6 2 4 1.26 0.22
    -7 -2 -4 6.14 0.38
    7 -2 4 6.79 0.38
    -7 -2 -4 5.83 0.28
    -7 2 -4 5.58 0.37
    7 2 4 6.46 0.4
    8 -2 4 0.08 0.23
    8 -2 4 0.24 0.17
    8 -2 4 0.71 0.21
    8 -2 4 0.23 0.23
    8 -2 4 0.7 0.28
    8 -2 4 0.46 0.21
    8 -2 4 0.47 0.21
    -8 -2 -4 0.59 0.13
    8 2 4 0.45 0.22
    8 2 4 0.51 0.2
    8 2 4 0.7 0.25
    9 -2 4 0.09 0.2
    9 -2 4 0.21 0.25
    9 -2 4 0.39 0.2
    9 -2 4 0.22 0.2
    9 -2 4 0.18 0.16
    9 -2 4 0.03 0.14
    9 -2 4 0.31 0.19
    9 2 4 0.05 0.21
    9 2 4 0.54 0.2
    9 2 4 0.53 0.2
    10 -2 4 0.94 0.2
    10 -2 4 0.91 0.23
    10 -2 4 1.02 0.22
    10 -2 4 0.83 0.2
    10 -2 4 0.98 0.22
    10 -2 4 0.83 0.19
    10 -2 4 0.89 0.21
    10 2 4 1.35 0.22
    -10 2 -4 0.9 0.13
    10 2 4 1.46 0.23
    10 2 4 0.87 0.23
    11 -2 4 0.54 0.21
    11 -2 4 0.44 0.18
    11 -2 4 0.52 0.19
    11 -2 4 0.58 0.2
    11 -2 4 0.35 0.14
    11 2 4 0.12 0.19
    11 2 4 0.39 0.18
    -11 2 -4 0.5 0.11
    11 2 4 0.31 0.18
    12 -2 4 2.42 0.28
    12 -2 4 1.86 0.22
    12 -2 4 1.55 0.24
    -12 -2 -4 1.85 0.25
    12 -2 4 2.05 0.25
    12 -2 4 2.17 0.24
    12 2 4 1.64 0.23
    12 2 4 2.13 0.24
    -12 2 -4 1.78 0.15
    12 2 4 1.77 0.25
    -13 -2 -4 0.36 0.13
    13 -2 4 0.61 0.15
    13 -2 4 0.41 0.13
    13 -2 4 0.33 0.11
    13 -2 4 0.5 0.14
    13 -2 4 0.51 0.14
    13 2 4 0.24 0.16
    -14 -3 4 8.4 0.39
    14 -3 -4 9.34 0.41
    14 -3 -4 8.65 0.42
    14 3 -4 9.26 0.42
    14 3 -4 9.46 0.41
    13 -3 -4 1.42 0.21
    -13 -3 4 0.99 0.19
    13 -3 -4 1.59 0.22
    13 -3 -4 1.71 0.24
    13 3 -4 1.84 0.25
    13 3 -4 1.53 0.23
    -12 -3 4 7.47 0.43
    12 -3 -4 6.64 0.39
    12 -3 -4 6.51 0.42
    12 -3 -4 6.39 0.42
    12 -3 -4 6.23 0.4
    12 3 -4 6.38 0.39
    12 3 -4 6.83 0.42
    11 -3 -4 6.57 0.47
    11 -3 -4 5.86 0.4
    11 -3 -4 6.56 0.4
    11 -3 -4 5.88 0.43
    11 -3 -4 5.94 0.42
    -11 -3 4 4.65 0.36
    11 3 -4 6.5 0.41
    11 3 -4 6.56 0.44
    10 -3 -4 16.34 0.76
    10 -3 -4 15.71 0.71
    10 -3 -4 17.02 0.77
    10 -3 -4 17.08 0.72
    10 -3 -4 16.97 0.74
    -10 -3 4 14.41 0.65
    10 3 -4 16.33 0.74
    10 3 -4 18.46 0.73
    9 -3 -4 42.83 1.44
    9 -3 -4 41.87 1.48
    9 -3 -4 39.94 1.48
    9 -3 -4 38.85 1.45
    -9 -3 4 38.56 1.38
    9 3 -4 41.25 1.44
    9 3 -4 40.1 1.46
    8 -3 -4 5.31 0.35
    8 -3 -4 4.73 0.35
    -8 -3 4 5.54 0.35
    8 3 -4 5.24 0.34
    -7 -3 4 81.71 2.67
    7 -3 -4 76.09 2.46
    7 -3 -4 71.2 2.48
    7 3 -4 78.28 2.49
    -6 -3 4 68.71 2.25
    6 -3 -4 62.04 2.07
    6 -3 -4 62.27 2.09
    6 3 -4 64.73 2.09
    -5 -3 4 11.2 0.47
    5 -3 -4 10.05 0.44
    5 3 -4 10.15 0.44
    -4 -3 4 60.76 1.98
    4 -3 -4 53.54 1.76
    4 3 -4 53.11 1.75
    3 -3 -4 25.95 0.91
    -3 -3 4 33.64 1.1
    -3 3 4 31.35 1.15
    3 3 -4 26.03 0.9
    -2 -3 4 17.62 0.63
    -2 3 4 16.97 0.67
    2 3 -4 10.73 0.41
    -1 -3 4 0 0.05
    -1 3 4 0.1 0.12
    0 -3 -4 11.97 0.44
    0 -3 4 17.55 0.63
    0 3 4 17.76 0.68
    -1 -3 -4 26.21 0.89
    1 -3 4 29.91 1.04
    1 3 4 31.7 1.1
    2 -3 4 60.58 1.98
    -2 -3 -4 61.86 2.01
    2 3 4 60.94 2.02
    -3 -3 -4 13.16 0.52
    3 -3 4 12.14 0.5
    3 3 4 12.9 0.54
    4 -3 4 64.09 2.09
    -4 -3 -4 68.14 2.24
    4 -3 4 63.27 2.1
    4 3 4 64.16 2.13
    5 -3 4 86.15 2.64
    -5 -3 -4 82.36 2.77
    5 -3 4 77.46 2.64
    -5 3 -4 86.62 2.79
    5 3 4 78.61 2.67
    6 -3 4 6.02 0.37
    -6 -3 -4 5.42 0.37
    6 3 4 4.74 0.35
    -6 3 -4 5.66 0.37
    7 -3 4 49.73 1.59
    7 -3 4 44.85 1.62
    7 -3 4 44.48 1.6
    -7 -3 -4 38.16 1.37
    7 -3 4 45.54 1.64
    7 -3 4 44.3 1.61
    7 -3 4 45.36 1.59
    7 3 4 43.1 1.56
    7 3 4 46.47 1.61
    7 3 4 44 1.61
    -8 -3 -4 17.01 0.74
    -8 -3 -4 16.11 0.73
    8 -3 4 16.48 0.72
    8 -3 4 15.58 0.72
    8 -3 4 17.39 0.72
    8 -3 4 17.37 0.79
    8 -3 4 17.79 0.73
    8 3 4 15.93 0.7
    8 3 4 16.25 0.72
    8 3 4 16.05 0.76
    9 -3 4 6.66 0.42
    9 -3 4 6.3 0.43
    9 -3 4 6.13 0.41
    -9 -3 -4 7.14 0.46
    9 -3 4 6.25 0.45
    -9 -3 -4 6.75 0.43
    9 -3 4 7.27 0.43
    9 -3 4 6.67 0.46
    9 3 4 6.24 0.41
    9 3 4 6.6 0.44
    9 3 4 6.54 0.41
    -10 -3 -4 4.89 0.41
    10 -3 4 6.2 0.39
    10 -3 4 6.22 0.41
    10 -3 4 5.5 0.38
    -10 -3 -4 3.82 0.35
    10 -3 4 5.9 0.39
    10 3 4 5.81 0.41
    10 3 4 5.89 0.39
    11 -3 4 1.05 0.18
    11 -3 4 1.29 0.22
    11 -3 4 1.21 0.21
    11 -3 4 0.71 0.18
    -11 3 -4 1.15 0.13
    11 3 4 1.16 0.2
    11 3 4 1.39 0.21
    12 -3 4 8.61 0.39
    12 -3 4 7.29 0.37
    12 -3 4 8.06 0.38
    12 -3 4 8.12 0.37
    12 3 4 8 0.39
    12 3 4 6.94 0.36
    13 -4 -4 1.03 0.16
    -13 -4 4 1.31 0.2
    13 4 -4 1.28 0.19
    13 4 -4 1.33 0.17
    -12 -4 4 0.32 0.17
    12 -4 -4 0.54 0.14
    12 -4 -4 0.32 0.19
    12 4 -4 0.67 0.19
    12 4 -4 0.84 0.18
    11 -4 -4 3.25 0.31
    -11 -4 4 1.89 0.28
    11 -4 -4 2.79 0.35
    11 4 -4 2.38 0.32
    11 4 -4 2.96 0.29
    10 -4 -4 5.27 0.59
    -10 -4 4 4.88 0.37
    10 -4 -4 5.44 0.39
    10 4 -4 5.46 0.39
    10 4 -4 4.87 0.37
    -9 -4 4 4.63 0.37
    9 -4 -4 4.98 0.42
    9 -4 -4 4.9 0.37
    9 4 -4 4.53 0.42
    9 4 -4 4.97 0.39
    8 -4 -4 19.14 0.81
    -8 -4 4 15.38 0.71
    8 -4 -4 18.88 0.8
    8 4 -4 18.7 0.76
    8 4 -4 18.78 0.79
    7 -4 -4 1.07 0.36
    7 -4 -4 0.7 0.21
    -7 -4 4 1.56 0.35
    -7 4 4 1.22 0.32
    7 4 -4 1.39 0.26
    -6 -4 4 27.86 1
    6 4 -4 27.77 0.96
    -6 4 4 26.06 1.07
    6 4 -4 27.03 1.02
    -5 -4 4 8.29 0.4
    5 4 -4 6.16 0.35
    5 4 -4 6.07 0.26
    -5 4 4 7.66 0.46
    -4 -4 4 30.53 1.07
    4 4 -4 29.57 1.07
    -4 4 4 29.73 1.13
    4 4 -4 30.22 0.99
    -3 -4 4 14.46 0.57
    3 4 -4 12.88 0.48
    -3 4 4 14.21 0.63
    -2 -4 4 0.82 0.13
    -2 4 4 0.62 0.16
    -1 -4 4 35.33 1.23
    -1 4 4 36.52 1.29
    0 -4 4 1.31 0.17
    0 4 4 1.28 0.21
    1 -4 4 14.38 0.57
    1 4 4 14.63 0.63
    2 -4 4 30.49 1.09
    2 4 4 31.31 1.14
    2 4 4 30.94 1.02
    3 -4 4 4.35 0.27
    -3 -4 -4 3.78 0.26
    3 4 4 4.37 0.23
    3 4 4 4.18 0.32
    -4 -4 -4 26.59 0.98
    4 -4 4 25.28 0.96
    4 4 4 25.71 1
    4 4 4 27.03 0.88
    -5 -4 -4 0.28 0.16
    5 -4 4 0.17 0.18
    -5 -4 -4 0.54 0.2
    5 -4 4 0.64 0.26
    5 -4 4 0.29 0.29
    5 -4 4 0.42 0.26
    -5 -4 -4 0.61 0.25
    5 4 4 0.66 0.24
    6 -4 4 15.49 0.7
    6 -4 4 14.86 0.7
    6 -4 4 14.64 0.68
    -6 -4 -4 17.77 0.78
    6 -4 4 15.89 0.73
    6 -4 4 14.69 0.67
    6 4 4 15.2 0.72
    6 4 4 14.82 0.67
    7 -4 4 5.43 0.4
    7 -4 4 5.58 0.41
    -7 -4 -4 4.97 0.39
    7 -4 4 4.83 0.41
    7 -4 4 6.02 0.43
    7 4 4 4.83 0.42
    7 4 4 4.81 0.38
    7 4 4 4.54 0.45
    8 -4 4 3.16 0.34
    -8 -4 -4 2.7 0.33
    8 -4 4 3.68 0.34
    8 -4 4 4.03 0.41
    8 -4 4 3.53 0.37
    8 4 4 3.74 0.35
    9 -4 4 2.13 0.28
    -9 -4 -4 2.26 0.31
    9 -4 4 2.76 0.35
    9 -4 4 1.75 0.24
    9 -4 4 2.41 0.33
    9 4 4 2.17 0.28
    9 4 4 2.28 0.3
    10 -4 4 0.78 0.2
    -10 -4 -4 1.12 0.2
    10 -4 4 0.7 0.2
    10 -4 4 0.73 0.19
    10 -4 4 0.53 0.17
    10 4 4 0.4 0.18
    10 4 4 0.81 0.23
    11 -4 4 1.29 0.2
    -11 -4 -4 0.98 0.18
    11 -4 4 0.91 0.15
    11 -4 4 1.32 0.19
    11 -4 4 1.28 0.18
    11 4 4 1.47 0.19
    11 4 4 1.19 0.18
    -12 -5 4 0.44 0.15
    12 5 -4 0.56 0.15
    -11 -5 4 0.49 0.19
    11 5 -4 0.9 0.19
    -10 -5 4 1.96 0.29
    10 5 -4 2.04 0.25
    10 5 -4 1.87 0.28
    -9 -5 4 3.73 0.35
    9 5 -4 3.76 0.34
    9 5 -4 3.64 0.36
    9 5 -4 3.68 0.35
    -8 -5 4 1.8 0.28
    8 5 -4 1.63 0.22
    8 5 -4 1.66 0.25
    8 5 -4 2.09 0.29
    -7 -5 4 4.33 0.32
    7 -5 -4 4.59 0.45
    -7 -5 4 4.52 0.41
    7 5 -4 3.89 0.35
    7 5 -4 4.26 0.48
    6 -5 -4 14.79 0.7
    -6 -5 4 16.33 0.68
    6 5 -4 15.47 0.57
    6 5 -4 15.38 0.68
    -5 -5 4 1.87 0.26
    -5 -5 4 2.15 0.26
    5 -5 -4 2.25 0.33
    5 5 -4 2.11 0.18
    -4 -5 4 5.92 0.36
    4 -5 -4 5.64 0.48
    -4 -5 4 5.65 0.37
    4 5 -4 6.33 0.27
    -3 -5 4 8.35 0.42
    3 5 -4 7.92 0.32
    -3 5 4 7.12 0.48
    -2 -5 4 17.29 0.68
    -2 5 4 15.49 0.73
    2 5 -4 16.13 0.57
    -1 -5 4 0.6 0.13
    -1 5 4 0.68 0.12
    -1 5 4 0.66 0.2
    1 5 -4 0.36 0.1
    0 -5 4 13.5 0.56
    0 5 4 12.97 0.63
    0 5 4 12.7 0.48
    1 -5 4 13.18 0.55
    1 5 4 11.9 0.61
    1 5 4 12.88 0.48
    -2 -5 -4 12.12 0.64
    -2 -5 -4 13.21 0.6
    -2 -5 -4 11.35 0.58
    2 -5 4 11.95 0.55
    2 -5 4 11.1 0.56
    2 -5 4 12.68 0.58
    2 5 4 11.87 0.45
    3 -5 4 3.86 0.4
    -3 -5 -4 4.56 0.43
    -3 -5 -4 4.14 0.35
    3 -5 4 4.27 0.35
    3 -5 4 4.22 0.32
    3 5 4 4.3 0.24
    3 5 4 4.12 0.34
    4 -5 4 9.71 0.53
    4 -5 4 9.66 0.5
    4 -5 4 9.94 0.52
    -4 -5 -4 9.61 0.51
    -4 -5 -4 9.63 0.53
    4 5 4 9.68 0.5
    4 5 4 10.32 0.41
    5 -5 4 4.23 0.38
    5 -5 4 4.29 0.35
    5 -5 4 4.24 0.43
    -5 -5 -4 4.22 0.35
    -5 -5 -4 4.32 0.44
    5 -5 4 3.56 0.37
    5 5 4 3.87 0.33
    6 -5 4 0.43 0.21
    6 -5 4 0.24 0.22
    6 -5 4 0.06 0.18
    6 -5 4 0.04 0.18
    -6 -5 -4 0.19 0.18
    6 5 4 0.15 0.18
    6 5 4 0.31 0.21
    7 -5 4 3.9 0.32
    7 -5 4 3.26 0.34
    7 -5 4 3.6 0.37
    -7 -5 -4 3.05 0.34
    7 5 4 2.97 0.34
    7 5 4 3.16 0.31
    8 -5 4 1.76 0.29
    -8 -5 -4 1.86 0.23
    8 -5 4 1.36 0.22
    8 -5 4 1.75 0.25
    8 5 4 1.61 0.23
    9 -5 4 0.47 0.18
    9 -5 4 0.24 0.16
    -9 -5 -4 0.6 0.17
    9 5 4 0.84 0.17
    -10 -5 -4 0.38 0.16
    10 5 4 0.08 0.13
    11 6 -4 1.15 0.17
    -10 -6 4 3.9 0.3
    10 6 -4 4.33 0.32
    -9 -6 4 0.96 0.21
    9 6 -4 1.16 0.19
    9 6 -4 0.71 0.17
    -8 -6 4 8.5 0.47
    8 6 -4 7.32 0.4
    8 6 -4 6.4 0.4
    -7 -6 4 4.25 0.3
    7 6 -4 3.3 0.31
    7 6 -4 3.35 0.29
    6 -6 -4 10.53 0.66
    -6 -6 4 8.31 0.42
    6 6 -4 9.85 0.51
    5 -6 -4 1.01 0.23
    -5 -6 4 1.58 0.22
    -5 -6 4 1.25 0.2
    5 6 -4 1.14 0.21
    5 6 -4 0.92 0.13
    -4 -6 4 10.17 0.51
    -4 -6 4 10.49 0.49
    -4 -6 4 10.15 0.5
    4 -6 -4 9.33 0.57
    4 6 -4 9.48 0.38
    3 -6 -4 18.47 0.78
    -3 -6 4 16.7 0.71
    -3 -6 4 16.89 0.7
    3 -6 -4 18.09 0.77
    -3 -6 4 16.76 0.7
    3 6 -4 18.62 0.65
    -2 -6 4 16.22 0.67
    2 -6 -4 16.92 0.77
    -2 -6 4 15.26 0.67
    2 -6 -4 16.84 0.72
    -2 -6 4 15.88 0.7
    2 6 -4 16.4 0.59
    -2 6 4 16.66 0.58
    1 -6 -4 5.63 0.41
    -1 -6 4 4.49 0.32
    -1 -6 4 5.61 0.4
    1 -6 -4 4.47 0.41
    -1 -6 4 4.64 0.34
    -1 6 4 4.72 0.27
    1 6 -4 5.28 0.25
    0 -6 4 14.38 0.63
    0 -6 4 14.62 0.64
    0 -6 -4 13.23 0.62
    0 -6 4 14.13 0.66
    0 -6 -4 13.41 0.64
    0 6 -4 13.86 0.49
    0 6 4 15.93 0.55
    1 -6 4 16.38 0.7
    1 -6 4 16.65 0.72
    -1 -6 -4 17.46 0.71
    -1 -6 -4 16.75 0.77
    -1 -6 -4 17.54 0.74
    1 -6 4 16.43 0.69
    1 6 4 17.01 0.61
    1 6 4 16.51 0.7
    -2 -6 -4 7.41 0.44
    2 -6 4 7.7 0.45
    -2 -6 -4 6.6 0.4
    -2 -6 -4 6.75 0.45
    2 -6 4 8.89 0.48
    2 -6 4 8.34 0.45
    2 6 4 8.03 0.45
    2 6 4 8.54 0.36
    -3 -6 -4 3.05 0.31
    3 -6 4 4.17 0.35
    -3 -6 -4 3.12 0.35
    3 -6 4 4 0.32
    3 -6 4 4.17 0.35
    3 6 4 4.52 0.33
    3 6 4 3.91 0.25
    -4 -6 -4 12.1 0.6
    4 -6 4 12.49 0.59
    4 -6 4 12.12 0.59
    4 -6 4 12.6 0.57
    -4 -6 -4 12.64 0.58
    4 6 4 12.51 0.57
    5 -6 4 5.07 0.35
    -5 -6 -4 4.69 0.33
    5 -6 4 4.48 0.35
    -5 -6 -4 4.26 0.37
    5 -6 4 4.21 0.32
    5 6 4 4.54 0.35
    5 6 4 4.39 0.34
    6 -6 4 7.69 0.43
    6 -6 4 8.54 0.42
    -6 -6 -4 6.7 0.42
    6 -6 4 8.39 0.43
    6 6 4 8.43 0.44
    6 6 4 8.86 0.46
    -7 -6 -4 2.73 0.32
    7 6 4 2.17 0.26
    7 6 4 1.86 0.25
    -8 -6 -4 6.09 0.37
    8 6 4 4.67 0.29
    -9 -6 -4 0.37 0.14
    9 6 4 0.31 0.13
    9 7 -4 5.84 0.41
    8 7 -4 0.73 0.14
    8 7 -4 0.97 0.16
    7 7 -4 4.9 0.3
    7 7 -4 4.81 0.28
    -6 -7 4 4.4 0.27
    6 7 -4 4.52 0.31
    6 7 -4 4.86 0.29
    -5 -7 4 8.58 0.39
    -5 -7 4 8.02 0.39
    5 7 -4 7.36 0.39
    -4 -7 4 7.89 0.39
    -4 -7 4 8.27 0.43
    4 -7 -4 7 0.42
    4 7 -4 7.46 0.31
    4 7 -4 8.12 0.44
    3 -7 -4 4.64 0.36
    -3 -7 4 4.64 0.32
    -3 -7 4 4.13 0.34
    -3 -7 4 5.28 0.31
    3 -7 -4 4.88 0.33
    3 7 -4 4.91 0.36
    3 7 -4 4.54 0.23
    -3 7 4 4.8 0.26
    -2 -7 4 10.76 0.48
    2 -7 -4 11.54 0.52
    -2 -7 4 12.25 0.52
    2 -7 -4 10.32 0.53
    -2 -7 4 11.23 0.51
    -2 7 4 10.79 0.43
    2 7 -4 11.35 0.42
    1 -7 -4 0.01 0.17
    -1 -7 4 0.15 0.14
    1 -7 -4 0.1 0.17
    -1 -7 4 0.11 0.09
    -1 -7 4 -0.08 0.17
    1 7 -4 0.13 0.08
    -1 7 4 0.1 0.1
    0 -7 4 11.14 0.5
    0 -7 -4 10.75 0.54
    0 -7 4 10.95 0.5
    0 -7 -4 10.22 0.49
    0 -7 4 10.82 0.51
    0 7 4 10.98 0.43
    0 7 -4 10.93 0.41
    1 -7 4 4.79 0.33
    1 -7 4 4.57 0.32
    1 -7 4 4.86 0.32
    -1 -7 -4 4.64 0.36
    -1 -7 -4 4.58 0.34
    1 7 4 4.19 0.36
    1 7 4 4.88 0.25
    -1 7 -4 4.71 0.25
    -2 -7 -4 4.75 0.33
    2 -7 4 5.23 0.33
    2 -7 4 4.67 0.32
    -2 -7 -4 4.17 0.34
    2 -7 4 4.73 0.31
    -2 7 -4 4.79 0.24
    2 7 4 4.66 0.24
    2 7 4 4.47 0.33
    -3 -7 -4 6.99 0.39
    3 -7 4 8.67 0.43
    -3 -7 -4 7.4 0.42
    3 -7 4 8.54 0.43
    3 7 4 7.52 0.33
    3 7 4 8.63 0.43
    -4 -7 -4 2.27 0.23
    4 -7 4 2.57 0.25
    4 -7 4 2.63 0.26
    -4 -7 -4 2.95 0.28
    4 7 4 2.63 0.27
    4 7 4 2.36 0.27
    5 -7 4 4.63 0.29
    -5 -7 -4 5.2 0.32
    5 -7 4 5.47 0.31
    5 7 4 4.58 0.31
    5 7 4 5.48 0.35
    -6 -7 -4 1 0.15
    6 7 4 0.57 0.15
    6 7 4 0.81 0.15
    -7 -7 -4 6.32 0.43
    7 7 4 4.71 0.31
    5 8 -4 0.27 0.1
    4 8 -4 9.37 0.38
    -3 -8 4 1.05 0.15
    -3 -8 4 0.55 0.12
    3 8 -4 0.76 0.13
    -2 -8 4 1.41 0.16
    2 -8 -4 1.47 0.18
    -2 -8 4 1.59 0.17
    1 -8 -4 6.55 0.32
    -1 -8 4 6.75 0.33
    -1 -8 4 7.13 0.32
    0 -8 -4 -0.08 0.1
    0 -8 4 -0.08 0.09
    0 -8 -4 0.02 0.15
    0 -8 4 0.17 0.11
    -1 -8 -4 1.5 0.18
    -1 -8 -4 1.64 0.19
    1 -8 4 1.5 0.18
    1 -8 4 1.56 0.16
    1 8 4 1.32 0.19
    2 -8 4 7.42 0.33
    2 -8 4 8.47 0.35
    -2 -8 -4 6.75 0.34
    2 8 4 7.17 0.36
    3 -8 4 0.44 0.22
    3 8 4 0.48 0.13
    15 0 -5 0.03 0.11
    15 0 -5 0 0.14
    15 0 -5 -0.17 0.14
    -15 0 5 0.04 0.15
    14 0 -5 0.19 0.14
    14 0 -5 0.47 0.18
    14 0 -5 0.37 0.16
    14 0 -5 0.26 0.16
    14 0 -5 0.36 0.16
    -14 0 5 0.21 0.09
    13 0 -5 0.06 0.22
    -13 0 5 0.16 0.26
    13 0 -5 0.44 0.18
    -13 0 5 -0.03 0.09
    13 0 -5 0.23 0.18
    13 0 -5 -0.17 0.19
    13 0 -5 -0.12 0.14
    13 0 -5 0.05 0.17
    12 0 -5 0.21 0.18
    -12 0 5 0.19 0.09
    12 0 -5 0.16 0.15
    12 0 -5 0.48 0.2
    12 0 -5 0.02 0.17
    12 0 -5 0.67 0.21
    12 0 -5 0.02 0.18
    -11 0 5 0.21 0.09
    11 0 -5 -0.21 0.23
    11 0 -5 0.04 0.26
    11 0 -5 -0.03 0.22
    11 0 -5 -0.02 0.17
    11 0 -5 0.18 0.18
    11 0 -5 0.09 0.18
    11 0 -5 -0.2 0.19
    -10 0 5 0.02 0.1
    10 0 -5 0.71 0.18
    10 0 -5 0.05 0.16
    9 0 -5 0.22 0.14
    9 0 -5 0.05 0.13
    -9 0 5 -0.1 0.09
    8 0 -5 -0.04 0.11
    8 0 -5 -0.1 0.1
    7 0 -5 0.11 0.11
    7 0 -5 -0.01 0.09
    6 0 -5 0.01 0.1
    6 0 -5 0.04 0.08
    5 0 -5 -0.02 0.07
    -5 0 5 0.14 0.05
    5 0 -5 0.04 0.08
    -4 0 5 0.16 0.04
    4 0 -5 0.14 0.08
    -4 0 5 0.17 0.1
    4 0 -5 -0.02 0.09
    3 0 -5 0.09 0.06
    -3 0 5 0.05 0.03
    -2 0 5 0.04 0.03
    2 0 -5 0.02 0.05
    1 0 -5 0.04 0.04
    -1 0 5 0.02 0.03
    0 0 5 0.06 0.05
    0 0 5 -0.06 0.04
    -1 0 -5 0.11 0.07
    1 0 5 0.08 0.04
    -2 0 -5 -0.06 0.08
    2 0 5 0.1 0.09
    -3 0 -5 0.13 0.1
    3 0 5 0.06 0.08
    4 0 5 0.02 0.1
    -4 0 -5 0.07 0.1
    5 0 5 0.03 0.11
    -5 0 -5 -0.07 0.11
    6 0 5 -0.13 0.1
    -6 0 -5 0.16 0.14
    -6 0 -5 -0.05 0.08
    -7 0 -5 0.01 0.09
    -7 0 -5 -0.01 0.16
    7 0 5 0.18 0.14
    -8 0 -5 0.03 0.09
    8 0 5 0.03 0.21
    8 0 5 0.26 0.25
    8 0 5 -0.12 0.17
    8 0 5 0.35 0.22
    8 0 5 0.08 0.15
    8 0 5 0.07 0.22
    8 0 5 0.1 0.24
    9 0 5 -0.14 0.14
    -9 0 -5 0.04 0.1
    9 0 5 -0.07 0.24
    9 0 5 -0.05 0.25
    9 0 5 -0.26 0.21
    9 0 5 -0.22 0.16
    9 0 5 -0.05 0.18
    9 0 5 -0.05 0.17
    10 0 5 -0.02 0.17
    10 0 5 0.29 0.2
    -10 0 -5 -0.04 0.1
    10 0 5 0.21 0.14
    10 0 5 0.11 0.16
    10 0 5 0.03 0.2
    10 0 5 0.03 0.18
    10 0 5 -0.03 0.18
    11 0 5 -0.14 0.17
    11 0 5 0.01 0.17
    11 0 5 0.07 0.16
    11 0 5 0.26 0.16
    11 0 5 -0.02 0.19
    -11 0 -5 0.1 0.09
    11 0 5 -0.08 0.19
    12 0 5 -0.12 0.13
    12 0 5 0.07 0.16
    -12 0 -5 0 0.09
    12 0 5 -0.09 0.18
    12 0 5 0.3 0.12
    12 0 5 0.19 0.14
    12 0 5 0.08 0.15
    13 0 5 0.23 0.15
    13 0 5 -0.08 0.13
    -13 0 -5 0.03 0.11
    13 0 5 0.13 0.09
    13 0 5 0.04 0.13
    15 -1 -5 2.66 0.28
    15 -1 -5 1.56 0.19
    15 -1 -5 2.3 0.23
    -15 -1 5 1.72 0.25
    15 -1 -5 1.93 0.21
    15 1 -5 2.08 0.23
    -15 1 5 1.87 0.14
    -15 1 5 1.43 0.2
    15 1 -5 1.88 0.21
    -14 -1 5 1.97 0.16
    14 -1 -5 2.3 0.26
    14 -1 -5 2.91 0.25
    14 -1 -5 2.27 0.32
    14 -1 -5 2.47 0.28
    14 -1 -5 2.18 0.26
    -14 -1 5 2.38 0.25
    -14 1 5 2.09 0.17
    14 1 -5 2.98 0.26
    14 1 -5 2.38 0.28
    13 -1 -5 3.04 0.32
    13 -1 -5 3.01 0.33
    -13 -1 5 3.01 0.21
    13 -1 -5 3.01 0.31
    13 -1 -5 3.32 0.34
    13 -1 -5 3.03 0.29
    13 -1 -5 3.69 0.34
    13 1 -5 3.33 0.33
    -13 1 5 3.3 0.2
    13 1 -5 3.4 0.31
    13 1 -5 3.68 0.35
    13 1 -5 3.43 0.36
    13 1 -5 3.73 0.32
    12 -1 -5 2.37 0.32
    12 -1 -5 2.96 0.3
    12 -1 -5 2.75 0.33
    12 -1 -5 2.57 0.3
    12 -1 -5 2.39 0.38
    -12 -1 5 3.51 0.6
    12 -1 -5 3.05 0.33
    -12 -1 5 3.35 0.23
    12 1 -5 2.74 0.35
    12 1 -5 2.61 0.32
    12 1 -5 2.23 0.31
    12 1 -5 2.36 0.29
    12 1 -5 2.74 0.32
    -12 1 5 2.66 0.2
    12 1 -5 3.01 0.34
    11 -1 -5 10.02 0.57
    11 -1 -5 9.32 0.54
    11 -1 -5 9.87 0.56
    11 -1 -5 8.98 0.53
    -11 -1 5 7.91 0.34
    11 -1 -5 9.49 0.5
    11 -1 -5 10.42 0.53
    11 1 -5 9.14 0.52
    -11 1 5 7.23 0.33
    11 1 -5 9.49 0.53
    11 1 -5 9.06 0.5
    11 1 -5 10.07 0.5
    11 1 -5 9.29 0.51
    11 1 -5 9.77 0.53
    10 -1 -5 12.55 0.56
    10 -1 -5 11.16 0.63
    -10 -1 5 11.69 0.43
    10 -1 -5 11.9 0.6
    10 -1 -5 11.1 0.66
    10 -1 -5 13.07 0.64
    -10 1 5 11.09 0.44
    10 1 -5 11.77 0.67
    10 1 -5 12.17 0.61
    10 1 -5 11.82 0.55
    10 1 -5 11.36 0.6
    9 -1 -5 19.58 0.76
    -9 -1 5 16.4 0.58
    9 -1 -5 18.71 0.77
    9 1 -5 18.84 0.74
    9 1 -5 19.45 0.77
    8 -1 -5 0.06 0.12
    8 -1 -5 -0.14 0.11
    -8 -1 5 0.04 0.1
    8 1 -5 0.08 0.13
    8 1 -5 -0.04 0.1
    -7 -1 5 21.34 0.76
    7 -1 -5 22.14 0.84
    7 -1 -5 22.5 0.83
    7 1 -5 23.81 0.84
    7 1 -5 22.88 0.82
    -6 -1 5 19.18 0.67
    6 -1 -5 18.29 0.68
    6 -1 -5 18.19 0.68
    6 1 -5 17.79 0.66
    6 1 -5 18.48 0.67
    5 -1 -5 97.29 3.05
    5 -1 -5 92.91 3.05
    -5 -1 5 82.42 2.69
    -5 -1 5 86.07 2.67
    5 1 -5 97.83 3.05
    5 1 -5 94.73 3.04
    -4 -1 5 61.74 2
    4 -1 -5 61.78 1.95
    4 -1 -5 58.6 1.95
    -4 -1 5 60.74 1.94
    4 1 -5 61.3 1.94
    3 -1 -5 8.31 0.33
    -3 -1 5 7.46 0.28
    3 1 -5 8.53 0.32
    2 -1 -5 41.97 1.39
    -2 -1 5 36.72 1.18
    2 1 -5 44.17 1.37
    1 -1 -5 11.63 0.41
    -1 -1 5 10.66 0.38
    1 -1 -5 10.4 0.37
    1 1 -5 11.7 0.37
    -1 1 5 10.65 0.41
    0 -1 5 6.9 0.26
    0 -1 -5 7.66 0.29
    0 1 5 5.75 0.26
    -1 -1 -5 66.77 2.13
    1 -1 5 70.22 2.17
    1 -1 5 67.83 2.18
    1 1 5 66.09 2.17
    2 -1 5 27.34 0.88
    2 -1 5 26.37 0.89
    -2 -1 -5 25.29 0.87
    2 1 5 25.35 0.88
    2 1 5 24.76 0.88
    3 -1 5 98.45 3.04
    3 -1 5 98.46 3.03
    -3 -1 -5 99.84 3.17
    3 1 5 93.36 3.02
    -3 1 -5 98.49 3.17
    3 1 5 90.03 3.02
    -4 -1 -5 11.64 0.48
    4 -1 5 11.85 0.48
    4 1 5 12.41 0.48
    4 1 5 11.5 0.47
    -4 1 -5 11.71 0.48
    5 -1 5 9.39 0.43
    -5 -1 -5 9.45 0.43
    -5 1 -5 9 0.44
    5 1 5 9.75 0.43
    -6 -1 -5 6.9 0.29
    -6 -1 -5 6.6 0.37
    6 -1 5 7.59 0.39
    -6 1 -5 7.1 0.38
    6 1 5 8.21 0.4
    7 -1 5 20.01 0.8
    -7 -1 -5 17.58 0.61
    -7 -1 -5 16.67 0.72
    7 1 5 20.76 0.8
    -7 1 -5 16.85 0.71
    -7 1 -5 16.94 0.6
    8 -1 5 8.62 0.5
    -8 -1 -5 9.06 0.39
    8 -1 5 9.26 0.55
    8 -1 5 8.82 0.51
    8 -1 5 8.49 0.51
    8 -1 5 9.56 0.48
    8 -1 5 8.78 0.5
    8 -1 5 8.58 0.56
    -8 1 -5 10.52 0.4
    8 1 5 9.04 0.57
    8 1 5 8.97 0.56
    8 1 5 8.53 0.47
    8 1 5 9.08 0.54
    8 1 5 8.69 0.46
    8 1 5 9.41 0.54
    9 -1 5 7.42 0.5
    9 -1 5 8.37 0.46
    9 -1 5 8.18 0.47
    9 -1 5 7.86 0.47
    9 -1 5 9.8 0.49
    9 -1 5 7.02 0.43
    9 -1 5 7.76 0.48
    -9 -1 -5 8.5 0.36
    9 1 5 8.06 0.47
    9 1 5 7.73 0.5
    -9 1 -5 7.88 0.35
    9 1 5 7.89 0.46
    9 1 5 7.22 0.46
    9 1 5 7.62 0.43
    9 1 5 7.5 0.44
    -10 -1 -5 2.61 0.2
    10 -1 5 3.23 0.34
    10 -1 5 3.75 0.34
    10 -1 5 3.16 0.29
    10 -1 5 3.47 0.35
    10 -1 5 3.96 0.34
    10 -1 5 3.71 0.34
    10 -1 5 3.49 0.36
    10 1 5 3.77 0.34
    10 1 5 3.77 0.38
    10 1 5 3.15 0.3
    10 1 5 3.26 0.35
    -10 1 -5 2.73 0.2
    10 1 5 3.2 0.33
    11 -1 5 0.16 0.19
    11 -1 5 0.11 0.18
    -11 -1 -5 0.2 0.1
    11 -1 5 0.03 0.15
    11 -1 5 0.14 0.18
    11 -1 5 0.18 0.16
    11 -1 5 0.44 0.19
    11 1 5 -0.13 0.17
    11 1 5 0.24 0.14
    -11 1 -5 0.15 0.1
    11 1 5 0.24 0.17
    11 1 5 -0.17 0.18
    12 -1 5 4.36 0.3
    12 -1 5 4 0.27
    12 -1 5 4.35 0.34
    12 -1 5 4.67 0.3
    -12 -1 -5 4.66 0.32
    12 -1 5 4.23 0.3
    12 1 5 4.48 0.32
    12 1 5 4.25 0.31
    -12 1 -5 4.13 0.22
    12 1 5 5.19 0.3
    12 1 5 4.28 0.29
    13 -1 5 0.95 0.15
    -13 -1 -5 0.85 0.13
    13 -1 5 0.83 0.11
    13 -1 5 0.66 0.14
    13 -1 5 0.46 0.13
    13 -1 5 0.8 0.12
    13 1 5 0.87 0.14
    -13 1 -5 0.91 0.13
    15 -2 -5 3.85 0.28
    -15 -2 5 2.72 0.21
    15 -2 -5 3.4 0.23
    15 2 -5 3.33 0.23
    14 -2 -5 2.62 0.27
    14 -2 -5 2.69 0.28
    -14 -2 5 2.18 0.24
    14 -2 -5 2.32 0.26
    14 -2 -5 2.11 0.3
    -14 2 5 2.05 0.17
    14 2 -5 2.34 0.32
    14 2 -5 2.4 0.25
    14 2 -5 2.69 0.3
    -13 -2 5 2.84 0.29
    13 -2 -5 3.67 0.33
    13 -2 -5 3.76 0.35
    13 -2 -5 3.61 0.3
    13 -2 -5 3.32 0.32
    -13 2 5 3.29 0.2
    13 2 -5 3.8 0.32
    13 2 -5 3.38 0.36
    13 2 -5 2.93 0.37
    12 -2 -5 4.1 0.36
    12 -2 -5 3.59 0.35
    -12 -2 5 3.05 0.35
    12 -2 -5 3.97 0.33
    12 -2 -5 3.84 0.36
    12 -2 -5 3.68 0.32
    12 2 -5 4.53 0.39
    12 2 -5 4.58 0.41
    12 2 -5 4.07 0.35
    12 2 -5 4.16 0.41
    -12 2 5 2.86 0.2
    -11 -2 5 4.93 0.28
    11 -2 -5 4.44 0.38
    11 -2 -5 4.7 0.44
    11 -2 -5 4.05 0.34
    11 -2 -5 3.78 0.33
    11 -2 -5 3.62 0.36
    11 2 -5 3.77 0.35
    11 2 -5 4.37 0.41
    11 2 -5 3.6 0.42
    11 2 -5 4.11 0.38
    10 -2 -5 55.03 1.91
    10 -2 -5 53.78 1.92
    10 -2 -5 56.49 1.9
    -10 -2 5 58.82 1.89
    10 -2 -5 53.66 1.9
    10 -2 -5 54.3 1.93
    10 2 -5 57.18 1.89
    10 2 -5 53.53 1.9
    10 2 -5 57.97 1.94
    10 2 -5 57.74 1.9
    9 -2 -5 7.57 0.41
    -9 -2 5 7.66 0.32
    -9 -2 5 6.28 0.39
    9 2 -5 7.14 0.41
    8 -2 -5 39.95 1.34
    -8 -2 5 34.78 1.2
    8 -2 -5 36.15 1.34
    -8 -2 5 33.95 1.12
    8 2 -5 38.05 1.34
    7 -2 -5 47.03 1.58
    7 -2 -5 45.49 1.59
    -7 -2 5 46 1.54
    7 2 -5 47.96 1.59
    -6 -2 5 27.84 0.96
    6 -2 -5 34.7 1.17
    6 -2 -5 33.39 1.18
    6 2 -5 33.37 1.16
    5 -2 -5 17.15 0.65
    5 -2 -5 16.94 0.64
    -5 -2 5 21.16 0.74
    5 2 -5 17.72 0.64
    4 -2 -5 0.14 0.1
    -4 -2 5 0.19 0.07
    4 -2 -5 0.11 0.08
    4 2 -5 0.27 0.08
    3 -2 -5 42.91 1.41
    -3 -2 5 49.49 1.52
    -3 2 5 44.48 1.54
    3 2 -5 42.67 1.39
    -2 -2 5 3.15 0.16
    2 -2 -5 3.55 0.2
    2 2 -5 3.33 0.16
    -1 -2 5 50.49 1.67
    -1 2 5 53.11 1.71
    0 -2 -5 43.06 1.38
    0 -2 5 56.04 1.77
    0 2 5 53.66 1.8
    -1 -2 -5 7.25 0.3
    1 -2 5 7.71 0.36
    1 -2 5 9.04 0.36
    1 2 5 9.79 0.4
    2 -2 5 8.12 0.34
    2 -2 5 7.49 0.34
    -2 -2 -5 6.05 0.29
    2 2 5 8.5 0.38
    -3 -2 -5 18.28 0.68
    3 -2 5 18.3 0.69
    3 -2 5 18.58 0.69
    3 2 5 19.46 0.71
    4 -2 5 70.61 2.27
    -4 -2 -5 73.87 2.4
    4 -2 5 67.5 2.26
    -4 2 -5 72.43 2.4
    4 2 5 69.92 2.28
    5 -2 5 0.92 0.15
    -5 -2 -5 0.87 0.16
    -5 2 -5 0.89 0.16
    5 2 5 0.97 0.16
    -6 -2 -5 42.03 1.5
    6 -2 5 50.42 1.69
    -6 -2 -5 42.1 1.39
    -6 2 -5 44.32 1.51
    6 2 5 48.43 1.77
    7 -2 5 23.43 0.99
    -7 -2 -5 22.31 0.77
    7 -2 5 24.87 0.98
    7 -2 5 22.93 0.94
    7 -2 5 24.44 0.91
    7 -2 5 20.52 1
    7 -2 5 23.58 0.93
    7 2 5 23.87 0.93
    8 -2 5 30.34 1.17
    8 -2 5 31.89 1.13
    8 -2 5 28.53 1.14
    8 -2 5 30.34 1.16
    8 -2 5 31.24 1.14
    8 -2 5 30 1.12
    8 -2 5 29.6 1.15
    8 2 5 29.97 1.16
    8 2 5 28.02 1.13
    8 2 5 32.41 1.14
    9 -2 5 4.43 0.36
    9 -2 5 4.16 0.34
    9 -2 5 4.37 0.36
    9 -2 5 4.59 0.41
    9 -2 5 3.57 0.38
    9 -2 5 4 0.37
    9 -2 5 4.28 0.37
    9 2 5 4.46 0.34
    9 2 5 3.99 0.35
    9 2 5 3.68 0.37
    -9 2 -5 3.91 0.22
    10 -2 5 -0.07 0.17
    10 -2 5 0.54 0.21
    10 -2 5 0.3 0.19
    10 -2 5 0.24 0.17
    10 -2 5 0.32 0.21
    10 -2 5 0.29 0.19
    10 -2 5 0.21 0.17
    -10 2 -5 0.55 0.11
    10 2 5 0.45 0.21
    10 2 5 0.37 0.17
    10 2 5 0.37 0.21
    11 -2 5 4.08 0.32
    -11 -2 -5 4.95 0.32
    11 -2 5 5.14 0.32
    11 -2 5 4.57 0.32
    11 -2 5 5.07 0.35
    11 -2 5 5.06 0.34
    11 -2 5 4.8 0.35
    11 2 5 4.58 0.34
    11 2 5 4.97 0.36
    11 2 5 5.05 0.3
    -11 2 -5 4.78 0.24
    -12 -2 -5 0.16 0.15
    12 -2 5 0.29 0.13
    12 -2 5 0.39 0.16
    12 -2 5 0.13 0.13
    12 -2 5 0.16 0.14
    12 -2 5 0.16 0.15
    12 2 5 0.34 0.15
    12 2 5 0.43 0.15
    -12 2 -5 0.15 0.1
    14 -3 -5 0.21 0.17
    14 -3 -5 0.39 0.12
    -14 -3 5 0.26 0.14
    14 3 -5 0.45 0.16
    14 3 -5 0.37 0.18
    13 -3 -5 0.82 0.2
    -13 -3 5 0.55 0.15
    13 -3 -5 0.38 0.18
    13 -3 -5 1.14 0.2
    13 3 -5 1.12 0.18
    13 3 -5 0.86 0.19
    12 -3 -5 0.76 0.19
    -12 -3 5 0.58 0.18
    12 -3 -5 0.19 0.23
    12 -3 -5 0.36 0.16
    12 -3 -5 0.41 0.21
    12 3 -5 0.35 0.24
    12 3 -5 0.09 0.17
    11 -3 -5 2.68 0.29
    11 -3 -5 2.41 0.33
    11 -3 -5 2.22 0.29
    11 -3 -5 2.76 0.41
    11 -3 -5 2.45 0.31
    -11 -3 5 1.78 0.23
    11 3 -5 2.41 0.31
    11 3 -5 2.89 0.34
    10 -3 -5 7.42 0.51
    -10 -3 5 5.45 0.39
    10 -3 -5 6.1 0.42
    10 -3 -5 7.01 0.5
    10 -3 -5 7.64 0.43
    10 3 -5 7.3 0.47
    10 3 -5 6.41 0.45
    9 -3 -5 11.65 0.53
    9 -3 -5 10.69 0.58
    9 -3 -5 10.75 0.61
    9 -3 -5 10.92 0.57
    -9 -3 5 9.71 0.53
    9 3 -5 11.22 0.58
    9 3 -5 11.63 0.61
    8 -3 -5 3.92 0.33
    8 -3 -5 4.53 0.33
    -8 -3 5 4.67 0.34
    8 3 -5 4.12 0.32
    -7 -3 5 2.59 0.25
    7 -3 -5 2.22 0.25
    7 -3 -5 2.79 0.26
    7 3 -5 2.49 0.24
    -6 -3 5 16.95 0.65
    6 -3 -5 15.01 0.6
    6 -3 -5 14.29 0.61
    6 3 -5 15.71 0.61
    -5 -3 5 32.66 1.12
    5 -3 -5 29.8 1.09
    5 3 -5 32.58 1.09
    4 -3 -5 4.85 0.28
    -4 -3 5 6.84 0.32
    4 3 -5 5.27 0.26
    -3 -3 5 3.08 0.2
    -3 3 5 3.25 0.26
    3 3 -5 2.78 0.21
    -2 -3 5 22.15 0.79
    -2 3 5 23.18 0.85
    -1 -3 5 9.52 0.39
    -1 3 5 9.86 0.45
    0 -3 5 3.32 0.2
    0 3 5 3.6 0.27
    1 -3 5 2.28 0.17
    1 3 5 2.45 0.23
    2 -3 5 9.39 0.41
    2 3 5 10.05 0.46
    -3 -3 -5 28.68 1.02
    3 -3 5 29.01 1.03
    3 -3 5 28.83 1.03
    3 3 5 30.15 1.07
    4 -3 5 4.48 0.29
    -4 -3 -5 4.17 0.31
    4 -3 5 4.35 0.3
    4 3 5 4.35 0.31
    5 -3 5 0.67 0.16
    -5 -3 -5 0.44 0.19
    -5 3 -5 0.4 0.17
    5 3 5 0.97 0.19
    6 -3 5 3.26 0.4
    6 -3 5 3.55 0.44
    6 -3 5 3.76 0.41
    -6 -3 -5 3.35 0.32
    6 -3 5 3.25 0.35
    6 -3 5 3.76 0.32
    6 3 5 3.53 0.34
    6 3 5 3.84 0.39
    7 -3 5 6.27 0.46
    7 -3 5 6.29 0.51
    7 -3 5 7.15 0.41
    -7 -3 -5 5.72 0.45
    7 -3 5 7.28 0.48
    7 -3 5 6.53 0.47
    7 -3 5 6.59 0.48
    -7 -3 -5 6.7 0.47
    7 3 5 7.2 0.53
    7 3 5 6.58 0.51
    7 3 5 6.55 0.43
    7 3 5 6.66 0.44
    8 -3 5 7.1 0.44
    8 -3 5 6.88 0.47
    8 -3 5 6.88 0.42
    8 -3 5 6.3 0.43
    8 -3 5 6.88 0.47
    -8 -3 -5 7.69 0.48
    -8 -3 -5 6.96 0.45
    8 -3 5 6.95 0.47
    8 3 5 6.65 0.5
    8 3 5 6.39 0.42
    9 -3 5 2.75 0.31
    9 -3 5 3.29 0.35
    -9 -3 -5 3.72 0.36
    9 -3 5 3.16 0.32
    9 -3 5 3.26 0.36
    9 -3 5 2.54 0.31
    9 -3 5 2.7 0.32
    9 3 5 3.17 0.39
    9 3 5 2.84 0.3
    10 -3 5 0.48 0.17
    -10 -3 -5 0.41 0.19
    10 -3 5 -0.13 0.17
    10 -3 5 0.28 0.16
    10 -3 5 0.15 0.2
    10 -3 5 0.24 0.16
    10 3 5 0.43 0.2
    10 3 5 0.52 0.19
    -10 3 -5 0.34 0.12
    11 -3 5 0.87 0.16
    11 -3 5 0.96 0.18
    11 -3 5 1 0.2
    -11 -3 -5 0.89 0.18
    11 -3 5 1.1 0.17
    -11 3 -5 1.03 0.13
    11 3 5 1 0.18
    11 3 5 1.01 0.19
    12 -3 5 0.15 0.14
    12 -3 5 0.6 0.13
    12 -3 5 0.23 0.14
    12 -3 5 0.28 0.13
    12 3 5 0.33 0.15
    12 3 5 0.27 0.12
    -14 -4 5 2.05 0.18
    13 -4 -5 2.44 0.24
    -13 -4 5 2.26 0.22
    13 4 -5 2.22 0.23
    13 4 -5 2.75 0.28
    -12 -4 5 1.97 0.25
    12 -4 -5 1.97 0.22
    12 4 -5 2.02 0.27
    12 4 -5 2.52 0.29
    11 -4 -5 0.84 0.23
    11 -4 -5 1.01 0.2
    11 -4 -5 0.53 0.2
    -11 -4 5 0.87 0.18
    11 4 -5 1.07 0.23
    11 4 -5 0.51 0.21
    10 -4 -5 2.35 0.33
    10 -4 -5 2.81 0.33
    -10 -4 5 1.52 0.22
    10 4 -5 2.1 0.29
    10 4 -5 1.7 0.25
    9 -4 -5 3.79 0.42
    -9 -4 5 3.04 0.38
    9 -4 -5 3 0.31
    9 4 -5 2.6 0.32
    9 4 -5 2.84 0.32
    8 -4 -5 15.58 0.74
    -8 -4 5 15.88 0.71
    8 -4 -5 15.26 0.68
    8 4 -5 15.63 0.7
    8 4 -5 15.51 0.68
    -7 -4 5 5.65 0.48
    7 -4 -5 5.44 0.44
    7 -4 -5 6.29 0.46
    7 4 -5 6.31 0.41
    7 4 -5 6.01 0.4
    -6 -4 5 5.66 0.35
    -6 4 5 4.98 0.41
    6 4 -5 5.78 0.39
    -5 -4 5 19.95 0.75
    5 4 -5 18.5 0.64
    -5 4 5 18.7 0.82
    -4 -4 5 5.16 0.3
    -4 4 5 4.56 0.35
    4 4 -5 4.36 0.21
    -3 -4 5 9.33 0.42
    -3 4 5 8.85 0.48
    3 4 -5 9.83 0.37
    -2 -4 5 3.51 0.24
    -2 4 5 3.93 0.31
    -1 -4 5 6.32 0.32
    -1 4 5 6.06 0.37
    0 -4 5 20.28 0.74
    0 4 5 19.18 0.68
    0 4 5 19.84 0.8
    1 -4 5 0.13 0.09
    1 4 5 -0.04 0.14
    1 4 5 0.25 0.09
    2 -4 5 21.32 0.8
    2 4 5 21.98 0.86
    2 4 5 20.91 0.73
    3 -4 5 5.19 0.33
    3 4 5 5.27 0.26
    3 4 5 5.21 0.36
    4 -4 5 7.94 0.43
    4 4 5 8.88 0.48
    5 -4 5 5.59 0.4
    5 -4 5 5.55 0.41
    5 -4 5 5.03 0.38
    5 -4 5 4.86 0.42
    -5 -4 -5 4.52 0.44
    -5 -4 -5 5.27 0.38
    5 -4 5 4.86 0.45
    5 4 5 5.56 0.39
    5 4 5 4.86 0.4
    6 -4 5 13.73 0.68
    6 -4 5 14.2 0.65
    6 -4 5 15.2 0.67
    6 -4 5 14.22 0.68
    -6 -4 -5 13.55 0.65
    6 -4 5 13.92 0.68
    6 4 5 15.18 0.68
    6 4 5 13.61 0.65
    7 -4 5 1.01 0.26
    -7 -4 -5 1.61 0.28
    7 -4 5 0.5 0.19
    7 -4 5 0.63 0.2
    7 -4 5 0.66 0.24
    7 -4 5 0.55 0.22
    7 4 5 1.48 0.26
    7 4 5 0.93 0.22
    8 -4 5 3.23 0.31
    8 -4 5 3.05 0.32
    8 -4 5 2.24 0.37
    8 -4 5 2.7 0.34
    8 -4 5 3.11 0.33
    -8 -4 -5 2.46 0.32
    8 4 5 2.56 0.3
    8 4 5 3.11 0.39
    -9 -4 -5 1.82 0.23
    9 -4 5 1.45 0.21
    9 -4 5 1.44 0.22
    9 -4 5 1.07 0.19
    9 -4 5 2.21 0.25
    9 -4 5 1.79 0.29
    9 4 5 1.51 0.23
    9 4 5 1.57 0.22
    10 -4 5 0.36 0.16
    10 -4 5 0.11 0.14
    10 -4 5 -0.04 0.14
    10 -4 5 -0.1 0.13
    -10 -4 -5 -0.02 0.18
    10 4 5 0.17 0.17
    10 4 5 0.41 0.16
    11 -4 5 5.35 0.28
    11 -4 5 4.55 0.29
    11 -4 5 5.77 0.27
    11 -4 5 5.39 0.29
    11 4 5 5.56 0.29
    11 4 5 5.7 0.31
    -12 -5 5 0.32 0.13
    12 5 -5 0.51 0.15
    12 5 -5 0.15 0.18
    -11 -5 5 5.17 0.34
    11 5 -5 5.75 0.36
    11 5 -5 5.82 0.35
    -10 -5 5 0.81 0.18
    10 5 -5 0.94 0.21
    10 5 -5 0.62 0.21
    -9 -5 5 14.1 0.65
    9 -5 -5 12.62 0.6
    9 5 -5 12.77 0.61
    9 5 -5 12.6 0.59
    8 -5 -5 4.21 0.42
    -8 -5 5 3.56 0.43
    8 5 -5 3.12 0.32
    8 5 -5 3.76 0.32
    8 5 -5 3.49 0.34
    7 -5 -5 15.77 0.73
    -7 -5 5 15.56 0.64
    7 5 -5 14.46 0.65
    7 5 -5 15.32 0.68
    6 -5 -5 13.29 0.64
    -6 -5 5 12.34 0.55
    -6 -5 5 12.38 0.57
    6 5 -5 12.47 0.58
    6 5 -5 12.91 0.5
    6 5 -5 13.1 0.6
    5 -5 -5 15.33 0.73
    -5 -5 5 14.8 0.65
    -5 -5 5 15.68 0.64
    5 5 -5 15.83 0.55
    5 5 -5 13.89 0.67
    4 -5 -5 17.33 0.79
    -4 -5 5 19.52 0.75
    -4 -5 5 19.35 0.78
    -4 -5 5 17.49 0.76
    4 5 -5 18.16 0.76
    4 5 -5 17.99 0.63
    -3 -5 5 4.81 0.34
    3 -5 -5 4.63 0.46
    -3 -5 5 4.73 0.36
    3 5 -5 5.08 0.24
    2 -5 -5 12.18 0.73
    -2 -5 5 14.46 0.64
    -2 -5 5 16.05 0.72
    2 5 -5 12.09 0.44
    -1 -5 5 5.51 0.34
    -1 -5 5 5.4 0.39
    1 -5 -5 5.5 0.55
    -1 -5 5 4.51 0.44
    1 5 -5 4.58 0.23
    -1 5 5 5.61 0.27
    0 -5 5 2.02 0.27
    0 -5 -5 2.1 0.3
    0 -5 -5 1.66 0.25
    0 -5 5 2.27 0.32
    0 -5 5 2.19 0.26
    0 5 5 2.27 0.2
    0 5 -5 1.93 0.17
    1 -5 5 25.45 0.98
    1 -5 5 24.55 0.98
    1 -5 5 25.55 0.95
    -1 -5 -5 25.47 0.97
    1 -5 5 24.83 0.95
    -1 -5 -5 24.53 0.98
    1 5 5 25.86 0.87
    2 -5 5 0.06 0.16
    2 -5 5 0.35 0.16
    -2 -5 -5 0.41 0.2
    -2 -5 -5 0.29 0.19
    2 -5 5 0.49 0.22
    2 -5 5 0.74 0.22
    2 5 5 0.35 0.11
    2 5 5 0.35 0.25
    3 -5 5 29.9 1.17
    3 -5 5 31.68 1.16
    3 -5 5 31.47 1.18
    -3 -5 -5 30.11 1.18
    -3 -5 -5 33.22 1.19
    3 -5 5 31.11 1.15
    3 5 5 30.8 1.15
    3 5 5 33.31 1.05
    -4 -5 -5 1.71 0.26
    -4 -5 -5 1.69 0.24
    4 -5 5 1.48 0.23
    4 -5 5 1.91 0.25
    4 -5 5 2.06 0.28
    4 -5 5 2.34 0.27
    4 5 5 2.37 0.33
    5 -5 5 23.51 0.95
    5 -5 5 23.9 0.95
    5 -5 5 24.83 0.97
    5 -5 5 24 0.94
    -5 -5 -5 22.83 0.9
    -5 -5 -5 22.43 0.91
    5 5 5 23.57 0.95
    5 5 5 23.42 0.95
    6 -5 5 5.32 0.39
    6 -5 5 5.53 0.41
    -6 -5 -5 5.17 0.4
    6 -5 5 5.45 0.43
    6 -5 5 6.18 0.39
    6 5 5 5.75 0.39
    6 5 5 5.12 0.41
    7 -5 5 10.23 0.53
    7 -5 5 10.7 0.54
    -7 -5 -5 9.58 0.53
    7 -5 5 9.74 0.5
    7 -5 5 11.38 0.56
    7 5 5 10.84 0.52
    7 5 5 10.18 0.53
    8 -5 5 1.48 0.24
    8 -5 5 1.98 0.28
    8 -5 5 1.65 0.24
    -8 -5 -5 1.78 0.22
    8 5 5 1.86 0.25
    9 -5 5 1.2 0.2
    -9 -5 -5 1.45 0.21
    9 -5 5 1.43 0.18
    9 5 5 1.62 0.2
    -10 -5 -5 2.3 0.27
    10 5 5 3.43 0.23
    11 6 -5 0.2 0.12
    10 6 -5 7.5 0.38
    9 6 -5 0.63 0.17
    8 6 -5 3.19 0.27
    8 6 -5 3.06 0.3
    -7 -6 5 10.46 0.47
    7 -6 -5 9.56 0.51
    7 6 -5 9.85 0.5
    7 6 -5 10.65 0.47
    6 -6 -5 7.47 0.45
    -6 -6 5 7.07 0.37
    6 6 -5 7.48 0.43
    -5 -6 5 4.69 0.34
    -5 -6 5 4.9 0.31
    5 -6 -5 6.51 0.43
    5 6 -5 5.62 0.27
    5 6 -5 5.71 0.38
    -4 -6 5 3.15 0.3
    4 -6 -5 3.28 0.36
    -4 -6 5 3.19 0.3
    -4 -6 5 3.42 0.28
    4 6 -5 3.23 0.2
    -3 -6 5 0.75 0.17
    -3 -6 5 0.55 0.15
    3 -6 -5 0.21 0.18
    3 -6 -5 0.18 0.19
    -3 -6 5 0.41 0.15
    3 6 -5 0.17 0.09
    -3 6 5 0.33 0.13
    2 -6 -5 0.24 0.19
    -2 -6 5 0.15 0.17
    -2 -6 5 0.21 0.14
    -2 -6 5 0.06 0.15
    2 -6 -5 0.24 0.18
    -2 6 5 0.38 0.11
    2 6 -5 0.3 0.09
    -1 -6 5 2.33 0.29
    -1 -6 5 2.63 0.27
    1 -6 -5 3.09 0.32
    -1 -6 5 2.32 0.27
    1 -6 -5 3.54 0.36
    -1 6 5 2.71 0.2
    1 6 -5 3.14 0.19
    0 -6 5 0.52 0.15
    0 -6 5 0.27 0.17
    0 -6 5 0.3 0.15
    0 -6 -5 0.68 0.21
    0 -6 -5 0.86 0.2
    0 6 5 0.49 0.11
    0 6 -5 0.57 0.11
    -1 -6 -5 0.9 0.22
    -1 -6 -5 1.2 0.22
    1 -6 5 0.8 0.19
    1 -6 5 0.71 0.17
    1 -6 5 0.76 0.18
    -1 6 -5 1.12 0.12
    1 6 5 0.69 0.22
    1 6 5 0.62 0.14
    -2 -6 -5 7.64 0.44
    -2 -6 -5 6.91 0.45
    2 -6 5 6.54 0.4
    2 -6 5 7.62 0.44
    2 -6 5 7.31 0.43
    2 6 5 7.28 0.32
    2 6 5 6 0.4
    -3 -6 -5 0.7 0.2
    3 -6 5 0.88 0.19
    3 -6 5 0.32 0.17
    -3 -6 -5 0.57 0.19
    3 -6 5 0.58 0.18
    3 6 5 0.36 0.13
    3 6 5 0.32 0.2
    4 -6 5 12.13 0.58
    -4 -6 -5 12.56 0.57
    -4 -6 -5 11.89 0.59
    4 -6 5 13.48 0.61
    4 -6 5 13.73 0.63
    4 6 5 12.67 0.61
    4 6 5 12.6 0.59
    5 -6 5 1.41 0.24
    5 -6 5 1.81 0.22
    5 -6 5 1.47 0.21
    -5 -6 -5 1.21 0.22
    5 6 5 1.67 0.24
    5 6 5 1.73 0.25
    6 -6 5 6.21 0.38
    -6 -6 -5 5.91 0.38
    6 -6 5 7.13 0.39
    6 -6 5 6.51 0.37
    6 6 5 6.11 0.39
    6 6 5 6.87 0.39
    7 -6 5 2.26 0.24
    7 -6 5 1.43 0.2
    -7 -6 -5 2.26 0.31
    7 6 5 1.9 0.24
    7 6 5 2.13 0.25
    -8 -6 -5 2.45 0.23
    8 6 5 2.72 0.22
    8 7 -5 2.17 0.21
    8 7 -5 2.31 0.22
    7 7 -5 1.24 0.18
    7 7 -5 1.76 0.19
    -6 -7 5 1.18 0.17
    6 7 -5 1.13 0.18
    6 7 -5 1.16 0.19
    -5 -7 5 2.97 0.23
    5 -7 -5 2.69 0.28
    5 7 -5 2.98 0.26
    -4 -7 5 2.73 0.25
    -4 -7 5 2.99 0.24
    4 -7 -5 3.49 0.32
    -4 7 5 3.39 0.22
    4 7 -5 3.04 0.19
    4 7 -5 3.47 0.31
    -3 -7 5 0.84 0.16
    3 -7 -5 0.8 0.19
    3 -7 -5 0.36 0.16
    -3 -7 5 0.94 0.17
    -3 -7 5 0.83 0.19
    -3 7 5 0.53 0.11
    3 7 -5 0.48 0.08
    3 7 -5 0.74 0.19
    -2 -7 5 4.62 0.31
    2 -7 -5 4.2 0.32
    2 -7 -5 4.84 0.35
    -2 -7 5 3.67 0.28
    -2 -7 5 4.57 0.31
    2 7 -5 4.31 0.22
    -2 7 5 4.05 0.23
    -1 -7 5 2.66 0.25
    -1 -7 5 2.7 0.26
    1 -7 -5 2.32 0.3
    1 -7 -5 2.16 0.27
    -1 -7 5 2.53 0.26
    1 7 -5 2.49 0.16
    -1 7 5 2.77 0.2
    0 -7 -5 1.15 0.19
    0 -7 5 1.04 0.16
    0 -7 5 0.98 0.17
    0 -7 -5 0.97 0.21
    0 -7 5 0.94 0.17
    0 7 5 0.95 0.13
    0 7 -5 1.1 0.12
    1 -7 5 4.04 0.31
    -1 -7 -5 3.41 0.3
    1 -7 5 3.8 0.28
    -1 -7 -5 3.47 0.33
    1 -7 5 3.73 0.29
    -1 7 -5 4.02 0.21
    1 7 5 3.83 0.22
    -2 -7 -5 3.01 0.31
    -2 -7 -5 3.53 0.28
    2 -7 5 2.76 0.27
    2 -7 5 3.25 0.27
    2 -7 5 3.62 0.29
    -2 7 -5 3.45 0.21
    2 7 5 3.45 0.2
    2 7 5 2.72 0.28
    -3 -7 -5 3.54 0.27
    -3 -7 -5 3.68 0.3
    3 -7 5 3.42 0.28
    3 -7 5 3.47 0.31
    3 -7 5 3.61 0.3
    3 7 5 3.79 0.31
    3 7 5 3.77 0.33
    -3 7 -5 3.43 0.21
    -4 -7 -5 5.84 0.35
    4 -7 5 7.36 0.37
    4 -7 5 6.96 0.37
    4 7 5 7.53 0.39
    4 7 5 7.11 0.38
    -5 -7 -5 0.65 0.15
    5 -7 5 0.3 0.11
    5 -7 5 0.37 0.12
    5 7 5 0.58 0.16
    5 7 5 0.6 0.15
    -6 -7 -5 0.58 0.13
    6 7 5 0.12 0.15
    6 7 5 0.52 0.15
    -4 -8 5 1.72 0.15
    4 8 -5 1.58 0.16
    -3 -8 5 3.33 0.2
    -3 -8 5 3.09 0.22
    3 8 -5 4.01 0.28
    2 -8 -5 0.18 0.12
    -2 -8 5 0.12 0.1
    -2 -8 5 0.1 0.09
    2 8 -5 0.15 0.13
    -2 8 5 0.44 0.16
    1 -8 -5 2.86 0.25
    -1 -8 5 4.09 0.24
    1 -8 -5 2.42 0.22
    -1 -8 5 3.74 0.22
    -1 8 5 4.11 0.28
    0 -8 5 0.44 0.11
    0 -8 -5 0.38 0.12
    0 -8 5 0.39 0.1
    0 -8 -5 0.29 0.11
    0 8 5 0.44 0.14
    1 -8 5 2.44 0.18
    -1 -8 -5 2.27 0.2
    1 -8 5 2.29 0.18
    1 8 5 2.06 0.24
    2 -8 5 11.75 0.45
    2 8 5 11.57 0.47
    -15 0 6 2.19 0.22
    15 0 -6 2.53 0.23
    15 0 -6 2.59 0.24
    15 0 -6 2.18 0.26
    14 0 -6 10.99 0.5
    14 0 -6 10.41 0.49
    14 0 -6 10.19 0.49
    14 0 -6 11.37 0.56
    -14 0 6 10.15 0.39
    14 0 -6 10.64 0.53
    13 0 -6 2.34 0.27
    13 0 -6 2.47 0.3
    13 0 -6 2.49 0.3
    -13 0 6 2.78 0.2
    13 0 -6 2.7 0.35
    13 0 -6 3.01 0.33
    -13 0 6 3.01 0.39
    -12 0 6 20.2 0.87
    12 0 -6 18.29 0.79
    12 0 -6 17.3 0.72
    12 0 -6 15.99 0.72
    -12 0 6 18.78 0.67
    12 0 -6 16.92 0.75
    12 0 -6 17.43 0.75
    12 0 -6 16.67 0.73
    12 0 -6 17.45 0.73
    11 0 -6 13.78 0.62
    11 0 -6 13.28 0.61
    -11 0 6 12.67 0.47
    11 0 -6 14.36 0.66
    11 0 -6 14.11 0.65
    11 0 -6 13.87 0.65
    11 0 -6 14.06 0.64
    11 0 -6 13.51 0.63
    10 0 -6 7.22 0.41
    -10 0 6 5.04 0.27
    9 0 -6 21.34 0.82
    -9 0 6 20.34 0.7
    9 0 -6 21.4 0.83
    8 0 -6 26.78 0.99
    8 0 -6 27.44 0.99
    7 0 -6 2.29 0.2
    7 0 -6 1.89 0.21
    6 0 -6 105.38 3.31
    6 0 -6 101.79 3.31
    5 0 -6 279.85 8.38
    -5 0 6 244.85 7.67
    5 0 -6 256.79 8.38
    4 0 -6 85.72 2.72
    -4 0 6 71.08 2.29
    -3 0 6 218.13 6.82
    3 0 -6 267.83 8.33
    -2 0 6 39.89 1.3
    -2 0 6 42.44 1.36
    2 0 -6 42.62 1.36
    1 0 -6 47.51 1.51
    -1 0 6 47.44 1.5
    -1 0 6 47.05 1.54
    0 0 6 228.55 7.14
    0 0 -6 229.57 7.15
    1 0 6 73.89 2.37
    -1 0 -6 76.74 2.45
    2 0 6 258.22 8.07
    -2 0 -6 254.38 7.95
    3 0 6 95.47 3.06
    -3 0 -6 97.67 3.13
    4 0 6 1.09 0.17
    -4 0 -6 1.98 0.19
    5 0 6 32.12 1.13
    -5 0 -6 26.18 0.96
    -6 0 -6 17.84 0.72
    6 0 6 19.59 0.76
    -6 0 -6 17.91 0.62
    -7 0 -6 6.52 0.4
    7 0 6 4.66 0.33
    -7 0 -6 6.99 0.3
    8 0 6 11.33 0.59
    8 0 6 10.67 0.55
    8 0 6 10.35 0.51
    8 0 6 11.13 0.58
    8 0 6 10.4 0.57
    8 0 6 10.62 0.55
    -8 0 -6 11.16 0.44
    8 0 6 10.57 0.52
    9 0 6 16.27 0.71
    9 0 6 16.26 0.72
    9 0 6 16.82 0.73
    9 0 6 16.86 0.75
    9 0 6 17.59 0.72
    9 0 6 16.11 0.73
    9 0 6 17.27 0.72
    -9 0 -6 13.29 0.5
    10 0 6 2.09 0.34
    -10 0 -6 2.11 0.18
    10 0 6 2.77 0.33
    10 0 6 2.06 0.26
    10 0 6 2.56 0.32
    10 0 6 2.49 0.3
    10 0 6 2.12 0.33
    10 0 6 2.29 0.29
    11 0 6 8.59 0.47
    11 0 6 9.41 0.49
    11 0 6 9.2 0.47
    11 0 6 9.52 0.48
    11 0 6 8.9 0.45
    -11 0 -6 8.53 0.35
    11 0 6 9.05 0.43
    12 0 6 1.71 0.23
    -12 0 -6 2.42 0.23
    12 0 6 2.33 0.19
    12 0 6 2.45 0.26
    12 0 6 1.89 0.21
    12 0 6 2.21 0.25
    15 -1 -6 0.79 0.19
    -15 -1 6 0.73 0.14
    15 -1 -6 0.76 0.13
    15 -1 -6 0.68 0.16
    -15 1 6 0.77 0.1
    15 1 -6 0.73 0.16
    -15 1 6 0.67 0.16
    15 1 -6 0.57 0.14
    14 -1 -6 1.76 0.23
    14 -1 -6 1.49 0.2
    14 -1 -6 1.82 0.27
    -14 -1 6 1.45 0.16
    14 -1 -6 2.13 0.24
    -14 -1 6 1.63 0.24
    14 -1 -6 2.16 0.29
    -14 1 6 1.41 0.15
    14 1 -6 2.19 0.25
    14 1 -6 1.8 0.25
    14 1 -6 1.91 0.27
    -13 -1 6 3.81 0.23
    13 -1 -6 4.69 0.37
    13 -1 -6 4.38 0.37
    13 -1 -6 4.21 0.35
    13 -1 -6 4.34 0.34
    13 -1 -6 4.42 0.43
    13 -1 -6 4.13 0.32
    13 1 -6 3.87 0.33
    -13 1 6 3.34 0.45
    -13 1 6 3.81 0.21
    13 1 -6 4.49 0.35
    13 1 -6 4.6 0.37
    13 1 -6 4.27 0.34
    12 -1 -6 1.34 0.26
    12 -1 -6 1.25 0.2
    -12 -1 6 1.19 0.13
    12 -1 -6 0.92 0.22
    12 -1 -6 0.84 0.23
    12 -1 -6 1.05 0.24
    12 -1 -6 0.83 0.21
    12 -1 -6 1.01 0.28
    -12 -1 6 1.3 0.44
    12 1 -6 0.82 0.2
    12 1 -6 0.55 0.2
    12 1 -6 1.1 0.22
    12 1 -6 0.95 0.22
    -12 1 6 1.11 0.13
    11 -1 -6 6.35 0.48
    11 -1 -6 6.07 0.39
    11 -1 -6 5.18 0.46
    11 -1 -6 5.51 0.49
    11 -1 -6 5.88 0.39
    11 -1 -6 5.41 0.41
    -11 -1 6 4.98 0.25
    -11 -1 6 4.81 0.42
    11 -1 -6 5.6 0.47
    11 1 -6 6.07 0.42
    11 1 -6 5.67 0.39
    -11 1 6 4.09 0.24
    11 1 -6 5.81 0.43
    11 1 -6 6.49 0.48
    11 1 -6 6.18 0.45
    11 1 -6 5.95 0.43
    10 -1 -6 14.68 0.73
    10 -1 -6 17.06 0.69
    10 -1 -6 17.23 0.73
    10 -1 -6 16.24 0.75
    -10 -1 6 15.67 0.72
    10 -1 -6 16.6 0.75
    -10 -1 6 15.27 0.56
    10 -1 -6 15.43 0.72
    10 1 -6 15.81 0.69
    -10 1 6 15.25 0.55
    10 1 -6 15.98 0.72
    10 1 -6 15.25 0.71
    10 1 -6 16.85 0.7
    10 1 -6 16.29 0.71
    9 -1 -6 5.78 0.36
    -9 -1 6 5.04 0.25
    9 -1 -6 5.98 0.36
    -9 1 6 4.45 0.25
    9 1 -6 6.27 0.37
    9 1 -6 5.88 0.36
    8 -1 -6 44.3 1.55
    -8 -1 6 42.05 1.36
    8 -1 -6 45.78 1.55
    8 1 -6 44.62 1.55
    8 1 -6 45.91 1.54
    -7 -1 6 1.48 0.23
    7 -1 -6 1.04 0.15
    7 -1 -6 1.51 0.19
    7 1 -6 1.54 0.21
    7 1 -6 1.64 0.18
    6 -1 -6 22.85 0.81
    6 -1 -6 22.35 0.81
    -6 -1 6 21.18 0.72
    -6 -1 6 20.22 0.76
    6 1 -6 21.78 0.8
    -5 -1 6 40.22 1.31
    -5 -1 6 40.51 1.35
    5 -1 -6 46.1 1.51
    5 -1 -6 44.73 1.51
    5 1 -6 45.95 1.5
    -5 1 6 40.24 1.36
    -4 -1 6 28.72 0.94
    4 -1 -6 34.43 1.13
    -4 -1 6 29.06 0.98
    -4 1 6 27.91 0.98
    4 1 -6 33.15 1.12
    -3 -1 6 52.53 1.67
    -3 -1 6 52.41 1.63
    3 -1 -6 62.24 2.02
    3 1 -6 63.6 2
    -3 1 6 48.56 1.67
    -2 -1 6 5.02 0.26
    -2 -1 6 5.04 0.21
    2 -1 -6 6.73 0.28
    -2 1 6 4.56 0.25
    2 1 -6 6.85 0.25
    -1 -1 6 4.92 0.25
    -1 -1 6 4.72 0.2
    -1 1 6 4.55 0.25
    -1 1 6 4.37 0.23
    0 -1 -6 60.84 1.93
    0 -1 6 65.03 2.08
    0 -1 6 64.87 2.1
    0 1 6 67.01 2.1
    0 1 6 64.4 2.1
    1 -1 6 25.61 0.9
    1 -1 6 26.84 0.88
    -1 -1 -6 25.89 0.88
    1 1 6 25.6 0.88
    1 1 6 25.65 0.89
    -2 -1 -6 38.54 1.29
    2 -1 6 40.75 1.29
    2 -1 6 38.03 1.26
    2 1 6 37.25 1.27
    2 1 6 35.96 1.25
    3 -1 6 18.75 0.68
    -3 -1 -6 17.52 0.66
    3 1 6 17.54 0.66
    -3 1 -6 17.56 0.67
    3 1 6 17.45 0.68
    4 -1 6 1.69 0.21
    -4 -1 -6 1.72 0.21
    -4 1 -6 1.8 0.21
    4 1 6 2.54 0.22
    -5 -1 -6 36.04 1.24
    5 -1 6 40.55 1.39
    -5 -1 -6 34.74 1.15
    5 1 6 40.01 1.38
    -5 1 -6 34.62 1.25
    6 -1 6 4.96 0.33
    -6 -1 -6 5.24 0.26
    -6 -1 -6 4.77 0.33
    6 1 6 5.09 0.32
    -6 1 -6 5.34 0.33
    -6 1 -6 5.18 0.25
    -7 -1 -6 18.06 0.65
    7 -1 6 17.48 0.8
    7 -1 6 19.64 0.84
    7 -1 6 19.92 0.79
    7 -1 6 18.98 0.85
    7 -1 6 20.28 0.87
    7 -1 6 19.81 0.86
    7 -1 6 18.39 0.8
    7 1 6 19.33 0.94
    7 1 6 20.94 0.81
    7 1 6 19.46 0.78
    7 1 6 19.1 0.81
    -7 1 -6 18.72 0.65
    8 -1 6 6.44 0.41
    8 -1 6 5.8 0.46
    8 -1 6 6.24 0.47
    8 -1 6 6.21 0.4
    -8 -1 -6 7.21 0.32
    8 -1 6 6.38 0.45
    8 -1 6 5.75 0.41
    8 -1 6 6.19 0.47
    8 1 6 6.58 0.45
    8 1 6 5.74 0.38
    8 1 6 6.06 0.42
    -8 1 -6 7.02 0.31
    8 1 6 6.08 0.39
    8 1 6 6.3 0.45
    9 -1 6 1.62 0.27
    9 -1 6 1.65 0.26
    9 -1 6 1.54 0.25
    9 -1 6 1.47 0.22
    9 -1 6 1.61 0.25
    -9 -1 -6 1.49 0.19
    9 -1 6 1.79 0.27
    9 -1 6 1.28 0.22
    -9 1 -6 1.54 0.16
    9 1 6 1.54 0.23
    9 1 6 1.56 0.27
    9 1 6 2.05 0.27
    9 1 6 1.37 0.25
    9 1 6 1.53 0.29
    9 1 6 1.56 0.25
    10 -1 6 4.29 0.37
    10 -1 6 5.31 0.36
    10 -1 6 4.39 0.35
    10 -1 6 4.54 0.36
    10 -1 6 4.59 0.38
    -10 -1 -6 5.09 0.28
    10 -1 6 4.32 0.35
    10 -1 6 4.83 0.32
    10 1 6 4.72 0.33
    10 1 6 4.1 0.34
    10 1 6 4.45 0.38
    -10 1 -6 5.56 0.27
    10 1 6 5.13 0.36
    10 1 6 4.65 0.35
    -11 -1 -6 1.91 0.28
    11 -1 6 2.26 0.29
    11 -1 6 1.93 0.3
    11 -1 6 1.74 0.27
    11 -1 6 1.57 0.21
    11 -1 6 2.15 0.26
    11 -1 6 1.83 0.24
    11 1 6 1.46 0.25
    11 1 6 2.02 0.26
    11 1 6 1.99 0.25
    -11 1 -6 1.84 0.16
    11 1 6 2.02 0.27
    12 -1 6 0.47 0.16
    12 -1 6 0.83 0.15
    12 -1 6 0.74 0.14
    12 -1 6 0.76 0.12
    -12 -1 -6 0.67 0.14
    12 -1 6 1.03 0.17
    12 -1 6 0.76 0.16
    -12 1 -6 0.91 0.18
    -12 1 -6 0.63 0.1
    12 1 6 0.69 0.17
    12 1 6 0.59 0.15
    15 -2 -6 0.6 0.16
    15 -2 -6 0.48 0.11
    -15 -2 6 0.45 0.11
    15 -2 -6 0.63 0.15
    15 2 -6 0.53 0.16
    14 -2 -6 0.36 0.17
    14 -2 -6 0.65 0.18
    14 -2 -6 0.44 0.17
    -14 -2 6 0.41 0.14
    14 2 -6 0.35 0.19
    -14 2 6 0.42 0.09
    14 2 -6 0.85 0.17
    -13 -2 6 2.02 0.27
    13 -2 -6 2.4 0.3
    13 -2 -6 2.15 0.28
    13 -2 -6 1.63 0.24
    13 -2 -6 1.38 0.23
    13 2 -6 2.3 0.28
    -13 2 6 1.82 0.17
    13 2 -6 1.56 0.25
    12 -2 -6 2.29 0.3
    12 -2 -6 2.57 0.33
    12 -2 -6 2.44 0.32
    -12 -2 6 1.98 0.28
    12 -2 -6 2.59 0.38
    12 -2 -6 2.61 0.34
    12 2 -6 2.82 0.42
    -12 2 6 2.49 0.37
    12 2 -6 2.92 0.31
    -12 2 6 1.98 0.19
    12 2 -6 2.38 0.32
    12 2 -6 2.94 0.31
    11 -2 -6 0.01 0.18
    11 -2 -6 -0.08 0.18
    11 -2 -6 -0.07 0.23
    11 -2 -6 0.27 0.18
    11 -2 -6 0.02 0.21
    11 -2 -6 -0.11 0.18
    11 2 -6 0.34 0.19
    11 2 -6 -0.03 0.17
    11 2 -6 0.14 0.19
    11 2 -6 0.17 0.27
    -10 -2 6 11.19 0.45
    10 -2 -6 9.55 0.53
    10 -2 -6 9.88 0.54
    10 -2 -6 10.46 0.56
    10 -2 -6 10.99 0.52
    10 -2 -6 10.12 0.6
    10 -2 -6 10.54 0.62
    10 2 -6 10.23 0.53
    10 2 -6 10.9 0.57
    10 2 -6 10.36 0.55
    10 2 -6 9.69 0.55
    9 -2 -6 4.33 0.36
    9 -2 -6 6.15 0.37
    -9 -2 6 4.9 0.27
    9 2 -6 5.14 0.33
    -8 -2 6 25.57 1.03
    8 -2 -6 20.36 0.84
    -8 -2 6 20.91 0.77
    8 -2 -6 23.03 0.84
    8 2 -6 21.27 0.83
    -7 -2 6 14.01 0.55
    7 -2 -6 14.49 0.61
    7 -2 -6 14.79 0.6
    7 2 -6 14.36 0.59
    -6 -2 6 2.44 0.17
    6 -2 -6 2.95 0.22
    6 -2 -6 2.75 0.23
    6 2 -6 2.77 0.21
    5 -2 -6 5 0.28
    -5 -2 6 5.21 0.25
    5 -2 -6 5.21 0.29
    5 2 -6 4.95 0.27
    -5 2 6 4.91 0.3
    -4 -2 6 7.42 0.31
    4 -2 -6 7.12 0.32
    -4 2 6 7.05 0.36
    4 2 -6 6.9 0.3
    3 -2 -6 16.6 0.6
    -3 -2 6 15.95 0.57
    3 2 -6 15.99 0.57
    -3 2 6 16.01 0.6
    2 -2 -6 2.18 0.16
    -2 -2 6 2.27 0.14
    -2 2 6 2.04 0.21
    -2 2 6 2.33 0.2
    -1 -2 6 3.52 0.19
    -1 -2 6 3.13 0.22
    -1 2 6 3.55 0.24
    -1 2 6 3.65 0.24
    0 -2 6 12.43 0.5
    0 -2 6 13.04 0.49
    0 2 6 14.25 0.54
    0 2 6 12.38 0.5
    1 -2 6 4.61 0.24
    -1 -2 -6 4.68 0.24
    1 -2 6 4.42 0.25
    1 2 6 4.53 0.26
    2 -2 6 6.03 0.31
    -2 -2 -6 6.09 0.29
    2 -2 6 5.78 0.28
    2 2 6 5.91 0.32
    3 -2 6 1.31 0.15
    3 -2 6 1.33 0.18
    -3 -2 -6 1.17 0.17
    3 2 6 1.55 0.18
    -4 -2 -6 12.59 0.54
    4 -2 6 11.91 0.51
    4 2 6 11.5 0.51
    -4 2 -6 12.02 0.54
    -5 -2 -6 19.84 0.79
    5 -2 6 20.4 0.79
    -5 2 -6 19.89 0.8
    -6 -2 -6 3.86 0.32
    6 -2 6 5.66 0.37
    -6 2 -6 4.57 0.36
    7 -2 6 7.68 0.51
    7 -2 6 7.97 0.5
    7 -2 6 7.66 0.45
    7 -2 6 7.21 0.49
    7 -2 6 7.93 0.47
    7 -2 6 7.98 0.52
    7 -2 6 8.55 0.52
    7 2 6 7.42 0.5
    7 2 6 7.58 0.5
    7 2 6 7.59 0.49
    7 2 6 8.2 0.44
    8 -2 6 0.07 0.24
    8 -2 6 0.05 0.15
    8 -2 6 0.07 0.2
    8 -2 6 0.16 0.19
    8 -2 6 -0.22 0.19
    8 -2 6 0.46 0.2
    8 -2 6 0.04 0.17
    -8 2 -6 0.03 0.1
    8 2 6 0.34 0.16
    8 2 6 0.06 0.2
    8 2 6 -0.09 0.22
    9 -2 6 2.27 0.26
    -9 -2 -6 2.48 0.3
    9 -2 6 2.09 0.29
    9 -2 6 1.93 0.29
    9 -2 6 2.41 0.3
    9 -2 6 2.24 0.3
    9 -2 6 1.74 0.27
    9 -2 6 2.45 0.36
    9 2 6 2.35 0.33
    9 2 6 1.74 0.25
    9 2 6 2.81 0.31
    -9 2 -6 2.8 0.2
    10 -2 6 2.91 0.35
    10 -2 6 2.42 0.27
    -10 -2 -6 3.15 0.33
    10 -2 6 2.9 0.33
    10 -2 6 3.04 0.31
    10 -2 6 3.21 0.34
    10 -2 6 2.79 0.3
    -10 2 -6 2.82 0.19
    10 2 6 2.89 0.3
    10 2 6 2.26 0.3
    10 2 6 2.51 0.29
    11 -2 6 0.54 0.18
    11 -2 6 0.58 0.15
    11 -2 6 0.74 0.16
    11 -2 6 0.62 0.16
    11 -2 6 0.59 0.15
    -11 -2 -6 0.78 0.16
    11 -2 6 0.76 0.18
    11 2 6 0.17 0.16
    11 2 6 1.03 0.22
    -11 2 -6 0.69 0.11
    12 -2 6 0.34 0.11
    -12 -2 -6 0.15 0.13
    12 -2 6 0.26 0.11
    12 -2 6 0.31 0.15
    12 -2 6 0.37 0.13
    -12 2 -6 0.56 0.15
    12 2 6 0.33 0.13
    12 2 6 0.49 0.16
    14 -3 -6 0.18 0.14
    -14 -3 6 0.02 0.11
    14 -3 -6 0.35 0.19
    14 -3 -6 0.11 0.15
    14 3 -6 -0.11 0.18
    14 3 -6 -0.18 0.13
    13 -3 -6 6.41 0.38
    13 -3 -6 6.49 0.37
    -13 -3 6 7.23 0.39
    13 -3 -6 7.02 0.37
    13 3 -6 6.45 0.38
    13 3 -6 7.08 0.38
    -13 3 6 7.34 0.31
    -12 -3 6 0.21 0.17
    12 -3 -6 0.81 0.19
    12 -3 -6 0.85 0.18
    12 -3 -6 0.41 0.19
    12 -3 -6 0.46 0.22
    12 3 -6 0.97 0.2
    12 3 -6 0.79 0.21
    11 -3 -6 9.7 0.52
    -11 -3 6 8.81 0.49
    11 -3 -6 8.43 0.59
    11 -3 -6 9.52 0.54
    11 -3 -6 9.05 0.5
    11 -3 -6 8.13 0.5
    11 3 -6 10.08 0.52
    -11 3 6 9.3 0.59
    11 3 -6 8.82 0.48
    10 -3 -6 17.04 0.77
    10 -3 -6 18.02 0.78
    10 -3 -6 18.14 0.81
    10 -3 -6 18.03 0.75
    -10 -3 6 17.8 0.75
    10 3 -6 17.98 0.79
    10 3 -6 18.99 0.76
    -9 -3 6 36.91 1.33
    9 -3 -6 41.48 1.42
    9 -3 -6 38.52 1.43
    9 -3 -6 39.59 1.45
    9 -3 -6 39.35 1.43
    9 3 -6 40.88 1.42
    9 3 -6 38.66 1.43
    8 -3 -6 39.3 1.34
    8 -3 -6 36.13 1.35
    -8 -3 6 37.01 1.3
    8 3 -6 36.88 1.33
    -7 -3 6 9.13 0.43
    7 -3 -6 8.15 0.4
    7 -3 -6 7.11 0.41
    -7 3 6 8.43 0.5
    7 3 -6 7.91 0.4
    -6 -3 6 38.08 1.28
    6 -3 -6 35.53 1.27
    -6 3 6 35.93 1.31
    6 3 -6 37.03 1.26
    5 -3 -6 2.69 0.23
    -5 -3 6 3.19 0.21
    -5 3 6 2.89 0.28
    5 3 -6 3.33 0.23
    4 -3 -6 20.17 0.75
    -4 -3 6 24.94 0.88
    -4 3 6 24.9 0.95
    -3 -3 6 4.46 0.25
    -3 3 6 4.82 0.31
    -2 -3 6 3.04 0.19
    -2 3 6 3.03 0.26
    -1 -3 6 4.56 0.25
    -1 3 6 4.35 0.3
    0 -3 6 5.25 0.27
    0 3 6 5.31 0.32
    1 -3 6 25.88 0.94
    1 3 6 27.81 1
    2 -3 6 0.84 0.14
    2 3 6 1 0.17
    3 -3 6 34.48 1.22
    3 -3 6 34.85 1.22
    3 3 6 35.93 1.26
    4 -3 6 9.94 0.48
    4 -3 6 10.38 0.47
    -4 -3 -6 10.64 0.51
    4 3 6 10.24 0.5
    -5 -3 -6 34.94 1.28
    5 -3 6 39.84 1.32
    -5 3 -6 36.1 1.31
    5 3 6 33.61 1.32
    -6 -3 -6 42.27 1.5
    6 -3 6 45.58 1.65
    6 -3 6 44.49 1.62
    6 -3 6 45.32 1.61
    6 -3 6 50.15 1.61
    -6 -3 -6 40.48 1.47
    6 -3 6 44.82 1.59
    6 -3 6 44.24 1.61
    6 -3 6 45.04 1.62
    6 3 6 45.48 1.62
    6 3 6 44.49 1.62
    7 -3 6 20.31 0.8
    7 -3 6 19.11 0.81
    -7 -3 -6 17.92 0.76
    7 -3 6 19.68 0.82
    7 -3 6 17.94 0.8
    7 -3 6 20.38 0.84
    7 -3 6 19.43 0.84
    7 3 6 18.24 0.8
    7 3 6 18.54 0.83
    7 3 6 20.56 0.87
    8 -3 6 8.92 0.48
    8 -3 6 8.66 0.47
    8 -3 6 8.57 0.48
    -8 -3 -6 7.39 0.44
    8 -3 6 8.22 0.51
    8 -3 6 7.99 0.46
    8 -3 6 8.44 0.48
    8 3 6 8.3 0.47
    8 3 6 8.87 0.51
    8 3 6 8.59 0.54
    -9 -3 -6 0.62 0.22
    9 -3 6 0.62 0.21
    9 -3 6 0.59 0.18
    9 -3 6 0.82 0.22
    9 -3 6 0.3 0.17
    9 -3 6 0.82 0.2
    -9 3 -6 0.42 0.11
    9 3 6 0.7 0.2
    9 3 6 0.64 0.21
    -10 -3 -6 5.7 0.35
    10 -3 6 7.47 0.42
    10 -3 6 6.97 0.39
    10 -3 6 7.36 0.39
    10 -3 6 6.51 0.37
    10 -3 6 7.56 0.42
    10 3 6 6.98 0.39
    10 3 6 7.05 0.44
    -10 3 -6 6.62 0.27
    -11 -3 -6 0.19 0.15
    11 -3 6 0.61 0.17
    11 -3 6 0.17 0.13
    11 -3 6 0.11 0.12
    11 -3 6 0.27 0.13
    11 3 6 0.2 0.14
    11 3 6 0.09 0.18
    -11 3 -6 0.04 0.09
    13 -4 -6 2.41 0.21
    -13 -4 6 2.04 0.25
    13 4 -6 2.66 0.23
    13 4 -6 2.27 0.26
    12 -4 -6 3.35 0.3
    12 -4 -6 3.5 0.3
    -12 -4 6 3.89 0.3
    12 4 -6 4.18 0.33
    12 4 -6 4.73 0.32
    11 -4 -6 1.01 0.18
    -11 -4 6 0.66 0.18
    11 -4 -6 0.9 0.2
    11 -4 -6 0.86 0.3
    11 4 -6 0.91 0.22
    11 4 -6 0.74 0.19
    -10 -4 6 5.29 0.44
    10 -4 -6 5.75 0.42
    10 -4 -6 6.24 0.39
    10 4 -6 5.93 0.41
    10 4 -6 5.94 0.39
    -9 -4 6 8.52 0.52
    9 -4 -6 8.13 0.47
    9 -4 -6 8.86 0.51
    9 4 -6 8.57 0.47
    9 4 -6 8.16 0.48
    -8 -4 6 23.11 0.92
    8 -4 -6 24.3 0.96
    8 -4 -6 23.99 0.99
    8 4 -6 25.27 0.96
    8 4 -6 23.13 0.95
    7 -4 -6 23.24 0.94
    7 -4 -6 23.21 0.93
    7 4 -6 23.48 0.92
    7 4 -6 23.38 0.9
    -6 -4 6 10.14 0.49
    -5 -4 6 39.02 1.35
    5 4 -6 37.09 1.21
    -4 -4 6 1.91 0.19
    -4 4 6 1.86 0.28
    4 4 -6 1.66 0.15
    -3 -4 6 3.34 0.23
    3 4 -6 2.95 0.17
    -3 4 6 3.44 0.31
    -2 -4 6 0.96 0.14
    2 4 -6 0.43 0.1
    -2 4 6 0.83 0.19
    -1 -4 6 0.83 0.13
    -1 4 6 0.82 0.12
    -1 4 6 0.97 0.19
    1 4 -6 0.36 0.09
    0 -4 6 3.12 0.24
    0 4 6 3.3 0.31
    0 4 6 3.17 0.21
    1 -4 6 0.73 0.14
    1 4 6 0.69 0.11
    1 4 6 0.75 0.19
    2 -4 6 37.78 1.28
    2 4 6 35.63 1.33
    2 4 6 35.21 1.18
    3 -4 6 9.57 0.46
    3 4 6 9.2 0.51
    3 4 6 9.5 0.38
    4 -4 6 25.57 0.99
    4 -4 6 25.68 1.02
    4 -4 6 25.88 1
    -4 -4 -6 30.33 1.11
    4 -4 6 25.44 0.98
    4 -4 6 26.13 1.02
    -4 -4 -6 27.97 1.1
    4 4 6 25.61 1.01
    4 4 6 25.95 1.01
    5 -4 6 24.07 0.95
    -5 -4 -6 23.8 0.95
    5 -4 6 23.47 0.96
    5 -4 6 24.96 1
    5 -4 6 25.94 0.98
    5 -4 6 24.61 0.99
    5 4 6 25.56 0.98
    5 4 6 25.03 1.01
    6 -4 6 5.47 0.41
    6 -4 6 5.85 0.45
    6 -4 6 6.75 0.46
    6 -4 6 6.45 0.42
    6 -4 6 6.58 0.43
    -6 -4 -6 5.51 0.41
    6 4 6 6.18 0.44
    6 4 6 6.49 0.41
    7 -4 6 4.8 0.38
    7 -4 6 4.63 0.37
    7 -4 6 4.52 0.39
    -7 -4 -6 5.7 0.45
    7 -4 6 4.15 0.4
    7 -4 6 4.4 0.36
    7 4 6 4.1 0.35
    7 4 6 4.78 0.4
    8 -4 6 1.46 0.21
    8 -4 6 2.24 0.31
    8 -4 6 1.18 0.23
    -8 -4 -6 1.78 0.27
    8 -4 6 2.16 0.27
    8 -4 6 1.28 0.21
    8 4 6 1.51 0.23
    8 4 6 1.99 0.3
    9 -4 6 3.63 0.31
    9 -4 6 3.24 0.31
    9 -4 6 3.73 0.31
    9 -4 6 3.51 0.33
    9 -4 6 3.25 0.27
    9 4 6 3.91 0.29
    10 -4 6 1.01 0.17
    10 -4 6 1.22 0.19
    10 -4 6 0.94 0.23
    10 -4 6 1.55 0.2
    10 -4 6 1 0.15
    10 4 6 1.14 0.17
    11 -4 6 0.6 0.11
    11 4 6 0.92 0.15
    -12 -5 6 0.68 0.16
    12 5 -6 0.42 0.16
    12 5 -6 0.73 0.15
    11 -5 -6 0.39 0.19
    -11 -5 6 0.47 0.18
    11 5 -6 0.48 0.17
    11 5 -6 0.72 0.16
    10 -5 -6 1.46 0.24
    -10 -5 6 1.65 0.25
    10 5 -6 1.58 0.21
    10 5 -6 1.68 0.24
    -9 -5 6 3.26 0.4
    9 -5 -6 4.05 0.36
    9 5 -6 3.92 0.34
    9 5 -6 3.76 0.36
    8 -5 -6 14.93 0.66
    8 5 -6 14.29 0.65
    8 5 -6 14.22 0.62
    -7 -5 6 0.32 0.2
    7 -5 -6 0.79 0.26
    7 5 -6 0.36 0.19
    7 5 -6 0.4 0.18
    -6 -5 6 1.53 0.23
    -6 -5 6 1.25 0.19
    6 -5 -6 1.79 0.26
    6 5 -6 1.58 0.23
    6 5 -6 1.18 0.21
    -5 -5 6 0.15 0.15
    -5 -5 6 0.38 0.18
    5 -5 -6 -0.15 0.22
    5 5 -6 0.14 0.16
    5 5 -6 0.08 0.09
    -4 -5 6 3.86 0.32
    -4 -5 6 3.91 0.31
    4 -5 -6 3.77 0.38
    4 5 -6 4.19 0.33
    4 5 -6 4 0.22
    -3 -5 6 2.32 0.26
    3 -5 -6 2.03 0.3
    -3 -5 6 2.18 0.29
    -3 -5 6 2.31 0.26
    -3 -5 6 1.98 0.3
    3 5 -6 1.92 0.15
    -2 -5 6 1 0.21
    -2 -5 6 0.92 0.23
    2 -5 -6 0.6 0.25
    2 -5 -6 0.78 0.22
    -2 -5 6 1.09 0.21
    -2 -5 6 0.54 0.16
    -2 5 6 0.84 0.13
    2 5 -6 0.85 0.11
    1 -5 -6 2.26 0.27
    1 -5 -6 1.37 0.23
    -1 -5 6 2.5 0.29
    -1 -5 6 2.34 0.25
    -1 -5 6 2.08 0.27
    -1 -5 6 2.45 0.27
    1 5 -6 1.62 0.16
    -1 5 6 2.11 0.18
    0 -5 6 2.64 0.3
    0 -5 -6 3.13 0.4
    0 -5 6 3.03 0.34
    0 -5 6 2.96 0.31
    0 -5 6 3.32 0.29
    0 -5 -6 3.24 0.37
    0 5 -6 3.18 0.19
    0 5 6 3.08 0.22
    1 -5 6 2.93 0.29
    -1 -5 -6 2.78 0.31
    1 -5 6 2.62 0.29
    1 -5 6 2.89 0.31
    -1 -5 -6 3.13 0.39
    1 -5 6 3.19 0.31
    1 5 6 3.08 0.21
    -2 -5 -6 0.65 0.2
    2 -5 6 0.87 0.18
    2 -5 6 0.7 0.2
    -2 -5 -6 0.46 0.2
    2 -5 6 0.48 0.17
    2 -5 6 0.55 0.18
    2 5 6 0.61 0.22
    2 5 6 0.5 0.12
    3 -5 6 4.8 0.36
    -3 -5 -6 4.62 0.43
    3 -5 6 4.78 0.39
    3 -5 6 4.71 0.42
    -3 -5 -6 5.14 0.38
    3 -5 6 4.64 0.38
    3 5 6 4.95 0.27
    3 5 6 4.92 0.37
    4 -5 6 0.73 0.21
    -4 -5 -6 0.35 0.18
    4 -5 6 0.62 0.19
    4 -5 6 0.64 0.18
    -4 -5 -6 0.15 0.19
    4 -5 6 0.57 0.2
    4 5 6 0.68 0.22
    4 5 6 0.42 0.21
    -5 -5 -6 9.61 0.53
    5 -5 6 10.61 0.54
    5 -5 6 11.27 0.56
    5 -5 6 10.36 0.56
    5 -5 6 11.24 0.53
    5 5 6 10.6 0.56
    5 5 6 10.17 0.54
    6 -5 6 2 0.28
    -6 -5 -6 2 0.31
    6 -5 6 1.51 0.25
    6 -5 6 1.86 0.28
    6 -5 6 2.17 0.32
    6 5 6 1.47 0.24
    6 5 6 1.74 0.26
    7 -5 6 2.2 0.29
    7 -5 6 2.06 0.26
    7 -5 6 2.08 0.26
    -7 -5 -6 1.9 0.29
    7 -5 6 1.8 0.26
    7 5 6 1.96 0.26
    7 5 6 1.93 0.22
    -8 -5 -6 0.9 0.18
    8 -5 6 0.9 0.18
    8 -5 6 0.94 0.18
    8 -5 6 0.78 0.18
    8 5 6 0.92 0.18
    8 5 6 0.69 0.19
    -9 -5 -6 0.29 0.15
    9 -5 6 0.2 0.11
    9 -5 6 0.27 0.13
    9 5 6 0.35 0.14
    11 6 -6 3.41 0.21
    10 6 -6 3.87 0.27
    9 -6 -6 6.58 0.44
    9 6 -6 5.85 0.36
    8 -6 -6 6.98 0.44
    8 6 -6 7.48 0.41
    8 6 -6 7.53 0.4
    7 -6 -6 1.11 0.24
    -7 -6 6 1.57 0.22
    7 6 -6 0.93 0.19
    7 6 -6 1.02 0.18
    6 -6 -6 4.09 0.36
    -6 -6 6 3.16 0.26
    6 6 -6 3.29 0.31
    -5 -6 6 6.54 0.36
    -5 -6 6 7.23 0.4
    5 -6 -6 7.25 0.48
    5 6 -6 6.44 0.3
    5 6 -6 6.39 0.4
    -4 -6 6 8.6 0.45
    -4 -6 6 8.66 0.43
    -4 -6 6 8.94 0.45
    4 -6 -6 8.75 0.51
    4 6 -6 9.05 0.36
    3 -6 -6 18.54 0.78
    3 -6 -6 17.33 0.76
    -3 -6 6 17.29 0.72
    -3 -6 6 17.73 0.71
    -3 -6 6 17.32 0.72
    -3 6 6 17.59 0.63
    3 6 -6 18.7 0.64
    -2 -6 6 5.02 0.32
    -2 -6 6 4.59 0.34
    2 -6 -6 4.5 0.38
    2 -6 -6 4.31 0.36
    -2 -6 6 4.65 0.34
    2 6 -6 4.44 0.23
    -2 6 6 4.82 0.26
    -1 -6 6 4.24 0.31
    -1 -6 6 4.29 0.33
    1 -6 -6 3.86 0.33
    1 -6 -6 3.4 0.36
    -1 -6 6 3.62 0.31
    1 6 -6 3.81 0.21
    -1 6 6 3.8 0.24
    0 -6 6 17.6 0.76
    0 -6 6 18.85 0.76
    0 -6 6 19.4 0.75
    0 -6 -6 17.64 0.77
    0 -6 -6 18.01 0.76
    0 6 -6 18.01 0.63
    0 6 6 18.47 0.67
    1 -6 6 8.25 0.44
    1 -6 6 8.05 0.46
    1 -6 6 8.22 0.45
    -1 -6 -6 7.15 0.46
    -1 -6 -6 7.35 0.44
    -1 6 -6 7.8 0.32
    1 6 6 8.7 0.36
    -2 -6 -6 7.82 0.46
    -2 -6 -6 8.05 0.48
    2 -6 6 9 0.46
    2 -6 6 8.96 0.48
    2 -6 6 8.83 0.49
    2 6 6 9.07 0.37
    -2 6 -6 8.44 0.34
    2 6 6 7.93 0.47
    3 -6 6 3.6 0.33
    3 -6 6 3.07 0.32
    3 -6 6 3.27 0.3
    -3 -6 -6 2.67 0.32
    -3 -6 -6 3.09 0.3
    3 6 6 2.64 0.31
    3 6 6 3.28 0.34
    -4 -6 -6 2.78 0.31
    4 -6 6 5.03 0.39
    4 -6 6 4.52 0.33
    4 -6 6 4.86 0.35
    4 6 6 3.67 0.36
    4 6 6 4.49 0.35
    -5 -6 -6 4.99 0.36
    5 -6 6 5.87 0.39
    5 -6 6 5.31 0.36
    5 -6 6 5.72 0.36
    5 6 6 5.38 0.36
    5 6 6 6.16 0.39
    6 -6 6 8.4 0.43
    6 -6 6 8.59 0.45
    6 -6 6 8.56 0.43
    -6 -6 -6 7.22 0.4
    6 6 6 8.85 0.43
    6 6 6 8.73 0.45
    7 -6 6 3.4 0.27
    -7 -6 -6 4.2 0.31
    7 -6 6 3.05 0.25
    7 6 6 3.5 0.26
    7 6 6 3.6 0.26
    -8 -6 -6 2.73 0.27
    8 6 6 3.11 0.21
    8 7 -6 10.49 0.45
    7 7 -6 4.08 0.26
    7 7 -6 3.83 0.29
    -6 -7 6 8.14 0.37
    6 -7 -6 7.88 0.42
    6 7 -6 8.39 0.38
    6 7 -6 8.36 0.4
    5 -7 -6 1.17 0.19
    -5 -7 6 2.3 0.2
    -5 7 6 2.38 0.19
    5 7 -6 1.41 0.22
    -4 -7 6 4 0.26
    4 -7 -6 3.6 0.31
    -4 -7 6 4.03 0.3
    -4 7 6 4.09 0.24
    4 7 -6 3.75 0.2
    4 7 -6 4.37 0.3
    3 -7 -6 1.41 0.24
    3 -7 -6 1.49 0.21
    -3 -7 6 2.34 0.23
    -3 -7 6 1.88 0.23
    -3 -7 6 1.85 0.23
    3 7 -6 1.86 0.23
    3 7 -6 1.47 0.14
    -3 7 6 1.76 0.17
    -2 -7 6 1.83 0.22
    2 -7 -6 1.37 0.2
    -2 -7 6 1.74 0.23
    -2 -7 6 1.88 0.23
    2 -7 -6 1.66 0.23
    -2 7 6 1.7 0.17
    2 7 -6 1.28 0.14
    -1 -7 6 2.63 0.24
    -1 -7 6 2.93 0.26
    1 -7 -6 1.83 0.25
    -1 -7 6 2.59 0.25
    1 -7 -6 2.2 0.24
    -1 7 6 2.94 0.21
    1 7 -6 1.56 0.15
    0 -7 -6 0.71 0.18
    0 -7 6 0.9 0.17
    0 -7 6 0.94 0.17
    0 -7 -6 0.43 0.19
    0 -7 6 0.8 0.15
    0 7 6 0.93 0.12
    0 7 -6 0.67 0.1
    -1 -7 -6 3.61 0.35
    1 -7 6 3.61 0.24
    -1 -7 -6 3.06 0.28
    1 -7 6 3.09 0.31
    1 -7 6 2.93 0.27
    1 7 6 3.39 0.3
    1 7 6 3.03 0.2
    -1 7 -6 3.61 0.2
    -2 -7 -6 1.7 0.22
    2 -7 6 1.67 0.23
    2 -7 6 2.05 0.23
    2 -7 6 2.28 0.28
    -2 -7 -6 1.81 0.26
    2 7 6 1.6 0.18
    2 7 6 2.14 0.27
    -2 7 -6 2.04 0.17
    3 -7 6 7.24 0.36
    -3 -7 -6 7.1 0.38
    3 -7 6 6.85 0.35
    3 -7 6 6.31 0.37
    3 7 6 6.28 0.44
    -3 7 -6 6.24 0.27
    3 7 6 6.5 0.39
    4 -7 6 4.87 0.31
    4 -7 6 4.92 0.3
    4 -7 6 4.97 0.29
    -4 -7 -6 4.54 0.3
    4 7 6 4.95 0.33
    4 7 6 5.48 0.32
    -5 -7 -6 8.97 0.42
    5 -7 6 7.39 0.34
    5 -7 6 7.31 0.33
    5 7 6 7.65 0.35
    5 7 6 7.77 0.36
    -3 -8 6 2.52 0.19
    -2 -8 6 0.37 0.09
    -2 -8 6 0.43 0.11
    2 8 -6 0.39 0.14
    -1 -8 6 1.06 0.14
    1 -8 -6 1.28 0.27
    -1 -8 6 1.32 0.18
    0 -8 6 2.12 0.17
    0 -8 -6 1.84 0.23
    0 -8 6 2.05 0.16
    0 8 6 1.88 0.19
    15 0 -7 0.23 0.15
    15 0 -7 0.06 0.13
    -15 0 7 0.05 0.12
    15 0 -7 0.17 0.13
    15 0 -7 0.09 0.16
    14 0 -7 0.28 0.16
    14 0 -7 -0.15 0.16
    14 0 -7 -0.02 0.15
    -14 0 7 0.04 0.09
    14 0 -7 0.08 0.2
    14 0 -7 0.33 0.16
    13 0 -7 0.02 0.22
    -13 0 7 0.78 0.35
    13 0 -7 -0.02 0.19
    13 0 -7 0 0.17
    13 0 -7 -0.03 0.17
    13 0 -7 -0.11 0.17
    12 0 -7 0.24 0.18
    12 0 -7 -0.33 0.18
    12 0 -7 -0.26 0.14
    12 0 -7 0.11 0.22
    -12 0 7 0.07 0.26
    -12 0 7 0.1 0.09
    12 0 -7 0.25 0.2
    12 0 -7 0.02 0.18
    11 0 -7 0.19 0.19
    -11 0 7 -0.07 0.09
    -11 0 7 0.2 0.23
    11 0 -7 0.03 0.19
    11 0 -7 -0.06 0.23
    11 0 -7 -0.1 0.16
    11 0 -7 0.14 0.23
    11 0 -7 -0.18 0.18
    11 0 -7 0.03 0.24
    -10 0 7 -0.02 0.09
    10 0 -7 -0.2 0.23
    10 0 -7 -0.35 0.19
    10 0 -7 -0.45 0.21
    10 0 -7 -0.19 0.18
    10 0 -7 0.03 0.16
    10 0 -7 -0.5 0.29
    -10 0 7 -0.01 0.2
    10 0 -7 -0.4 0.2
    9 0 -7 0.02 0.14
    -9 0 7 0.13 0.21
    9 0 -7 0.18 0.17
    -9 0 7 0.17 0.09
    8 0 -7 0 0.12
    -8 0 7 -0.1 0.15
    -8 0 7 -0.02 0.09
    8 0 -7 -0.02 0.13
    -7 0 7 0.09 0.13
    7 0 -7 0.14 0.1
    7 0 -7 -0.01 0.12
    6 0 -7 -0.07 0.08
    -6 0 7 0.16 0.11
    -5 0 7 0 0.11
    5 0 -7 0 0.09
    -4 0 7 0.26 0.11
    4 0 -7 -0.05 0.07
    -3 0 7 -0.1 0.08
    3 0 -7 0.02 0.06
    -2 0 7 0.16 0.09
    2 0 -7 0.14 0.05
    1 0 -7 0.03 0.06
    -1 0 7 -0.07 0.1
    -1 0 7 -0.01 0.05
    0 0 7 0.01 0.1
    0 0 -7 0.07 0.07
    1 0 7 0.07 0.09
    -1 0 -7 -0.06 0.08
    -2 0 -7 -0.09 0.09
    2 0 7 0.15 0.1
    -3 0 -7 0.05 0.12
    3 0 7 -0.05 0.09
    -4 0 -7 0.11 0.11
    4 0 7 -0.04 0.11
    -5 0 -7 -0.01 0.14
    5 0 7 0.05 0.13
    -5 0 -7 -0.02 0.09
    -6 0 -7 -0.07 0.1
    6 0 7 0.1 0.14
    -6 0 -7 0.02 0.17
    7 0 7 -0.37 0.21
    7 0 7 0.31 0.26
    7 0 7 -0.08 0.15
    -7 0 -7 0.1 0.1
    7 0 7 0.12 0.23
    7 0 7 0.04 0.2
    7 0 7 -0.07 0.25
    7 0 7 -0.02 0.14
    7 0 7 0.07 0.18
    8 0 7 0.03 0.17
    -8 0 -7 0 0.1
    8 0 7 0.2 0.2
    8 0 7 0.17 0.24
    8 0 7 -0.03 0.17
    8 0 7 -0.07 0.17
    8 0 7 0.18 0.2
    8 0 7 -0.17 0.24
    9 0 7 0.31 0.19
    9 0 7 0.12 0.2
    -9 0 -7 0.04 0.1
    9 0 7 -0.03 0.2
    9 0 7 0.26 0.17
    9 0 7 -0.09 0.18
    9 0 7 -0.07 0.18
    9 0 7 0.16 0.15
    10 0 7 -0.06 0.19
    10 0 7 0.03 0.18
    10 0 7 0.07 0.16
    10 0 7 0.13 0.15
    -10 0 -7 0.15 0.1
    10 0 7 -0.09 0.18
    10 0 7 -0.07 0.16
    11 0 7 0.11 0.12
    -11 0 -7 -0.04 0.09
    11 0 7 -0.16 0.17
    11 0 7 -0.11 0.14
    11 0 7 0.15 0.14
    -11 0 -7 0.04 0.14
    11 0 7 -0.04 0.16
    11 0 7 -0.07 0.22
    12 0 7 -0.14 0.12
    -12 0 -7 0.09 0.14
    12 0 7 -0.14 0.12
    12 0 7 -0.2 0.13
    12 0 7 -0.04 0.13
    15 -1 -7 1.76 0.24
    15 -1 -7 2.03 0.22
    15 -1 -7 2.05 0.23
    -15 -1 7 1.77 0.21
    -15 1 7 1.83 0.15
    15 1 -7 1.99 0.22
    15 1 -7 2.11 0.21
    -14 -1 7 0.72 0.16
    14 -1 -7 0.94 0.19
    14 -1 -7 1.19 0.19
    14 -1 -7 0.69 0.19
    14 1 -7 1.1 0.22
    14 1 -7 1.19 0.19
    14 1 -7 1 0.2
    -14 1 7 0.83 0.11
    13 -1 -7 5.67 0.39
    -13 -1 7 5.71 0.28
    13 -1 -7 6.23 0.4
    13 -1 -7 6.61 0.42
    13 -1 -7 6.71 0.42
    13 -1 -7 5.71 0.41
    13 1 -7 6.15 0.42
    13 1 -7 5.71 0.38
    13 1 -7 6.55 0.43
    -13 1 7 5.35 0.26
    13 1 -7 6.61 0.4
    12 -1 -7 1.99 0.3
    12 -1 -7 1.82 0.26
    12 -1 -7 1.84 0.26
    -12 -1 7 1.72 0.18
    12 -1 -7 1.66 0.27
    12 -1 -7 1.28 0.24
    -12 -1 7 1.17 0.33
    12 -1 -7 1.22 0.21
    12 1 -7 1.46 0.24
    -12 1 7 1.4 0.3
    12 1 -7 1.03 0.21
    12 1 -7 1.27 0.22
    12 1 -7 1.68 0.26
    -12 1 7 1.94 0.18
    11 -1 -7 0.01 0.24
    11 -1 -7 0.32 0.2
    11 -1 -7 0.11 0.19
    -11 -1 7 0.59 0.11
    11 -1 -7 0.52 0.24
    -11 -1 7 0.77 0.26
    11 -1 -7 0.15 0.17
    11 -1 -7 0.49 0.19
    11 1 -7 0.08 0.18
    11 1 -7 0.02 0.18
    -11 1 7 0.75 0.22
    11 1 -7 0.25 0.24
    -11 1 7 0.82 0.12
    11 1 -7 0.62 0.25
    11 1 -7 0.29 0.18
    10 -1 -7 10.89 0.62
    -10 -1 7 12.32 0.6
    10 -1 -7 12.24 0.62
    10 -1 -7 10.65 0.58
    10 -1 -7 12.01 0.57
    -10 -1 7 11.74 0.45
    10 -1 -7 11.3 0.57
    10 -1 -7 12.65 0.56
    10 1 -7 11.14 0.61
    10 1 -7 10.27 0.57
    10 1 -7 11.61 0.56
    10 1 -7 10.91 0.59
    10 1 -7 11.13 0.62
    -10 1 7 12.05 0.46
    9 -1 -7 3.54 0.3
    -9 -1 7 3.55 0.2
    9 -1 -7 3.54 0.3
    -9 -1 7 3.36 0.36
    -9 1 7 3.2 0.22
    9 1 -7 3.61 0.29
    8 -1 -7 28.15 1.03
    8 -1 -7 27.84 1.03
    -8 -1 7 26.89 0.9
    -8 -1 7 27.07 1.01
    -8 1 7 27.02 0.93
    8 1 -7 27.91 1.02
    -7 -1 7 15.1 0.62
    7 -1 -7 15.29 0.63
    7 -1 -7 15.61 0.63
    -7 1 7 14.67 0.64
    7 1 -7 15.87 0.62
    6 -1 -7 42.19 1.43
    -6 -1 7 36.82 1.27
    -6 1 7 37.12 1.29
    6 1 -7 42.21 1.42
    5 -1 -7 10.8 0.45
    -5 -1 7 9.32 0.41
    -5 1 7 9.14 0.42
    5 1 -7 11.12 0.44
    4 -1 -7 103.45 3.29
    -4 -1 7 89.83 2.82
    -4 -1 7 84.38 2.76
    -4 1 7 89.26 2.82
    4 1 -7 103.25 3.27
    3 -1 -7 1.12 0.13
    -3 -1 7 0.39 0.11
    -3 -1 7 0.39 0.06
    -3 1 7 0.5 0.12
    3 1 -7 1.2 0.12
    -2 -1 7 1.67 0.17
    -2 -1 7 1.94 0.12
    2 -1 -7 2.47 0.17
    -2 1 7 1.77 0.19
    -1 -1 7 3.43 0.18
    -1 -1 7 3.86 0.23
    -1 1 7 3.7 0.22
    -1 1 7 3.94 0.24
    0 -1 7 24.18 0.83
    0 -1 7 24.08 0.8
    0 1 7 22.8 0.83
    0 1 7 22.84 0.81
    1 -1 7 79.28 2.5
    -1 -1 -7 76.63 2.45
    1 -1 7 78.78 2.52
    1 1 7 80.05 2.52
    1 1 7 74.34 2.5
    -2 -1 -7 9.69 0.41
    2 -1 7 21.76 0.77
    2 -1 7 20.48 0.75
    2 1 7 20.55 0.76
    -3 -1 -7 3.9 0.26
    3 -1 7 4.47 0.28
    3 1 7 4.19 0.26
    -3 1 -7 3.86 0.26
    -4 -1 -7 36.65 1.27
    4 -1 7 43.12 1.46
    -4 -1 -7 40.18 1.34
    4 1 7 41.94 1.45
    -4 1 -7 39.01 1.34
    5 -1 7 2.27 0.28
    -5 -1 -7 1.86 0.22
    -5 -1 -7 1.59 0.15
    5 1 7 2.41 0.26
    -5 1 -7 1.72 0.16
    -5 1 -7 1.36 0.21
    6 -1 7 11.69 0.54
    -6 -1 -7 9.45 0.5
    -6 -1 -7 10.69 0.41
    -6 1 -7 10.63 0.41
    6 1 7 11.5 0.54
    -6 1 -7 10.5 0.52
    -7 -1 -7 5.74 0.28
    7 -1 7 5.32 0.43
    7 -1 7 4.84 0.39
    7 -1 7 5.06 0.44
    7 -1 7 5.8 0.42
    7 -1 7 5.17 0.4
    7 -1 7 5.89 0.48
    7 -1 7 5.75 0.39
    7 -1 7 5.29 0.37
    7 1 7 5.49 0.36
    7 1 7 5.36 0.43
    7 1 7 5.58 0.43
    7 1 7 5.13 0.44
    7 1 7 4.87 0.4
    7 1 7 5.37 0.4
    -7 1 -7 5.3 0.26
    8 -1 7 2.16 0.32
    8 -1 7 2.05 0.26
    8 -1 7 2.4 0.3
    -8 -1 -7 2.05 0.2
    8 -1 7 2.84 0.31
    8 -1 7 2.31 0.29
    8 -1 7 2.31 0.31
    8 -1 7 2.47 0.31
    8 1 7 2.09 0.3
    8 1 7 2.65 0.35
    -8 1 -7 1.89 0.19
    8 1 7 2.53 0.3
    8 1 7 2.56 0.28
    8 1 7 2.27 0.31
    8 1 7 2.42 0.35
    9 -1 7 0.74 0.19
    9 -1 7 0.77 0.21
    -9 -1 -7 0.52 0.12
    9 -1 7 0.64 0.2
    9 -1 7 0.88 0.23
    9 -1 7 0.67 0.19
    9 -1 7 0.51 0.19
    9 -1 7 0.81 0.2
    9 1 7 0.58 0.21
    9 1 7 0.56 0.22
    9 1 7 0.59 0.17
    9 1 7 0.7 0.21
    -9 1 -7 0.7 0.12
    10 -1 7 5.46 0.38
    10 -1 7 5.62 0.33
    10 -1 7 5.71 0.37
    10 -1 7 5.24 0.36
    10 -1 7 5.76 0.37
    -10 -1 -7 5.67 0.36
    10 -1 7 5.41 0.36
    -10 1 -7 5.54 0.27
    10 1 7 6.66 0.6
    10 1 7 5.93 0.39
    10 1 7 5.38 0.34
    10 1 7 5.66 0.37
    11 -1 7 0.81 0.14
    11 -1 7 0.73 0.18
    11 -1 7 0.59 0.17
    -11 -1 -7 0.97 0.17
    11 -1 7 0.82 0.18
    11 -1 7 0.64 0.16
    11 -1 7 0.62 0.18
    -11 1 -7 0.77 0.11
    -11 1 -7 0.81 0.17
    11 1 7 0.86 0.17
    11 1 7 0.81 0.18
    -12 -1 -7 0.59 0.15
    12 -1 7 0.74 0.14
    12 -1 7 0.55 0.14
    12 -1 7 0.32 0.13
    12 -1 7 0.66 0.15
    -12 1 -7 0.35 0.14
    12 1 7 0.35 0.14
    12 1 7 0.48 0.13
    15 -2 -7 0.4 0.14
    -15 -2 7 0.3 0.11
    15 -2 -7 0.57 0.16
    15 -2 -7 0.65 0.13
    15 2 -7 0.52 0.13
    15 2 -7 0.4 0.19
    14 -2 -7 5.35 0.32
    14 -2 -7 5.38 0.36
    -14 -2 7 5.51 0.35
    14 -2 -7 5.55 0.35
    14 2 -7 5.12 0.34
    -14 2 7 5.4 0.24
    14 2 -7 5.31 0.32
    13 -2 -7 2.58 0.29
    13 -2 -7 1.93 0.25
    13 -2 -7 2.36 0.3
    13 -2 -7 2.07 0.29
    -13 -2 7 2.22 0.28
    13 2 -7 2.42 0.27
    13 2 -7 2.53 0.3
    -13 2 7 2.25 0.18
    12 -2 -7 10.53 0.57
    -12 -2 7 9.9 0.51
    12 -2 -7 10.05 0.58
    12 -2 -7 9.74 0.53
    12 -2 -7 10.64 0.55
    12 -2 -7 11.39 0.59
    -12 2 7 10.2 0.59
    12 2 -7 10.67 0.52
    -12 2 7 10.44 0.41
    12 2 -7 9.81 0.54
    12 2 -7 10.3 0.52
    11 -2 -7 5.08 0.41
    11 -2 -7 6.02 0.44
    11 -2 -7 5.28 0.41
    11 -2 -7 5.92 0.4
    11 -2 -7 6.14 0.43
    11 -2 -7 5.81 0.43
    -11 2 7 5.53 0.46
    -11 2 7 5.78 0.29
    11 2 -7 5.78 0.4
    11 2 -7 6.59 0.48
    11 2 -7 5.53 0.39
    10 -2 -7 5.01 0.4
    10 -2 -7 4.59 0.36
    10 -2 -7 4.65 0.41
    10 -2 -7 4.71 0.46
    10 -2 -7 5.22 0.45
    10 -2 -7 4.88 0.39
    10 2 -7 4.79 0.39
    -10 2 7 5.94 0.42
    10 2 -7 4.84 0.37
    10 2 -7 5.05 0.38
    9 -2 -7 79.02 2.98
    9 -2 -7 90.77 2.9
    9 -2 -7 81.51 2.98
    9 2 -7 100.33 2.99
    -9 2 7 91.15 3.04
    8 -2 -7 2.55 0.27
    8 -2 -7 2.34 0.27
    -8 2 7 2.59 0.32
    8 2 -7 2.82 0.26
    7 -2 -7 17.46 0.72
    7 -2 -7 19.02 0.73
    7 2 -7 17.57 0.7
    -7 2 7 16.15 0.69
    6 -2 -7 16.79 0.67
    -6 -2 7 15.73 0.61
    -6 2 7 17.18 0.68
    6 2 -7 17.34 0.66
    5 -2 -7 45.86 1.56
    -5 -2 7 42.63 1.41
    5 2 -7 47.1 1.54
    -5 2 7 43.01 1.46
    -4 -2 7 11.42 0.45
    4 -2 -7 11.06 0.46
    -4 2 7 12.53 0.51
    -3 -2 7 20.32 0.69
    3 -2 -7 20.37 0.73
    -3 -2 7 18.55 0.72
    -3 2 7 20.15 0.73
    -2 -2 7 13.91 0.55
    -2 -2 7 13.48 0.52
    -2 2 7 14.9 0.58
    -2 2 7 14.51 0.56
    -1 -2 7 7.65 0.32
    -1 -2 7 7.4 0.34
    -1 2 7 6.44 0.34
    -1 2 7 7.77 0.37
    0 -2 7 6.62 0.3
    0 -2 7 6.19 0.32
    0 2 7 5.95 0.31
    0 2 7 6.89 0.35
    1 -2 7 44.26 1.46
    1 -2 7 44.95 1.47
    1 2 7 45.09 1.49
    1 2 7 40.96 1.45
    2 -2 7 35.35 1.21
    2 -2 7 35.33 1.21
    2 2 7 34.59 1.22
    -3 -2 -7 1.63 0.22
    3 -2 7 3.08 0.24
    3 -2 7 3.25 0.27
    -3 2 -7 1.94 0.24
    -4 -2 -7 17.08 0.7
    4 -2 7 17.42 0.71
    -4 2 -7 17.2 0.72
    -5 -2 -7 46.21 1.62
    5 -2 7 53.91 1.83
    -5 2 -7 47.29 1.63
    -5 2 -7 45.78 1.5
    6 -2 7 31.01 1.17
    6 -2 7 31.03 1.19
    6 -2 7 30.5 1.19
    6 -2 7 31.53 1.17
    6 -2 7 30.57 1.21
    -6 -2 -7 28.34 1.09
    6 -2 7 31.94 1.15
    6 -2 7 30 1.18
    -6 2 -7 29.2 0.97
    6 2 7 30.36 1.13
    6 2 7 30.5 1.18
    6 2 7 31.52 1.17
    7 -2 7 14.78 0.71
    7 -2 7 14.72 0.72
    7 -2 7 14.66 0.69
    7 -2 7 15.05 0.71
    7 -2 7 16.09 0.69
    7 -2 7 16.24 0.73
    -7 -2 -7 12.63 0.63
    7 -2 7 15.02 0.68
    7 2 7 16.09 0.69
    -7 2 -7 12.99 0.49
    7 2 7 15.25 0.69
    7 2 7 15.09 0.72
    7 2 7 15.71 0.71
    8 -2 7 2.44 0.31
    8 -2 7 2.4 0.3
    -8 -2 -7 1.62 0.23
    8 -2 7 1.84 0.29
    8 -2 7 2.13 0.36
    8 -2 7 2.26 0.3
    8 -2 7 2.69 0.37
    8 -2 7 2.18 0.33
    8 2 7 2.1 0.26
    8 2 7 1.7 0.26
    8 2 7 1.44 0.26
    8 2 7 2.39 0.35
    -8 2 -7 2.11 0.18
    -9 -2 -7 6.26 0.41
    9 -2 7 7.55 0.47
    9 -2 7 7.61 0.41
    9 -2 7 7.66 0.43
    9 -2 7 8.53 0.45
    9 -2 7 7.61 0.45
    9 -2 7 7.31 0.45
    9 -2 7 8.46 0.46
    -9 2 -7 7.39 0.31
    9 2 7 7.83 0.5
    9 2 7 7.11 0.44
    10 -2 7 1.89 0.26
    10 -2 7 1.92 0.25
    -10 -2 -7 1.71 0.24
    10 -2 7 1.52 0.24
    10 -2 7 1.53 0.2
    10 -2 7 1.55 0.23
    10 -2 7 1.28 0.18
    10 2 7 1.47 0.22
    10 2 7 1.62 0.23
    -10 2 -7 1.75 0.16
    11 -2 7 2.27 0.22
    -11 -2 -7 2.32 0.24
    11 -2 7 1.81 0.23
    11 -2 7 2.22 0.21
    11 -2 7 2.43 0.23
    11 -2 7 2.22 0.22
    -11 2 -7 1.79 0.24
    11 2 7 2.41 0.22
    -11 2 -7 1.75 0.15
    11 2 7 2.41 0.24
    -14 -3 7 0.39 0.12
    14 -3 -7 0.7 0.13
    14 -3 -7 0.49 0.16
    14 3 -7 0.41 0.15
    13 -3 -7 0.52 0.2
    13 -3 -7 0.17 0.16
    -13 -3 7 0.21 0.15
    13 3 -7 0.56 0.16
    13 3 -7 0.11 0.21
    -13 3 7 0.13 0.11
    12 -3 -7 0.98 0.21
    12 -3 -7 1.27 0.26
    -12 -3 7 1.02 0.19
    12 -3 -7 1.12 0.19
    12 -3 -7 1.01 0.21
    12 3 -7 1.06 0.2
    12 3 -7 1.47 0.26
    11 -3 -7 0.29 0.23
    -11 -3 7 0.18 0.17
    11 -3 -7 0.29 0.23
    11 -3 -7 0.42 0.2
    11 -3 -7 0.5 0.21
    -11 3 7 0.44 0.27
    11 3 -7 0.44 0.19
    11 3 -7 0.31 0.21
    11 3 -7 0.42 0.2
    10 -3 -7 1.96 0.27
    10 -3 -7 2.41 0.32
    -10 -3 7 1.81 0.25
    10 -3 -7 2.09 0.28
    10 3 -7 2.11 0.26
    10 3 -7 2.37 0.28
    -10 3 7 3.08 0.38
    10 3 -7 2.48 0.35
    9 -3 -7 2.11 0.28
    9 -3 -7 1.7 0.3
    -9 -3 7 1.67 0.25
    9 -3 -7 1.8 0.26
    9 3 -7 1.2 0.21
    9 3 -7 1.97 0.29
    -9 3 7 2.3 0.35
    9 3 -7 1.89 0.26
    8 -3 -7 10.86 0.58
    8 -3 -7 11.15 0.57
    8 3 -7 10.85 0.66
    -8 3 7 12.02 0.6
    8 3 -7 11.1 0.53
    8 3 -7 11.26 0.54
    -7 -3 7 4.94 0.3
    7 -3 -7 4.18 0.3
    -7 3 7 5.49 0.41
    -6 -3 7 12.09 0.52
    6 -3 -7 12.72 0.56
    -6 3 7 13.82 0.6
    5 -3 -7 5.66 0.33
    -5 -3 7 4.9 0.28
    5 3 -7 4.98 0.25
    -5 3 7 6.08 0.37
    -4 -3 7 16.98 0.64
    4 -3 -7 16.67 0.65
    -4 3 7 16.9 0.72
    -3 -3 7 0.61 0.1
    -3 3 7 0.61 0.16
    -2 -3 7 3.19 0.21
    -2 3 7 3.28 0.27
    -1 -3 7 8.53 0.37
    -1 3 7 7.56 0.42
    0 -3 7 1.79 0.17
    0 3 7 2.18 0.24
    1 -3 7 24.43 0.91
    1 3 7 25.23 0.86
    1 3 7 27.68 0.99
    2 -3 7 4.65 0.31
    2 -3 7 4.49 0.28
    2 3 7 5.39 0.36
    2 3 7 4.48 0.25
    3 -3 7 2.77 0.23
    3 -3 7 3.12 0.28
    3 3 7 2.31 0.3
    4 -3 7 13.57 0.6
    4 -3 7 14.4 0.6
    4 3 7 13.79 0.66
    -4 3 -7 15.22 0.68
    5 -3 7 4.28 0.47
    -5 -3 -7 3.59 0.35
    5 -3 7 3.93 0.38
    5 -3 7 4.05 0.37
    5 -3 7 4.17 0.38
    5 -3 7 4.48 0.42
    5 -3 7 4.22 0.42
    5 -3 7 4.29 0.35
    5 3 7 3.45 0.36
    5 3 7 5.27 0.45
    6 -3 7 2 0.3
    6 -3 7 2.57 0.33
    6 -3 7 2.5 0.32
    6 -3 7 2.92 0.33
    6 -3 7 2.26 0.27
    -6 -3 -7 2.17 0.29
    6 -3 7 2.35 0.36
    6 -3 7 2.71 0.31
    6 3 7 2.64 0.34
    6 3 7 2.17 0.31
    7 -3 7 0.39 0.19
    7 -3 7 0.02 0.2
    7 -3 7 0.17 0.18
    7 -3 7 0.19 0.19
    7 -3 7 0.31 0.2
    7 -3 7 0.17 0.17
    -7 -3 -7 0.17 0.18
    7 -3 7 0.37 0.19
    7 3 7 0.01 0.23
    -7 3 -7 0.13 0.13
    7 3 7 0.13 0.22
    8 -3 7 0.5 0.22
    8 -3 7 0.73 0.19
    8 -3 7 0.49 0.19
    8 -3 7 0.97 0.23
    8 -3 7 0.82 0.23
    8 -3 7 0.72 0.2
    -8 -3 -7 0.64 0.19
    8 3 7 0.81 0.23
    -8 3 -7 0.45 0.13
    8 3 7 0.49 0.21
    9 -3 7 0.42 0.2
    9 -3 7 0.3 0.18
    9 -3 7 0.13 0.16
    9 -3 7 -0.24 0.15
    9 -3 7 0.17 0.15
    -9 -3 -7 0.05 0.19
    -9 3 -7 0.1 0.1
    9 3 7 -0.12 0.22
    9 3 7 0.01 0.17
    10 -3 7 0.09 0.14
    10 -3 7 0.14 0.13
    10 -3 7 0.25 0.16
    10 -3 7 -0.02 0.13
    10 -3 7 -0.01 0.13
    -10 -3 -7 0.38 0.17
    10 3 7 -0.13 0.15
    -10 3 -7 0.16 0.09
    10 3 7 0.28 0.17
    -11 -3 -7 0.93 0.21
    11 -3 7 0.71 0.14
    11 -3 7 0.68 0.12
    11 -3 7 0.73 0.12
    11 -3 7 0.67 0.13
    11 3 7 0.83 0.14
    -13 -4 7 0.73 0.16
    13 -4 -7 0.69 0.14
    13 -4 -7 0.62 0.17
    13 4 -7 0.67 0.18
    13 4 -7 0.66 0.15
    12 -4 -7 1.55 0.2
    12 -4 -7 2.01 0.3
    -12 -4 7 1.65 0.24
    12 -4 -7 2.22 0.26
    12 4 -7 1.98 0.29
    12 4 -7 1.59 0.24
    11 -4 -7 5.97 0.45
    -11 -4 7 5.08 0.37
    11 -4 -7 6.26 0.37
    11 -4 -7 5.52 0.39
    11 4 -7 6.05 0.39
    11 4 -7 5.17 0.37
    -10 -4 7 5.94 0.41
    10 -4 -7 5.15 0.41
    10 -4 -7 6.38 0.4
    10 4 -7 7.31 0.42
    10 4 -7 6 0.4
    9 -4 -7 14.38 0.66
    -9 -4 7 13.17 0.64
    9 -4 -7 14.64 0.68
    9 4 -7 14.71 0.67
    9 4 -7 15.03 0.69
    8 -4 -7 11.16 0.56
    8 -4 -7 11.16 0.62
    8 4 -7 11.88 0.55
    8 4 -7 11.34 0.56
    7 -4 -7 8.71 0.48
    -7 -4 7 9.61 0.53
    7 -4 -7 8.78 0.55
    7 4 -7 8.53 0.47
    7 4 -7 8.65 0.51
    -6 -4 7 1.89 0.28
    6 -4 -7 1.41 0.27
    6 -4 -7 1.64 0.29
    6 4 -7 1.85 0.25
    -5 -4 7 9.72 0.45
    -5 4 7 9.38 0.55
    5 4 -7 9.3 0.37
    -4 -4 7 3.39 0.27
    4 4 -7 3.76 0.2
    -4 4 7 4.14 0.36
    -3 -4 7 1.31 0.17
    -3 4 7 1.46 0.24
    3 4 -7 1.03 0.13
    -3 4 7 1.21 0.14
    -2 -4 7 1.04 0.16
    2 4 -7 1.47 0.15
    -2 4 7 0.82 0.12
    -2 4 7 0.96 0.18
    -1 -4 7 0.82 0.13
    1 4 -7 0.91 0.1
    -1 4 7 0.65 0.12
    -1 4 7 0.5 0.19
    0 -4 7 0.44 0.12
    0 4 7 0.65 0.19
    0 4 7 0.62 0.11
    0 4 -7 0.75 0.1
    1 -4 7 1.74 0.2
    1 4 7 1.39 0.23
    1 4 7 1.42 0.16
    2 -4 7 12.17 0.56
    -2 -4 -7 13.46 0.73
    2 4 7 11.93 0.6
    2 4 7 12.04 0.46
    3 -4 7 3.74 0.33
    3 -4 7 3.87 0.34
    3 -4 7 4.11 0.43
    3 -4 7 3.64 0.4
    -3 -4 -7 3.69 0.43
    -3 -4 -7 4.09 0.36
    3 -4 7 3.72 0.4
    3 4 7 4.04 0.43
    3 4 7 3.87 0.37
    4 -4 7 6.91 0.43
    4 -4 7 6.67 0.44
    4 -4 7 6.52 0.46
    4 -4 7 6.42 0.45
    4 -4 7 6.5 0.47
    -4 -4 -7 5.97 0.46
    4 4 7 6.56 0.45
    4 4 7 6.63 0.48
    5 -4 7 24.01 0.96
    5 -4 7 24.45 0.98
    5 -4 7 24.77 1
    5 -4 7 25.38 0.99
    5 -4 7 24.63 0.95
    -5 -4 -7 24.35 0.96
    5 4 7 24.26 0.97
    5 4 7 25.24 1.01
    6 -4 7 2.22 0.31
    6 -4 7 2.58 0.37
    6 -4 7 2.09 0.31
    -6 -4 -7 1.97 0.25
    6 -4 7 2.17 0.29
    6 -4 7 2.02 0.28
    6 4 7 2.35 0.3
    6 4 7 2.57 0.34
    7 -4 7 12.59 0.59
    7 -4 7 12.89 0.6
    7 -4 7 12.73 0.59
    -7 -4 -7 13.76 0.66
    7 -4 7 13.49 0.6
    7 -4 7 12.33 0.62
    7 4 7 13.5 0.62
    7 4 7 12.55 0.59
    8 -4 7 0.28 0.19
    8 -4 7 0.27 0.18
    8 -4 7 0.27 0.16
    8 -4 7 0.4 0.17
    8 -4 7 0.39 0.19
    8 4 7 0.45 0.15
    8 4 7 0.29 0.19
    9 -4 7 3.13 0.26
    9 -4 7 2.54 0.24
    9 -4 7 2.87 0.26
    9 -4 7 2.52 0.26
    9 -4 7 2.93 0.24
    9 4 7 2.72 0.25
    -9 4 -7 2.79 0.19
    10 -4 7 1.26 0.18
    10 -4 7 1.32 0.16
    10 -4 7 1.18 0.18
    10 -4 7 1.29 0.17
    10 4 7 1.34 0.18
    12 5 -7 4.67 0.28
    12 5 -7 4.81 0.3
    11 -5 -7 0.37 0.19
    11 5 -7 0.82 0.18
    11 5 -7 0.9 0.19
    10 -5 -7 16.5 0.69
    10 -5 -7 16.18 0.68
    10 5 -7 17.4 0.71
    10 5 -7 17.89 0.69
    9 -5 -7 4.1 0.36
    9 5 -7 3.85 0.32
    9 5 -7 4.55 0.35
    8 -5 -7 10.33 0.54
    8 5 -7 10.25 0.51
    8 5 -7 11.13 0.53
    7 -5 -7 6.93 0.45
    7 5 -7 7.74 0.43
    7 5 -7 7.2 0.46
    -6 -5 7 17.52 0.7
    6 -5 -7 15.29 0.7
    -6 -5 7 16.32 0.71
    6 5 -7 15.71 0.66
    5 -5 -7 1.73 0.25
    -5 -5 7 2.2 0.26
    -5 -5 7 1.92 0.27
    5 5 -7 1.8 0.22
    5 5 -7 1.6 0.18
    4 -5 -7 21.45 0.89
    -4 -5 7 21.54 0.84
    -4 -5 7 20.97 0.83
    -4 -5 7 20.86 0.81
    4 5 -7 21.14 0.84
    4 5 -7 20.82 0.73
    -3 -5 7 2.64 0.28
    -3 -5 7 2.95 0.28
    -3 -5 7 2.49 0.34
    3 -5 -7 2.38 0.27
    -3 -5 7 2.77 0.28
    -3 5 7 3.16 0.21
    3 5 -7 1.99 0.18
    -2 -5 7 5.74 0.38
    2 -5 -7 4.11 0.39
    2 -5 -7 3.82 0.4
    -2 -5 7 5.33 0.35
    -2 -5 7 5.21 0.36
    -2 -5 7 5.08 0.41
    2 5 -7 4.44 0.23
    -2 5 7 5.26 0.28
    1 -5 -7 16.29 0.72
    -1 -5 7 17.41 0.7
    1 -5 -7 14.67 0.67
    -1 -5 7 17.09 0.72
    -1 -5 7 16.99 0.71
    -1 -5 7 16.25 0.69
    1 5 -7 14.35 0.53
    -1 5 7 17.68 0.62
    0 -5 -7 5.78 0.44
    0 -5 7 6.62 0.4
    0 -5 7 5.45 0.39
    0 -5 7 5.79 0.37
    0 -5 7 6.7 0.41
    0 -5 -7 5.87 0.42
    0 5 7 6.57 0.31
    0 5 -7 6 0.26
    1 -5 7 9.67 0.52
    1 -5 7 11.19 0.54
    -1 -5 -7 8.76 0.51
    1 -5 7 9.42 0.55
    1 -5 7 10.76 0.53
    -1 -5 -7 8.43 0.52
    -1 5 -7 8.23 0.33
    1 5 7 10.01 0.41
    2 -5 7 15.08 0.66
    2 -5 7 14.83 0.69
    2 -5 7 15.64 0.65
    -2 -5 -7 15.24 0.71
    2 -5 7 14.76 0.69
    -2 -5 -7 14.75 0.67
    2 5 7 15.93 0.56
    2 5 7 14.87 0.9
    -3 -5 -7 0.63 0.21
    3 -5 7 0.91 0.2
    3 -5 7 0.95 0.19
    3 -5 7 1.05 0.25
    3 -5 7 0.67 0.19
    -3 -5 -7 0.49 0.22
    3 5 7 1.45 0.3
    3 5 7 1.19 0.26
    4 -5 7 17.85 0.76
    -4 -5 -7 16.82 0.73
    4 -5 7 18.35 0.78
    4 -5 7 18.72 0.74
    4 -5 7 17.32 0.77
    4 5 7 18.26 0.76
    4 5 7 17.2 0.78
    5 -5 7 0.35 0.2
    5 -5 7 0.43 0.14
    5 -5 7 0.7 0.2
    -5 -5 -7 0.17 0.22
    5 -5 7 0.25 0.2
    5 5 7 0.27 0.2
    5 5 7 0.84 0.23
    -6 -5 -7 16.8 0.71
    6 -5 7 16.43 0.73
    6 -5 7 18.24 0.73
    6 -5 7 17.32 0.7
    6 -5 7 17.72 0.72
    6 -5 7 18.52 0.75
    6 5 7 18.03 0.73
    6 5 7 16.77 0.74
    7 -5 7 3.78 0.3
    7 -5 7 4.57 0.31
    7 -5 7 4.02 0.33
    -7 -5 -7 4.87 0.35
    7 -5 7 4.06 0.34
    7 -5 7 4.86 0.31
    7 5 7 4.26 0.33
    7 5 7 4.18 0.31
    8 -5 7 4.71 0.27
    -8 -5 -7 5.07 0.34
    8 -5 7 4.53 0.3
    8 -5 7 4.66 0.27
    8 -5 7 4.21 0.3
    8 5 7 4.5 0.32
    8 5 7 3.98 0.29
    9 -5 7 0.3 0.11
    9 -5 7 -0.04 0.11
    9 5 7 0.03 0.12
    11 6 -7 1.62 0.22
    10 -6 -7 5.97 0.42
    10 6 -7 5.53 0.31
    9 -6 -7 16.62 0.67
    9 6 -7 17.2 0.66
    9 6 -7 16.03 0.64
    8 -6 -7 2.56 0.33
    8 6 -7 2.47 0.29
    8 6 -7 2.6 0.26
    7 -6 -7 14.74 0.63
    -7 -6 7 15.19 0.62
    7 6 -7 14.56 0.62
    7 6 -7 13.79 0.59
    -6 -6 7 0.94 0.16
    6 -6 -7 0.73 0.2
    6 6 -7 0.71 0.2
    6 6 -7 0.67 0.18
    -5 -6 7 0.95 0.16
    -5 -6 7 0.36 0.16
    5 -6 -7 0.93 0.22
    -5 6 7 0.69 0.13
    5 6 -7 0.66 0.11
    5 6 -7 0.7 0.18
    5 6 -7 0.81 0.18
    4 -6 -7 1.54 0.24
    -4 -6 7 1.61 0.25
    -4 -6 7 1.67 0.2
    -4 -6 7 1.66 0.23
    4 6 -7 1.3 0.21
    4 6 -7 1.11 0.14
    -4 6 7 1.9 0.19
    -3 -6 7 0.52 0.16
    -3 -6 7 0.58 0.16
    3 -6 -7 0.89 0.22
    -3 -6 7 0.68 0.2
    3 6 -7 0.92 0.12
    -3 6 7 0.67 0.12
    3 6 -7 0.88 0.21
    2 -6 -7 0.27 0.19
    -2 -6 7 -0.1 0.13
    -2 -6 7 0.02 0.15
    2 -6 -7 0.05 0.18
    -2 -6 7 0.09 0.14
    -2 -6 7 -0.02 0.16
    -2 6 7 0.14 0.11
    2 6 -7 0.21 0.15
    2 6 -7 0.01 0.08
    -1 -6 7 0.15 0.16
    1 -6 -7 0.13 0.19
    -1 -6 7 -0.01 0.15
    -1 -6 7 -0.12 0.16
    1 -6 -7 0.38 0.18
    -1 -6 7 -0.09 0.14
    1 6 -7 0.43 0.11
    -1 6 7 0.13 0.11
    0 -6 7 0.37 0.16
    0 -6 -7 0.16 0.19
    0 -6 7 0.19 0.14
    0 -6 7 0.39 0.19
    0 -6 -7 0.13 0.17
    0 -6 7 0.17 0.15
    0 6 7 0.29 0.1
    0 6 -7 0.3 0.09
    1 -6 7 0.53 0.2
    1 -6 7 0.33 0.16
    -1 -6 -7 0.36 0.2
    1 -6 7 0.41 0.17
    -1 -6 -7 -0.05 0.15
    1 -6 7 0.4 0.17
    -1 6 -7 0.5 0.1
    1 6 7 0.36 0.12
    2 -6 7 2.46 0.34
    -2 -6 -7 2.28 0.32
    2 -6 7 2.14 0.33
    2 -6 7 2.64 0.28
    -2 -6 -7 2.81 0.3
    2 -6 7 2.54 0.3
    2 6 7 2.5 0.19
    -2 6 -7 3.1 0.19
    2 6 7 2.45 0.32
    -3 -6 -7 5.33 0.37
    3 -6 7 4.55 0.33
    3 -6 7 4.25 0.37
    3 -6 7 3.72 0.32
    3 -6 7 4.23 0.34
    3 6 7 3.79 0.34
    -3 6 -7 4.7 0.25
    3 6 7 4.19 0.37
    4 -6 7 7.34 0.43
    4 -6 7 7.25 0.41
    4 -6 7 7.32 0.43
    -4 -6 -7 7.06 0.42
    4 -6 7 7.76 0.43
    4 6 7 7.47 0.42
    4 6 7 6.97 0.43
    5 -6 7 16.74 0.67
    5 -6 7 16.45 0.68
    -5 -6 -7 16.08 0.66
    5 -6 7 16.47 0.66
    5 -6 7 16.02 0.64
    5 6 7 16.81 0.67
    5 6 7 17.27 0.7
    -6 -6 -7 1.64 0.21
    6 -6 7 1.58 0.2
    6 -6 7 1.7 0.22
    6 -6 7 1.46 0.21
    6 -6 7 1.33 0.19
    6 6 7 1.83 0.22
    6 6 7 1.65 0.24
    -7 -6 -7 7.93 0.38
    7 -6 7 7.4 0.32
    7 -6 7 7.14 0.33
    7 6 7 7.53 0.36
    7 6 7 7.9 0.35
    8 7 -7 0.29 0.12
    7 -7 -7 4.27 0.28
    7 7 -7 4.84 0.28
    7 7 -7 4.83 0.25
    6 -7 -7 2.1 0.23
    -6 -7 7 1.65 0.18
    6 7 -7 1.71 0.21
    6 7 -7 1.83 0.19
    5 -7 -7 0.51 0.16
    -5 -7 7 0.2 0.11
    5 7 -7 0.3 0.17
    -5 7 7 0.31 0.1
    4 -7 -7 0.74 0.17
    -4 -7 7 0.47 0.12
    -4 -7 7 0.26 0.13
    -4 -7 7 0.34 0.14
    4 7 -7 0.32 0.09
    4 7 -7 0.29 0.15
    -4 7 7 0.28 0.1
    3 -7 -7 1.12 0.2
    -3 -7 7 1.46 0.17
    -3 -7 7 1.59 0.19
    -3 -7 7 1.66 0.21
    -3 7 7 1.23 0.14
    3 7 -7 0.99 0.13
    -2 -7 7 0.76 0.15
    2 -7 -7 0.58 0.19
    2 -7 -7 0.21 0.18
    -2 -7 7 0.5 0.14
    -2 -7 7 0.39 0.13
    -2 7 7 0.59 0.23
    -2 7 7 0.88 0.11
    2 7 -7 0.53 0.09
    -1 -7 7 2.94 0.26
    -1 -7 7 2.98 0.26
    -1 -7 7 3.24 0.25
    1 -7 -7 3.36 0.3
    1 -7 -7 2.66 0.26
    -1 7 7 2.71 0.19
    1 7 -7 2.89 0.18
    -1 7 7 3.46 0.31
    0 -7 7 0.5 0.15
    0 -7 -7 0.34 0.14
    0 -7 7 0.46 0.13
    0 -7 7 0.78 0.16
    0 -7 -7 0.58 0.17
    0 7 -7 0.68 0.11
    0 7 7 0.68 0.11
    0 7 7 0.84 0.2
    1 -7 7 0.63 0.14
    1 -7 7 0.82 0.18
    -1 -7 -7 0.33 0.16
    1 -7 7 0.57 0.16
    -1 7 -7 0.85 0.1
    1 7 7 0.6 0.19
    1 7 7 0.48 0.1
    2 -7 7 0.76 0.15
    2 -7 7 0.85 0.15
    -2 -7 -7 0.88 0.17
    2 -7 7 0.97 0.16
    2 7 7 0.87 0.19
    -2 7 -7 0.75 0.1
    3 -7 7 5.98 0.32
    -3 -7 -7 6.15 0.35
    3 -7 7 5.31 0.3
    3 -7 7 5.51 0.31
    3 7 7 5.69 0.34
    4 -7 7 1.17 0.18
    4 -7 7 1.35 0.2
    -4 -7 -7 1.18 0.16
    4 -7 7 1.01 0.14
    4 7 7 1.19 0.18
    5 7 7 0.3 0.14
    15 0 -8 6.06 0.34
    15 0 -8 6.68 0.33
    15 0 -8 7.18 0.39
    -15 0 8 6.36 0.33
    15 0 -8 6.8 0.33
    14 0 -8 7.71 0.4
    14 0 -8 8.01 0.41
    -14 0 8 5.59 0.26
    14 0 -8 7.03 0.39
    14 0 -8 7.7 0.42
    14 0 -8 7.54 0.42
    13 0 -8 16.74 0.73
    -13 0 8 16.44 0.59
    13 0 -8 16.12 0.71
    13 0 -8 16.74 0.68
    13 0 -8 16.49 0.69
    13 0 -8 15.63 0.68
    13 0 -8 16.19 0.71
    -12 0 8 4.71 0.42
    12 0 -8 3.94 0.39
    12 0 -8 3.37 0.37
    12 0 -8 4.65 0.38
    -12 0 8 4.24 0.24
    12 0 -8 4.07 0.41
    12 0 -8 3.82 0.4
    12 0 -8 4.21 0.33
    11 0 -8 24.76 0.96
    11 0 -8 24.21 0.94
    11 0 -8 24.7 0.98
    11 0 -8 24.44 0.98
    -11 0 8 27.32 1.1
    -11 0 8 28.15 0.94
    11 0 -8 25.55 0.96
    11 0 -8 22.94 0.95
    10 0 -8 48.79 1.66
    10 0 -8 48.46 1.7
    10 0 -8 45.45 1.67
    10 0 -8 46.56 1.67
    10 0 -8 47.81 1.67
    -10 0 8 50.46 1.76
    -10 0 8 48.82 1.6
    10 0 -8 48.6 1.69
    -9 0 8 13.22 0.62
    9 0 -8 11.1 0.53
    -9 0 8 12.78 0.48
    8 0 -8 16.15 0.67
    -8 0 8 14.38 0.54
    -8 0 8 15.62 0.66
    -7 0 8 33.97 1.22
    7 0 -8 33.6 1.18
    -6 0 8 32.3 1.15
    6 0 -8 40.58 1.38
    5 0 -8 174.54 5.49
    -5 0 8 151.12 4.8
    4 0 -8 41.84 1.38
    -4 0 8 38.16 1.3
    -3 0 8 38.05 1.29
    3 0 -8 40.06 1.31
    -2 0 8 45.41 1.52
    -1 0 8 41.61 1.4
    0 0 -8 34.1 1.14
    0 0 8 42.31 1.43
    -1 0 -8 129.87 4.11
    1 0 8 163.04 5.16
    -2 0 -8 39.84 1.36
    2 0 8 37.98 1.31
    -3 0 -8 31.55 1.11
    3 0 8 35.53 1.24
    4 0 8 18.44 0.73
    -4 0 -8 16.66 0.66
    -4 0 -8 15.17 0.55
    -5 0 -8 7.07 0.3
    5 0 8 10.76 0.51
    -5 0 -8 7.29 0.41
    6 0 8 49.05 1.71
    6 0 8 48.04 1.69
    6 0 8 48.72 1.68
    -6 0 -8 41.71 1.36
    6 0 8 47.22 1.66
    6 0 8 47.6 1.69
    6 0 8 46.39 1.68
    6 0 8 46.6 1.65
    7 0 8 26.3 1.02
    7 0 8 25.87 1
    7 0 8 25.36 1.02
    -7 0 -8 22.79 0.8
    7 0 8 24.77 1.02
    7 0 8 26.7 0.99
    7 0 8 25.62 0.99
    7 0 8 25.13 0.99
    7 0 8 25.48 1.02
    8 0 8 4.19 0.36
    8 0 8 3.93 0.38
    -8 0 -8 3.52 0.22
    8 0 8 4.28 0.36
    8 0 8 3.8 0.34
    8 0 8 4.14 0.35
    8 0 8 4.38 0.4
    8 0 8 3.41 0.37
    8 0 8 4.04 0.32
    9 0 8 14.11 0.66
    -9 0 -8 13.59 0.52
    9 0 8 14.25 0.61
    -9 0 -8 14.5 0.63
    9 0 8 14.67 0.64
    9 0 8 14.01 0.64
    9 0 8 15.27 0.62
    9 0 8 14.41 0.65
    10 0 8 6.2 0.39
    10 0 8 7.02 0.37
    -10 0 -8 8.27 0.45
    10 0 8 6.83 0.39
    10 0 8 6.76 0.39
    10 0 8 6.41 0.37
    -11 0 -8 5.84 0.34
    11 0 8 5.42 0.32
    11 0 8 5.13 0.3
    11 0 8 5.31 0.29
    -15 -1 8 3.06 0.23
    15 -1 -8 2.9 0.25
    15 -1 -8 2.83 0.23
    15 -1 -8 3.29 0.24
    15 1 -8 2.83 0.25
    15 1 -8 2.99 0.28
    -14 -1 8 2.88 0.26
    14 -1 -8 2.72 0.28
    14 -1 -8 2.9 0.3
    14 -1 -8 3.35 0.27
    14 1 -8 2.5 0.26
    14 1 -8 3.14 0.27
    14 1 -8 3.27 0.29
    -14 1 8 2.52 0.16
    13 -1 -8 5.17 0.38
    13 -1 -8 4.86 0.37
    13 -1 -8 4.6 0.36
    13 -1 -8 4.51 0.4
    13 -1 -8 5.16 0.36
    -13 -1 8 4.04 0.25
    13 1 -8 5.5 0.43
    -13 1 8 4.02 0.22
    13 1 -8 4.17 0.34
    13 1 -8 4.92 0.35
    13 1 -8 4.61 0.33
    12 -1 -8 4.58 0.43
    12 -1 -8 5.06 0.39
    -12 -1 8 5.61 0.27
    12 -1 -8 4.67 0.39
    12 -1 -8 4.77 0.36
    12 -1 -8 4.25 0.4
    -12 -1 8 4.28 0.47
    -12 1 8 4.38 0.44
    12 1 -8 4.72 0.4
    -12 1 8 5.44 0.27
    12 1 -8 4.4 0.38
    12 1 -8 4.57 0.4
    12 1 -8 4.86 0.36
    11 -1 -8 2.23 0.34
    11 -1 -8 1.63 0.25
    -11 -1 8 2.31 0.19
    -11 -1 8 2.12 0.35
    11 -1 -8 2.15 0.3
    11 -1 -8 2.07 0.33
    11 -1 -8 1.94 0.31
    11 1 -8 2.08 0.3
    -11 1 8 1.9 0.18
    11 1 -8 1.88 0.28
    11 1 -8 1.98 0.27
    11 1 -8 2.13 0.32
    11 1 -8 2.16 0.3
    -11 1 8 2.18 0.31
    10 -1 -8 45.95 1.67
    10 -1 -8 49.13 1.66
    10 -1 -8 45.48 1.64
    10 -1 -8 45.16 1.66
    -10 -1 8 50.88 1.77
    -10 -1 8 49.71 1.62
    10 -1 -8 51.07 1.67
    10 1 -8 47.55 1.64
    10 1 -8 47.74 1.67
    10 1 -8 45.22 1.65
    -10 1 8 50.12 1.79
    -10 1 8 49.94 1.62
    10 1 -8 45.17 1.63
    10 1 -8 46.71 1.64
    -9 -1 8 0.31 0.11
    9 -1 -8 0.47 0.17
    -9 -1 8 0.42 0.21
    9 1 -8 0.4 0.16
    -9 1 8 0.42 0.23
    -9 1 8 0.39 0.11
    -8 -1 8 15.58 0.58
    -8 -1 8 16.97 0.71
    8 -1 -8 17.35 0.7
    -8 1 8 16.12 0.58
    -8 1 8 17.34 0.73
    8 1 -8 16.91 0.69
    7 -1 -8 4.38 0.29
    -7 -1 8 3.75 0.24
    -7 -1 8 4.06 0.3
    -7 1 8 4.08 0.34
    7 1 -8 4.43 0.28
    6 -1 -8 9.46 0.43
    -6 -1 8 9.64 0.45
    6 1 -8 9.35 0.41
    -6 1 8 9.54 0.46
    -5 -1 8 10.85 0.47
    5 -1 -8 14.09 0.55
    -5 1 8 10.74 0.49
    5 1 -8 13.34 0.53
    -4 -1 8 42.07 1.38
    4 -1 -8 47.36 1.56
    -4 1 8 39.05 1.38
    -3 -1 8 20.05 0.75
    3 -1 -8 25.96 0.89
    -3 -1 8 22.41 0.78
    -3 1 8 22.07 0.79
    -2 -1 8 0.22 0.06
    -2 -1 8 0.16 0.11
    -2 1 8 0.13 0.1
    -2 1 8 0.25 0.12
    -1 -1 8 23.72 0.81
    -1 -1 8 21.56 0.76
    -1 1 8 21.55 0.8
    -1 1 8 21.61 0.79
    0 -1 8 38.3 1.28
    0 -1 8 35.82 1.23
    0 1 8 37.51 1.27
    1 -1 8 11.91 0.5
    1 -1 8 10.69 0.45
    -1 1 -8 13.24 0.53
    1 1 8 11.32 0.48
    2 -1 8 7.52 0.38
    -2 -1 -8 6.08 0.32
    -2 1 -8 6.53 0.35
    2 1 8 7.59 0.38
    -3 -1 -8 4.77 0.31
    3 -1 8 5 0.32
    3 1 8 5.4 0.33
    -3 1 -8 4.8 0.32
    -4 -1 -8 14.67 0.55
    -4 -1 -8 16.46 0.66
    4 -1 8 18.19 0.73
    -4 1 -8 17.07 0.56
    4 1 8 18.08 0.73
    -4 1 -8 15 0.65
    -5 -1 -8 0.64 0.11
    -5 -1 -8 0.61 0.2
    5 -1 8 0.81 0.18
    5 1 8 0.93 0.19
    -5 1 -8 0.76 0.17
    -5 1 -8 0.85 0.12
    6 -1 8 46.48 1.69
    6 -1 8 50.44 1.71
    6 -1 8 48.51 1.67
    6 -1 8 45.74 1.65
    6 -1 8 49.52 1.68
    6 -1 8 47.77 1.71
    -6 -1 -8 46 1.45
    6 -1 8 46.22 1.68
    6 -1 8 49.5 1.72
    6 1 8 47.91 1.72
    6 1 8 47.42 1.66
    6 1 8 47.64 1.71
    6 1 8 47.66 1.66
    6 1 8 48.43 1.7
    6 1 8 48.2 1.68
    -6 1 -8 42.87 1.45
    7 -1 8 1.94 0.24
    7 -1 8 2.29 0.34
    7 -1 8 2.04 0.26
    7 -1 8 2.33 0.32
    -7 -1 -8 2.11 0.19
    7 -1 8 2.87 0.35
    7 -1 8 1.71 0.26
    7 -1 8 2.53 0.37
    7 -1 8 2.72 0.3
    -7 1 -8 2.56 0.2
    7 1 8 1.87 0.27
    7 1 8 2.23 0.31
    7 1 8 1.91 0.29
    7 1 8 2.22 0.32
    7 1 8 2.68 0.35
    7 1 8 1.7 0.28
    8 -1 8 4.72 0.37
    8 -1 8 4.54 0.33
    8 -1 8 4.43 0.4
    8 -1 8 3.98 0.38
    8 -1 8 4.31 0.36
    8 -1 8 4.47 0.4
    8 -1 8 4.72 0.4
    -8 -1 -8 3.97 0.34
    8 -1 8 3.96 0.36
    -8 -1 -8 3.65 0.23
    8 1 8 3.6 0.37
    8 1 8 4.7 0.39
    8 1 8 4.66 0.33
    8 1 8 4.77 0.37
    8 1 8 5.37 0.41
    8 1 8 4.94 0.45
    -8 1 -8 3.67 0.22
    9 -1 8 4.53 0.35
    9 -1 8 5.75 0.38
    9 -1 8 4.56 0.34
    9 -1 8 4.5 0.35
    -9 -1 -8 5.1 0.36
    9 -1 8 4.76 0.35
    9 -1 8 4.71 0.31
    9 1 8 4.78 0.37
    -9 1 -8 5.09 0.26
    9 1 8 4.52 0.35
    9 1 8 5.16 0.38
    9 1 8 4.81 0.33
    10 -1 8 2.61 0.28
    10 -1 8 2.44 0.26
    10 -1 8 2.24 0.26
    10 -1 8 2.58 0.25
    10 -1 8 2.26 0.26
    -10 -1 -8 2.38 0.25
    10 -1 8 2.25 0.22
    -10 1 -8 2.33 0.18
    10 1 8 1.99 0.23
    -10 1 -8 2.11 0.25
    10 1 8 2.74 0.27
    11 -1 8 2.51 0.25
    11 -1 8 2.96 0.25
    -11 -1 -8 2.6 0.25
    11 -1 8 2.59 0.21
    11 -1 8 2 0.23
    11 -1 8 2.64 0.23
    -11 1 -8 2.14 0.24
    11 1 8 2.07 0.21
    11 1 8 2.36 0.23
    15 -2 -8 0.76 0.13
    15 -2 -8 0.79 0.14
    -15 -2 8 0.42 0.11
    15 -2 -8 0.39 0.15
    15 2 -8 0.8 0.15
    15 2 -8 0.62 0.16
    14 -2 -8 1.56 0.21
    14 -2 -8 1.47 0.23
    14 -2 -8 1.46 0.22
    -14 -2 8 1.6 0.22
    -14 2 8 1.59 0.15
    14 2 -8 1.12 0.17
    14 2 -8 1.56 0.24
    13 -2 -8 1.01 0.2
    13 -2 -8 1.09 0.21
    13 -2 -8 1.23 0.21
    13 -2 -8 1.39 0.21
    13 -2 -8 1.24 0.25
    -13 -2 8 1.18 0.22
    13 2 -8 1.08 0.21
    13 2 -8 0.64 0.19
    -13 2 8 1.45 0.18
    -12 -2 8 2.46 0.3
    12 -2 -8 2.08 0.32
    12 -2 -8 2.64 0.38
    12 -2 -8 2.57 0.37
    12 -2 -8 2.77 0.38
    12 -2 -8 2.68 0.29
    12 2 -8 3.42 0.31
    -12 2 8 2.93 0.38
    -12 2 8 2.4 0.2
    12 2 -8 2.1 0.29
    12 2 -8 2.36 0.32
    11 -2 -8 0.32 0.2
    11 -2 -8 -0.04 0.2
    11 -2 -8 0.17 0.21
    11 -2 -8 0.27 0.2
    11 -2 -8 0.06 0.17
    -11 2 8 0.29 0.24
    -11 2 8 0.07 0.11
    11 2 -8 -0.01 0.23
    11 2 -8 0.01 0.18
    11 2 -8 0.38 0.2
    10 -2 -8 6.05 0.47
    10 -2 -8 5.59 0.44
    10 -2 -8 6.19 0.43
    10 -2 -8 5.23 0.43
    10 -2 -8 6.03 0.43
    -10 2 8 6.8 0.47
    10 2 -8 6.29 0.4
    10 2 -8 5.67 0.4
    -10 2 8 5.98 0.31
    10 2 -8 6.43 0.42
    9 -2 -8 27.17 1.06
    9 -2 -8 28.46 1.04
    9 -2 -8 24.66 1.02
    9 2 -8 27.58 1.05
    -9 2 8 27.64 0.93
    9 2 -8 24.78 0.99
    -9 2 8 27.23 1.08
    9 2 -8 25.57 1.02
    8 -2 -8 3.12 0.28
    -8 2 8 3.27 0.34
    8 2 -8 2.81 0.29
    7 -2 -8 6.87 0.38
    7 2 -8 6.85 0.37
    -7 2 8 7.24 0.43
    6 -2 -8 33.07 1.17
    -6 2 8 32.83 1.18
    -5 -2 8 -0.07 0.12
    5 -2 -8 0.05 0.1
    -5 -2 8 0.1 0.07
    -5 2 8 0.27 0.14
    4 -2 -8 2.25 0.2
    -4 -2 8 1.58 0.2
    -4 -2 8 1.56 0.13
    -4 2 8 2.03 0.24
    -3 -2 8 7.33 0.33
    -3 -2 8 8.07 0.38
    3 -2 -8 7.24 0.34
    -3 2 8 7.75 0.39
    -3 2 8 9.02 0.43
    -2 -2 8 0.97 0.15
    -2 -2 8 0.95 0.13
    -2 2 8 0.82 0.15
    -2 2 8 0.97 0.16
    -1 -2 8 9.89 0.44
    -1 -2 8 9.49 0.4
    -1 2 8 10.24 0.44
    -1 2 8 10.11 0.45
    0 -2 8 1.57 0.17
    0 -2 8 1.48 0.18
    0 2 8 1.56 0.2
    0 2 8 1.7 0.22
    1 -2 8 0.12 0.08
    1 -2 8 0.35 0.12
    1 2 8 0.07 0.1
    1 2 8 0.05 0.12
    2 -2 8 29.02 1.03
    2 -2 8 31.93 1.06
    2 2 8 26.57 1.08
    3 -2 8 5.51 0.36
    -3 2 -8 4.74 0.23
    -3 2 -8 4.29 0.34
    4 -2 8 6.7 0.39
    -4 2 -8 5.52 0.26
    -5 -2 -8 25.61 0.98
    5 -2 8 26.37 0.99
    5 -2 8 23.64 0.97
    5 -2 8 25.69 0.99
    5 -2 8 25.96 0.96
    5 -2 8 24.66 0.99
    5 -2 8 24.47 1
    5 -2 8 24.5 0.98
    5 2 8 24.34 0.97
    -5 2 -8 24.25 0.84
    5 2 8 24.63 1.02
    -6 -2 -8 10.66 0.57
    6 -2 8 10.39 0.54
    6 -2 8 10.7 0.56
    6 -2 8 11.1 0.58
    6 -2 8 11.06 0.54
    6 -2 8 11.87 0.61
    6 -2 8 9.39 0.54
    6 -2 8 11.2 0.6
    6 2 8 9.85 0.56
    6 2 8 10.46 0.58
    -6 2 -8 10.93 0.43
    7 -2 8 -0.05 0.2
    -7 -2 -8 0.42 0.19
    7 -2 8 0.08 0.25
    7 -2 8 0.29 0.18
    7 -2 8 0.25 0.19
    7 -2 8 0.5 0.2
    7 -2 8 0.11 0.17
    7 -2 8 0.38 0.19
    7 2 8 0.37 0.21
    7 2 8 0.1 0.21
    -7 2 -8 0.25 0.11
    8 -2 8 3.14 0.33
    8 -2 8 3.58 0.33
    8 -2 8 3.59 0.34
    8 -2 8 3.5 0.36
    8 -2 8 3.97 0.35
    -8 -2 -8 3.9 0.38
    8 -2 8 3.93 0.33
    8 -2 8 4.01 0.34
    8 2 8 3.25 0.35
    -8 2 -8 4.12 0.23
    8 2 8 3.76 0.34
    8 2 8 3.98 0.42
    9 -2 8 1.74 0.23
    -9 -2 -8 1.24 0.21
    9 -2 8 1.35 0.23
    9 -2 8 1.54 0.24
    9 -2 8 1.9 0.26
    9 -2 8 2.1 0.3
    -9 2 -8 1.23 0.16
    9 2 8 1.58 0.23
    9 2 8 1.36 0.22
    10 -2 8 1.32 0.2
    -10 -2 -8 1.22 0.18
    10 -2 8 1.87 0.27
    10 -2 8 1.44 0.21
    10 -2 8 1.03 0.17
    10 -2 8 1.04 0.17
    10 2 8 1.1 0.23
    10 2 8 1.34 0.19
    11 -2 8 0.21 0.11
    11 -2 8 0.32 0.11
    11 -2 8 0.21 0.1
    11 -2 8 0.18 0.12
    -11 -2 -8 0.34 0.14
    11 -2 8 0.21 0.11
    11 2 8 0.08 0.15
    11 2 8 0.39 0.13
    14 -3 -8 1.97 0.24
    -14 -3 8 1.24 0.18
    14 -3 -8 1.58 0.19
    14 3 -8 1.56 0.19
    13 -3 -8 5.37 0.36
    -13 -3 8 4.94 0.32
    13 -3 -8 4.84 0.52
    13 -3 -8 5.38 0.33
    13 -3 -8 5.82 0.35
    -13 3 8 4.74 0.24
    13 3 -8 5.18 0.33
    12 -3 -8 5.53 0.39
    12 -3 -8 5.67 0.42
    -12 -3 8 6.22 0.39
    12 -3 -8 5.89 0.37
    12 -3 -8 5.39 0.38
    12 3 -8 5.55 0.38
    12 3 -8 5.97 0.38
    -12 3 8 6.42 0.3
    11 -3 -8 0.31 0.21
    11 -3 -8 0.26 0.18
    11 -3 -8 0.51 0.24
    11 -3 -8 0.4 0.18
    -11 -3 8 0.28 0.18
    11 3 -8 0.23 0.23
    -11 3 8 0.94 0.29
    11 3 -8 0.33 0.18
    11 3 -8 0.4 0.23
    10 -3 -8 35.59 1.31
    10 -3 -8 36.42 1.31
    -10 -3 8 33.08 1.23
    10 -3 -8 32.59 1.27
    -10 3 8 33.82 1.28
    10 3 -8 34.5 1.28
    10 3 -8 35.01 1.29
    10 3 -8 34.53 1.27
    9 -3 -8 1.74 0.3
    9 -3 -8 1.57 0.28
    9 -3 -8 1.49 0.22
    9 3 -8 1.78 0.29
    9 3 -8 1.64 0.28
    9 3 -8 1.44 0.22
    -9 3 8 1.43 0.28
    8 -3 -8 30.88 1.16
    8 -3 -8 31.52 1.16
    8 -3 -8 30.29 1.19
    8 3 -8 30.12 1.15
    -8 3 8 33.92 1.27
    8 3 -8 31.54 1.18
    8 3 -8 29.87 1.12
    7 -3 -8 15.27 0.67
    -7 3 8 16.01 0.73
    -6 -3 8 13.3 0.57
    6 -3 -8 11.65 0.54
    -6 3 8 15.36 0.66
    -5 -3 8 10.38 0.46
    5 -3 -8 11.55 0.51
    5 3 -8 11.33 0.42
    -5 3 8 11.16 0.53
    -5 3 8 10.81 0.56
    -4 -3 8 9.29 0.4
    -4 3 8 8.9 0.49
    4 3 -8 7.77 0.31
    -3 -3 8 8.29 0.38
    3 3 -8 4.96 0.23
    -3 3 8 8.2 0.45
    -2 -3 8 0.08 0.08
    -2 3 8 0.07 0.11
    -2 3 8 0.01 0.15
    2 3 -8 0.25 0.08
    -1 -3 8 8.69 0.39
    -1 3 8 7.78 0.33
    1 3 -8 4.65 0.21
    -1 3 8 8.66 0.45
    0 -3 8 7.48 0.35
    0 3 8 6.69 0.3
    0 3 -8 6.05 0.26
    0 3 8 6.95 0.41
    1 -3 8 9.01 0.41
    1 -3 8 9.33 0.44
    1 3 8 8.22 0.36
    -1 3 -8 9.47 0.37
    1 3 8 9.76 0.49
    2 -3 8 13.06 0.57
    2 -3 8 14.41 0.59
    -2 3 -8 11.57 0.43
    2 3 8 13.82 0.64
    3 -3 8 11.57 0.52
    3 -3 8 10.57 0.51
    -3 3 -8 10.29 0.39
    4 -3 8 32.68 1.18
    4 -3 8 31.94 1.22
    4 -3 8 33.17 1.16
    -4 -3 -8 25.53 1.02
    4 -3 8 31.51 1.19
    4 -3 8 32.62 1.17
    4 -3 8 28.83 1.18
    4 -3 8 30.95 1.18
    -4 3 -8 27.87 0.91
    4 3 8 30.62 1.19
    4 3 8 30.31 1.16
    5 -3 8 0.22 0.24
    -5 -3 -8 0.54 0.23
    5 -3 8 0.41 0.23
    5 -3 8 0.63 0.21
    5 -3 8 0.53 0.19
    5 -3 8 0.5 0.22
    5 -3 8 0.52 0.19
    5 -3 8 0.03 0.21
    5 3 8 0.38 0.22
    -5 3 -8 0.5 0.13
    5 3 8 0.73 0.23
    6 -3 8 33.52 1.21
    6 -3 8 31.09 1.19
    -6 -3 -8 33.69 1.23
    6 -3 8 32 1.18
    6 -3 8 31.57 1.17
    6 -3 8 31.5 1.22
    6 -3 8 32.14 1.2
    6 3 8 32.14 1.21
    -6 3 -8 31.94 1.09
    6 3 8 30.82 1.18
    7 -3 8 0.52 0.2
    7 -3 8 0.46 0.21
    7 -3 8 0.09 0.19
    7 -3 8 0.2 0.18
    -7 -3 -8 0.1 0.17
    7 -3 8 0.23 0.19
    7 -3 8 0.3 0.17
    7 -3 8 0.32 0.21
    7 3 8 0.49 0.21
    -7 3 -8 0.09 0.1
    7 3 8 0.13 0.19
    8 -3 8 6.33 0.42
    8 -3 8 6.41 0.38
    -8 -3 -8 6.12 0.41
    8 -3 8 6 0.39
    8 -3 8 6.86 0.4
    8 -3 8 6.63 0.39
    8 3 8 6.04 0.44
    8 3 8 6.77 0.4
    -8 3 -8 6.13 0.28
    9 -3 8 5.57 0.33
    9 -3 8 5.37 0.33
    9 -3 8 5.6 0.36
    9 -3 8 5.33 0.32
    -9 -3 -8 4.94 0.35
    9 -3 8 5.78 0.35
    9 3 8 5.07 0.34
    10 -3 8 1.59 0.19
    -10 -3 -8 1.42 0.21
    10 -3 8 1.34 0.2
    10 -3 8 1.45 0.18
    10 -3 8 1.69 0.2
    10 -3 8 1.51 0.22
    10 3 8 1.58 0.2
    -13 -4 8 3.27 0.27
    13 -4 -8 3.12 0.24
    13 -4 -8 3.31 0.25
    13 4 -8 2.62 0.29
    13 4 -8 3.31 0.23
    12 -4 -8 0.59 0.19
    12 -4 -8 0.69 0.21
    -12 -4 8 0.86 0.16
    12 -4 -8 0.11 0.13
    12 4 -8 0.62 0.16
    12 4 -8 0.24 0.19
    -11 -4 8 11.88 0.55
    11 -4 -8 12.39 0.57
    11 -4 -8 11.59 0.56
    11 -4 -8 11.51 0.55
    11 4 -8 12.82 0.55
    11 4 -8 12.16 0.59
    10 -4 -8 1.28 0.21
    10 -4 -8 1.05 0.22
    10 4 -8 1.68 0.27
    10 4 -8 1.52 0.22
    9 -4 -8 22.19 0.88
    9 -4 -8 22.06 0.91
    9 4 -8 21.29 0.86
    9 4 -8 21.57 0.87
    8 -4 -8 0.87 0.26
    8 -4 -8 1.09 0.2
    8 4 -8 1.02 0.23
    8 4 -8 0.92 0.2
    -7 -4 8 44.78 1.57
    7 -4 -8 42.85 1.55
    7 -4 -8 42.81 1.55
    7 4 -8 45.37 1.53
    7 4 -8 42.87 1.54
    6 -4 -8 9.66 0.55
    6 -4 -8 10.12 0.55
    -6 -4 8 9.29 0.48
    6 4 -8 10.57 0.5
    -5 -4 8 9.19 0.5
    -5 -4 8 8.76 0.47
    5 -4 -8 10.29 0.63
    5 -4 -8 10.13 0.59
    5 4 -8 9.65 0.49
    5 4 -8 10.07 0.39
    -4 -4 8 6.44 0.35
    -4 4 8 5.73 0.29
    4 4 -8 6.03 0.27
    -4 4 8 6.12 0.45
    -3 -4 8 0.38 0.12
    -3 4 8 0.47 0.12
    3 4 -8 0.4 0.1
    -3 4 8 0.26 0.21
    -2 -4 8 7.16 0.37
    2 4 -8 4.32 0.22
    -2 4 8 7.06 0.45
    -2 4 8 7.02 0.32
    -1 -4 8 1.21 0.18
    1 4 -8 0.87 0.1
    -1 4 8 0.76 0.22
    -1 4 8 0.85 0.13
    0 -4 8 7.28 0.38
    0 4 -8 7.04 0.3
    0 4 8 6.86 0.46
    0 4 8 7.28 0.33
    -1 -4 -8 9.2 0.63
    1 -4 8 7.92 0.43
    1 -4 8 7.88 0.46
    -1 -4 -8 8.57 0.48
    1 -4 8 7.77 0.5
    1 -4 8 8.01 0.44
    1 4 8 7.45 0.34
    -1 4 -8 7.98 0.34
    1 4 8 8.03 0.48
    2 -4 8 12.97 0.61
    2 -4 8 12.2 0.59
    2 -4 8 12.05 0.61
    2 -4 8 12.49 0.58
    2 -4 8 12.67 0.64
    -2 -4 -8 11.89 0.63
    -2 -4 -8 11.7 0.6
    2 4 8 12.64 0.62
    2 4 8 12.49 0.47
    -2 4 -8 12.2 0.44
    -3 -4 -8 35.14 1.32
    -3 -4 -8 37.56 1.34
    3 -4 8 40.84 1.43
    3 -4 8 38.71 1.41
    3 -4 8 40.11 1.42
    3 -4 8 39.71 1.44
    3 -4 8 39.13 1.43
    -3 4 -8 37.32 1.22
    3 4 8 39.59 1.43
    3 4 8 39.65 1.45
    4 -4 8 0.25 0.22
    -4 -4 -8 0.46 0.21
    4 -4 8 0.27 0.18
    -4 -4 -8 0.66 0.25
    4 -4 8 0.42 0.2
    4 -4 8 0.86 0.22
    4 -4 8 0.73 0.21
    4 4 8 0.18 0.23
    4 4 8 0.62 0.23
    5 -4 8 18.67 0.79
    5 -4 8 17.56 0.76
    5 -4 8 17.44 0.74
    5 -4 8 17.89 0.77
    -5 -4 -8 18.12 0.79
    -5 -4 -8 18.59 0.81
    5 -4 8 18.53 0.79
    -5 4 -8 18.49 0.67
    5 4 8 17.94 0.81
    5 4 8 18.09 0.76
    6 -4 8 2.16 0.29
    6 -4 8 2.97 0.32
    6 -4 8 2.49 0.3
    6 -4 8 2.48 0.33
    6 -4 8 2.84 0.32
    -6 -4 -8 2.5 0.3
    6 4 8 2.15 0.3
    6 4 8 2.46 0.33
    -6 4 -8 2.22 0.18
    7 -4 8 9.93 0.49
    -7 -4 -8 7.57 0.45
    7 -4 8 10.34 0.5
    7 -4 8 10.02 0.51
    7 -4 8 10.59 0.55
    7 -4 8 10.22 0.52
    7 4 8 11.17 0.53
    -7 4 -8 8.91 0.35
    7 4 8 9.64 0.5
    8 -4 8 1.01 0.26
    8 -4 8 0.85 0.18
    8 -4 8 0.81 0.18
    8 -4 8 1.02 0.2
    8 -4 8 0.89 0.17
    8 -4 8 0.54 0.15
    8 4 8 0.92 0.19
    8 4 8 0.56 0.18
    -8 4 -8 1.04 0.12
    9 -4 8 2.42 0.22
    9 -4 8 2.25 0.2
    9 -4 8 2.5 0.22
    9 -4 8 2.13 0.21
    9 -4 8 2.04 0.29
    9 4 8 2.6 0.23
    12 -5 -8 0.01 0.15
    12 5 -8 0.29 0.14
    12 5 -8 0.07 0.15
    11 -5 -8 4.49 0.35
    11 -5 -8 5.89 0.36
    11 -5 -8 5.01 0.31
    11 5 -8 4.82 0.31
    11 5 -8 5.53 0.33
    10 -5 -8 0.36 0.17
    10 -5 -8 0.19 0.17
    10 5 -8 0.39 0.19
    10 5 -8 0.34 0.16
    9 -5 -8 3.62 0.33
    9 -5 -8 3.31 0.33
    9 5 -8 3.42 0.3
    9 5 -8 3.65 0.32
    8 -5 -8 2.08 0.31
    8 -5 -8 2.4 0.32
    8 5 -8 1.71 0.22
    8 5 -8 1.9 0.28
    7 -5 -8 1.84 0.26
    7 -5 -8 1.54 0.26
    7 5 -8 1.74 0.22
    7 5 -8 1.53 0.23
    6 -5 -8 3.03 0.36
    -6 -5 8 2.85 0.3
    6 5 -8 3.31 0.31
    -5 -5 8 4.99 0.34
    -5 -5 8 5.08 0.38
    5 -5 -8 4.61 0.39
    5 5 -8 4.56 0.25
    -5 5 8 4.53 0.27
    5 5 -8 4.92 0.35
    -4 -5 8 0.04 0.15
    -4 -5 8 -0.06 0.18
    4 -5 -8 0.17 0.19
    -4 -5 8 0.11 0.14
    4 5 -8 0.17 0.09
    -4 5 8 0.25 0.11
    4 5 -8 0.2 0.18
    -3 -5 8 1.65 0.23
    -3 -5 8 1.06 0.2
    3 -5 -8 1.45 0.27
    -3 -5 8 1.12 0.21
    -3 -5 8 0.82 0.17
    3 5 -8 1.02 0.12
    -3 5 8 1.01 0.14
    2 -5 -8 0.12 0.24
    -2 -5 8 0.26 0.15
    -2 -5 8 0.32 0.17
    2 -5 -8 0.35 0.19
    -2 -5 8 0.29 0.15
    -2 -5 8 0.36 0.16
    2 5 -8 0.25 0.1
    -2 5 8 0.47 0.11
    -1 -5 8 0.72 0.21
    -1 -5 8 0.4 0.17
    1 -5 -8 0.38 0.2
    -1 -5 8 0.34 0.15
    1 -5 -8 0.57 0.23
    -1 -5 8 0.29 0.15
    1 5 -8 0.27 0.11
    -1 5 8 0.41 0.12
    0 -5 8 0.98 0.19
    0 -5 8 0.89 0.2
    0 -5 8 1.26 0.2
    0 -5 -8 0.95 0.25
    0 -5 8 0.98 0.22
    0 -5 -8 0.86 0.21
    0 5 -8 0.65 0.12
    0 5 8 1.18 0.14
    1 -5 8 5.71 0.41
    1 -5 8 6.23 0.42
    1 -5 8 6.87 0.4
    -1 -5 -8 5.62 0.4
    -1 -5 -8 6.06 0.42
    1 -5 8 6.7 0.4
    1 5 8 6.48 0.31
    -1 5 -8 6.06 0.26
    1 5 8 6.2 0.44
    2 -5 8 3.75 0.35
    2 -5 8 4.31 0.41
    2 -5 8 3.9 0.33
    2 -5 8 3.93 0.33
    -2 -5 -8 4.01 0.36
    -2 5 -8 3.24 0.19
    2 5 8 3.89 0.37
    2 5 8 3.48 0.25
    3 -5 8 1.62 0.24
    3 -5 8 1.5 0.23
    3 -5 8 2.23 0.29
    3 -5 8 1.58 0.21
    -3 -5 -8 1.31 0.26
    -3 5 -8 1.55 0.17
    3 5 8 1.57 0.27
    3 5 8 1.61 0.27
    4 -5 8 1.8 0.24
    4 -5 8 1.88 0.27
    4 -5 8 2.24 0.3
    4 -5 8 2.4 0.3
    4 -5 8 2.31 0.32
    -4 -5 -8 1.87 0.25
    4 5 8 2.56 0.27
    -4 5 -8 1.76 0.16
    4 5 8 2.15 0.31
    5 -5 8 7.33 0.39
    5 -5 8 5.79 0.39
    5 -5 8 6.25 0.43
    5 -5 8 6.7 0.41
    -5 -5 -8 5.88 0.39
    5 -5 8 6.53 0.43
    -5 5 -8 5.88 0.28
    5 5 8 6.23 0.4
    5 5 8 6.69 0.43
    6 -5 8 0.08 0.14
    6 -5 8 0.31 0.16
    6 -5 8 0.39 0.15
    6 -5 8 0.34 0.18
    6 -5 8 0.48 0.2
    -6 -5 -8 0.22 0.17
    -6 5 -8 0.24 0.11
    6 5 8 0.55 0.2
    6 5 8 0.6 0.19
    -7 -5 -8 2.9 0.35
    7 -5 8 2.68 0.24
    7 -5 8 2.76 0.27
    7 -5 8 2.24 0.23
    7 -5 8 2.39 0.24
    7 -5 8 3.13 0.27
    7 5 8 2.61 0.25
    7 5 8 3.25 0.3
    -7 5 -8 2.73 0.18
    8 -5 8 -0.03 0.13
    8 -5 8 0.17 0.12
    8 -5 8 -0.05 0.1
    8 -5 8 0.09 0.12
    8 5 8 0.03 0.15
    8 5 8 0.17 0.13
    10 -6 -8 1.12 0.17
    10 -6 -8 0.86 0.17
    10 6 -8 1.26 0.16
    10 6 -8 1.32 0.18
    9 -6 -8 5.98 0.35
    9 6 -8 6.1 0.31
    9 6 -8 6.04 0.34
    8 -6 -8 0.47 0.17
    8 6 -8 0.55 0.16
    8 6 -8 0.55 0.18
    7 -6 -8 3.93 0.33
    7 6 -8 4.52 0.31
    7 6 -8 3.88 0.33
    6 -6 -8 1.27 0.22
    -6 -6 8 1.88 0.22
    6 6 -8 1.58 0.21
    6 6 -8 1.51 0.19
    -6 6 8 2.01 0.2
    -5 -6 8 19.35 0.76
    -5 -6 8 19.15 0.74
    5 -6 -8 17.82 0.75
    5 6 -8 17.81 0.61
    5 6 -8 17.03 0.71
    -5 6 8 19.41 0.68
    -4 -6 8 4.48 0.31
    -4 -6 8 5.5 0.34
    4 -6 -8 4.69 0.38
    4 6 -8 3.94 0.33
    -4 6 8 4.73 0.26
    4 6 -8 4.23 0.22
    -3 -6 8 3.57 0.28
    -3 -6 8 4.36 0.34
    -3 -6 8 3.1 0.3
    3 -6 -8 3.95 0.36
    3 6 -8 3.66 0.3
    3 6 -8 3.94 0.21
    -3 6 8 4.07 0.24
    -2 -6 8 24.02 0.9
    2 -6 -8 21.59 0.89
    -2 -6 8 24.02 0.92
    -2 -6 8 23.25 0.91
    2 -6 -8 22.08 0.87
    -2 -6 8 23.46 0.89
    2 6 -8 23.63 0.77
    2 6 -8 22.09 0.85
    -2 6 8 23.95 0.82
    -1 -6 8 3.77 0.3
    1 -6 -8 3.34 0.35
    -1 -6 8 3.68 0.32
    -1 -6 8 3.8 0.32
    -1 -6 8 3.8 0.31
    1 -6 -8 3.43 0.32
    -1 6 8 3.83 0.24
    -1 6 8 3.92 0.36
    1 6 -8 3.69 0.2
    0 -6 8 4.29 0.35
    0 -6 8 4.63 0.33
    0 -6 -8 4.09 0.34
    0 -6 8 4.73 0.33
    0 -6 -8 4.5 0.38
    0 -6 8 5.1 0.36
    0 6 -8 4.48 0.22
    0 6 8 5.25 0.27
    0 6 8 4.27 0.38
    1 -6 8 20.09 0.81
    1 -6 8 20.24 0.79
    -1 -6 -8 17.22 0.75
    1 -6 8 20.65 0.8
    1 -6 8 20.37 0.82
    1 6 8 20.03 0.84
    1 6 8 19.29 0.7
    -1 6 -8 18.21 0.62
    2 -6 8 3.56 0.34
    -2 -6 -8 2.17 0.3
    2 -6 8 2.97 0.27
    2 -6 8 3.23 0.3
    2 -6 8 3.08 0.3
    2 6 8 2.72 0.32
    -2 6 -8 2.59 0.18
    3 -6 8 4.32 0.32
    -3 -6 -8 2.37 0.29
    3 -6 8 3.92 0.35
    3 -6 8 3.49 0.28
    3 -6 8 3.78 0.31
    3 6 8 3.83 0.34
    -3 6 -8 2.7 0.18
    4 -6 8 2.43 0.26
    4 -6 8 2.31 0.27
    -4 -6 -8 2.36 0.31
    4 -6 8 2.82 0.27
    4 -6 8 3.01 0.31
    4 6 8 3.32 0.32
    -4 6 -8 2.2 0.18
    4 6 8 2.49 0.29
    5 -6 8 7.8 0.38
    5 -6 8 7.17 0.37
    5 -6 8 7.05 0.39
    -5 -6 -8 7.31 0.4
    5 -6 8 7.86 0.39
    5 6 8 7.48 0.4
    5 6 8 7.21 0.38
    -5 6 -8 6.69 0.29
    6 -6 8 0.85 0.16
    6 -6 8 0.89 0.15
    -6 -6 -8 1.28 0.19
    6 -6 8 0.88 0.13
    6 -6 8 0.86 0.13
    6 6 8 0.73 0.19
    6 6 8 0.8 0.16
    8 7 -8 7.51 0.33
    7 -7 -8 3.38 0.24
    7 7 -8 3.18 0.23
    6 -7 -8 8.86 0.41
    -6 -7 8 8.2 0.36
    6 7 -8 7.61 0.36
    6 7 -8 8.3 0.38
    -5 -7 8 5.18 0.27
    5 -7 -8 4.27 0.3
    5 7 -8 4.2 0.28
    -5 7 8 5.21 0.24
    4 -7 -8 2.6 0.31
    -4 -7 8 2.45 0.21
    -4 -7 8 2.9 0.23
    4 7 -8 2.74 0.24
    -4 7 8 2.53 0.18
    4 7 -8 2.59 0.19
    -3 -7 8 3.21 0.25
    -3 -7 8 3.44 0.26
    -3 -7 8 3.04 0.23
    3 -7 -8 3.19 0.33
    -3 7 8 3.29 0.2
    3 7 -8 2.89 0.17
    2 -7 -8 -0.19 0.14
    -2 -7 8 0.2 0.12
    -2 -7 8 0.13 0.13
    -2 -7 8 0.26 0.13
    -2 7 8 0.26 0.17
    -2 7 8 0.41 0.1
    2 7 -8 0.04 0.09
    -1 -7 8 2.82 0.28
    -1 -7 8 2.9 0.23
    1 -7 -8 2.37 0.32
    -1 -7 8 2.77 0.27
    -1 7 8 2.45 0.18
    1 7 -8 2.43 0.16
    -1 7 8 2.38 0.28
    0 -7 8 2.51 0.24
    0 -7 -8 2.93 0.32
    0 -7 8 2.83 0.28
    0 -7 8 2.76 0.23
    0 7 8 3.21 0.28
    0 7 8 2.7 0.19
    0 7 -8 2.9 0.18
    1 -7 8 3.44 0.26
    1 -7 8 3.68 0.25
    1 -7 8 3.37 0.26
    -1 -7 -8 1.97 0.25
    1 7 8 3.31 0.29
    -1 7 -8 2.37 0.16
    2 -7 8 7.25 0.37
    -2 -7 -8 7.42 0.37
    2 -7 8 7.85 0.36
    2 -7 8 7.79 0.37
    -2 7 -8 6.7 0.31
    2 7 8 7.08 0.39
    3 -7 8 2.63 0.24
    3 -7 8 2.45 0.24
    3 -7 8 3.01 0.22
    -3 -7 -8 2.67 0.26
    3 7 8 2.84 0.24
    -4 -7 -8 7 0.35
    4 -7 8 7.51 0.32
    4 -7 8 7.71 0.34
    4 7 8 7.6 0.35
    15 0 -9 0.09 0.16
    15 0 -9 0.05 0.14
    -15 0 9 -0.03 0.11
    15 0 -9 0.06 0.13
    14 0 -9 -0.36 0.15
    14 0 -9 0.06 0.15
    14 0 -9 0.1 0.18
    14 0 -9 0.07 0.18
    -14 0 9 -0.04 0.09
    14 0 -9 0.16 0.17
    13 0 -9 -0.11 0.18
    -13 0 9 0.06 0.1
    13 0 -9 0.04 0.21
    13 0 -9 -0.2 0.18
    13 0 -9 -0.28 0.18
    13 0 -9 -0.03 0.16
    13 0 -9 -0.05 0.14
    12 0 -9 -0.23 0.15
    -12 0 9 0.17 0.25
    12 0 -9 0.07 0.18
    -12 0 9 -0.08 0.09
    12 0 -9 -0.26 0.19
    12 0 -9 -0.15 0.18
    12 0 -9 -0.08 0.22
    12 0 -9 -0.27 0.19
    11 0 -9 -0.31 0.17
    11 0 -9 0.05 0.21
    -11 0 9 -0.17 0.1
    -11 0 9 0.22 0.23
    11 0 -9 0.02 0.19
    11 0 -9 0.45 0.2
    11 0 -9 -0.19 0.23
    -10 0 9 -0.01 0.21
    10 0 -9 -0.01 0.19
    10 0 -9 -0.34 0.2
    10 0 -9 -0.13 0.18
    10 0 -9 -0.09 0.22
    10 0 -9 0.05 0.22
    -10 0 9 -0.13 0.1
    -9 0 9 -0.15 0.11
    9 0 -9 -0.15 0.15
    -9 0 9 0.04 0.19
    8 0 -9 0.08 0.13
    -8 0 9 0.08 0.09
    -8 0 9 -0.14 0.18
    -7 0 9 -0.02 0.14
    7 0 -9 0.1 0.13
    -7 0 9 -0.07 0.1
    -6 0 9 0.12 0.15
    6 0 -9 0.06 0.1
    5 0 -9 0.11 0.1
    -5 0 9 0.1 0.14
    -4 0 9 -0.01 0.12
    4 0 -9 0.04 0.09
    -3 0 9 -0.09 0.11
    -2 0 9 0.1 0.12
    -1 0 9 -0.08 0.1
    0 0 9 0.09 0.11
    1 0 9 0 0.13
    -2 0 -9 0.07 0.08
    -2 0 -9 -0.02 0.12
    2 0 9 0.13 0.12
    -3 0 -9 0 0.15
    3 0 9 0.05 0.13
    -4 0 -9 -0.04 0.09
    -4 0 -9 0.1 0.17
    4 0 9 0.09 0.15
    5 0 9 -0.06 0.22
    5 0 9 0.42 0.3
    5 0 9 0.1 0.22
    5 0 9 0.07 0.18
    5 0 9 -0.32 0.29
    -5 0 -9 0.2 0.22
    5 0 9 0.29 0.17
    -5 0 -9 0.11 0.1
    5 0 9 0.25 0.18
    6 0 9 0.16 0.17
    6 0 9 0 0.2
    6 0 9 0.07 0.19
    6 0 9 0.08 0.17
    -6 0 -9 0.04 0.17
    6 0 9 0.23 0.18
    6 0 9 0.01 0.21
    6 0 9 0.12 0.2
    -6 0 -9 0.01 0.11
    7 0 9 0.18 0.25
    7 0 9 0.09 0.19
    -7 0 -9 0.16 0.11
    7 0 9 0.06 0.14
    7 0 9 0.03 0.18
    7 0 9 -0.11 0.2
    7 0 9 0.23 0.2
    -7 0 -9 0.01 0.16
    7 0 9 0.12 0.17
    8 0 9 -0.03 0.19
    8 0 9 0.03 0.19
    8 0 9 -0.38 0.17
    8 0 9 0.46 0.21
    8 0 9 -0.2 0.13
    -8 0 -9 -0.16 0.16
    8 0 9 -0.01 0.2
    8 0 9 -0.19 0.15
    9 0 9 0.04 0.17
    9 0 9 0.14 0.18
    -9 0 -9 0.26 0.16
    9 0 9 0.12 0.18
    -9 0 -9 -0.15 0.11
    10 0 9 -0.25 0.17
    10 0 9 -0.11 0.12
    -10 0 -9 -0.01 0.14
    10 0 9 -0.13 0.13
    11 0 9 -0.19 0.14
    -11 0 -9 -0.11 0.13
    11 0 9 0.12 0.11
    15 -1 -9 1.83 0.2
    15 -1 -9 1.38 0.19
    15 -1 -9 1.55 0.21
    15 -1 -9 1.21 0.17
    -15 -1 9 1.38 0.18
    15 1 -9 1.1 0.15
    15 1 -9 1.48 0.22
    14 -1 -9 4.36 0.32
    14 -1 -9 3.84 0.31
    14 -1 -9 3.55 0.28
    -14 -1 9 3.5 0.28
    14 -1 -9 3.71 0.29
    14 1 -9 3.89 0.28
    14 1 -9 4.42 0.33
    14 1 -9 4.32 0.32
    -14 1 9 3.49 0.2
    14 1 -9 4.07 0.34
    13 -1 -9 0.95 0.21
    13 -1 -9 1.15 0.21
    13 -1 -9 1.09 0.23
    13 -1 -9 1.08 0.21
    13 -1 -9 0.86 0.23
    -13 1 9 0.85 0.12
    13 1 -9 0.86 0.22
    13 1 -9 1.16 0.22
    13 1 -9 1.08 0.19
    13 1 -9 1.11 0.22
    12 -1 -9 11.58 0.57
    12 -1 -9 12.16 0.6
    12 -1 -9 12.82 0.64
    -12 -1 9 11.06 0.65
    12 -1 -9 12.39 0.58
    -12 -1 9 12.89 0.48
    12 -1 -9 11.25 0.56
    12 1 -9 10.93 0.57
    12 1 -9 11.41 0.59
    12 1 -9 11.12 0.55
    12 1 -9 11.56 0.6
    -12 1 9 13.01 0.66
    -12 1 9 12.9 0.48
    -11 -1 9 3.12 0.23
    11 -1 -9 3.67 0.36
    11 -1 -9 3.07 0.39
    -11 -1 9 2.71 0.38
    11 -1 -9 3.39 0.37
    11 -1 -9 3.34 0.35
    11 -1 -9 3.78 0.4
    -11 1 9 2.89 0.38
    11 1 -9 2.9 0.34
    -11 1 9 2.9 0.21
    11 1 -9 3.09 0.36
    11 1 -9 3.21 0.4
    11 1 -9 2.54 0.35
    11 1 -9 3.38 0.33
    10 -1 -9 15.37 0.68
    10 -1 -9 13.99 0.66
    10 -1 -9 14.52 0.71
    10 -1 -9 15.02 0.66
    -10 -1 9 16.28 0.58
    -10 -1 9 15.08 0.72
    10 -1 -9 15.27 0.71
    10 1 -9 14.46 0.67
    -10 1 9 14.74 0.73
    -10 1 9 15.6 0.56
    10 1 -9 14.01 0.65
    10 1 -9 14.82 0.67
    10 1 -9 13.83 0.67
    10 1 -9 14.65 0.7
    -9 -1 9 3 0.34
    9 -1 -9 2.4 0.37
    -9 -1 9 3.18 0.23
    9 -1 -9 2.36 0.31
    9 -1 -9 2.55 0.37
    9 -1 -9 2.35 0.36
    9 -1 -9 2.49 0.34
    9 1 -9 2.43 0.34
    -9 1 9 3.26 0.35
    -9 1 9 3.2 0.21
    9 1 -9 2.9 0.42
    9 1 -9 2.33 0.33
    8 -1 -9 13.23 0.6
    -8 -1 9 13.75 0.65
    -8 -1 9 13.8 0.51
    -8 1 9 14.07 0.64
    -8 1 9 13.44 0.5
    8 1 -9 13.53 0.59
    7 -1 -9 6.8 0.37
    -7 -1 9 5.29 0.28
    -7 -1 9 4.99 0.35
    -7 1 9 5.93 0.28
    7 1 -9 6.11 0.36
    -7 1 9 5.44 0.37
    6 -1 -9 21.62 0.83
    -6 -1 9 21.37 0.82
    6 1 -9 22.59 0.86
    -6 1 9 21.12 0.84
    -5 -1 9 22.1 0.84
    5 -1 -9 25.52 0.91
    -5 1 9 22.68 0.85
    -4 -1 9 1.48 0.2
    4 -1 -9 1.45 0.17
    -4 1 9 1.51 0.24
    -3 -1 9 31.51 1.12
    3 -1 -9 32.38 1.1
    -3 1 9 32.63 1.13
    -2 -1 9 5.25 0.3
    -2 1 9 5 0.31
    -1 -1 9 19.87 0.74
    -1 -1 9 22.14 0.8
    -1 1 9 22.02 0.8
    0 -1 9 17.37 0.67
    0 -1 9 17.3 0.63
    0 1 9 16.75 0.66
    1 -1 9 6.5 0.36
    1 1 9 6.54 0.35
    -1 1 -9 7.19 0.36
    2 -1 9 28.48 1.04
    2 1 9 28.48 1.03
    -2 1 -9 26.6 0.98
    -3 -1 -9 2.91 0.2
    3 -1 9 3.3 0.29
    -3 1 -9 3.18 0.18
    3 1 9 3.77 0.29
    -3 1 -9 3.07 0.27
    -4 -1 -9 7.89 0.33
    4 -1 9 11.69 0.54
    -4 1 -9 7.54 0.46
    4 1 9 10.74 0.52
    -4 1 -9 7.9 0.32
    5 -1 9 12.74 0.63
    5 -1 9 13.49 0.64
    5 -1 9 13.94 0.62
    5 -1 9 13.11 0.67
    5 -1 9 14.13 0.67
    5 -1 9 13.87 0.66
    -5 -1 -9 12.82 0.6
    5 -1 9 13.71 0.67
    5 -1 9 12.9 0.62
    5 1 9 13.01 0.64
    5 1 9 13.5 0.69
    -5 1 -9 12.87 0.49
    5 1 9 13.6 0.6
    5 1 9 12.91 0.65
    6 -1 9 8.03 0.48
    6 -1 9 7.62 0.49
    6 -1 9 8.41 0.55
    6 -1 9 7.2 0.48
    6 -1 9 8.1 0.46
    6 -1 9 7.41 0.46
    6 -1 9 7.78 0.46
    6 -1 9 7.96 0.51
    -6 -1 -9 7.65 0.46
    6 1 9 7.99 0.49
    6 1 9 8.22 0.48
    6 1 9 7.54 0.43
    6 1 9 7.48 0.47
    -6 1 -9 8.22 0.35
    6 1 9 7.93 0.44
    7 -1 9 7.46 0.46
    7 -1 9 6.69 0.41
    7 -1 9 7.26 0.49
    7 -1 9 7.62 0.43
    7 -1 9 6.76 0.44
    7 -1 9 7.33 0.47
    -7 -1 -9 5.65 0.4
    7 -1 9 7.18 0.43
    7 -1 9 7.07 0.47
    7 1 9 7.14 0.51
    -7 1 -9 6.05 0.43
    7 1 9 7.06 0.44
    7 1 9 6.5 0.42
    7 1 9 6.65 0.46
    7 1 9 6.7 0.47
    -7 1 -9 5.83 0.28
    8 -1 9 7.18 0.45
    8 -1 9 6.64 0.46
    8 -1 9 7.15 0.43
    8 -1 9 7 0.4
    8 -1 9 6.71 0.43
    -8 -1 -9 7.27 0.46
    8 -1 9 6.67 0.44
    8 -1 9 6.45 0.38
    8 -1 9 6.59 0.44
    -8 1 -9 6.19 0.3
    8 1 9 6.54 0.43
    -8 1 -9 6.99 0.44
    8 1 9 7.5 0.44
    8 1 9 6.73 0.42
    8 1 9 6.72 0.47
    9 -1 9 3.77 0.34
    9 -1 9 3.8 0.32
    9 -1 9 3.07 0.29
    -9 -1 -9 3.69 0.31
    9 -1 9 4.15 0.33
    9 -1 9 3.79 0.33
    9 1 9 3.61 0.3
    -9 1 -9 4.4 0.36
    9 1 9 3.42 0.32
    9 1 9 3.68 0.45
    9 1 9 3.1 0.35
    10 -1 9 0.66 0.17
    10 -1 9 0.45 0.15
    10 -1 9 0.18 0.16
    -10 -1 -9 0.32 0.17
    10 -1 9 -0.05 0.16
    10 -1 9 0.48 0.19
    10 1 9 0.25 0.15
    10 1 9 0.41 0.16
    -10 1 -9 0.24 0.11
    -10 1 -9 0.2 0.17
    11 -1 9 4.3 0.25
    11 -1 9 4.65 0.25
    11 -1 9 4.35 0.25
    -11 -1 -9 4.72 0.28
    11 1 9 4.11 0.23
    -15 -2 9 3.34 0.22
    15 -2 -9 3.75 0.22
    15 -2 -9 3.52 0.22
    15 2 -9 3.3 0.21
    15 2 -9 4.15 0.32
    14 -2 -9 2.27 0.23
    14 -2 -9 2.68 0.23
    14 -2 -9 2.34 0.28
    14 -2 -9 1.98 0.24
    -14 -2 9 2.58 0.24
    14 -2 -9 2.36 0.26
    14 2 -9 1.96 0.22
    14 2 -9 3.02 0.3
    -14 2 9 1.96 0.16
    -13 -2 9 11.16 0.51
    13 -2 -9 10.47 0.5
    13 -2 -9 11.11 0.52
    13 -2 -9 11.04 0.5
    13 -2 -9 10.84 0.54
    13 -2 -9 10.66 0.55
    -13 2 9 10.85 0.42
    13 2 -9 10.99 0.5
    13 2 -9 10.79 0.56
    12 -2 -9 0.18 0.16
    12 -2 -9 0.37 0.2
    12 -2 -9 0.3 0.19
    12 -2 -9 0.28 0.19
    -12 -2 9 0.3 0.17
    12 -2 -9 0.28 0.2
    -12 2 9 0.07 0.26
    12 2 -9 0.32 0.18
    -12 2 9 0.45 0.11
    12 2 -9 0.19 0.18
    12 2 -9 0.14 0.18
    11 -2 -9 45.34 1.59
    11 -2 -9 45.7 1.57
    11 -2 -9 41.85 1.54
    11 -2 -9 43.82 1.55
    11 -2 -9 40.7 1.54
    -11 2 9 44.89 1.45
    11 2 -9 42.79 1.55
    -11 2 9 44.36 1.63
    11 2 -9 44.37 1.53
    11 2 -9 44.38 1.53
    10 -2 -9 5.85 0.44
    10 -2 -9 6.17 0.46
    10 -2 -9 7.65 0.73
    10 -2 -9 6.88 0.45
    10 -2 -9 6.9 0.45
    -10 2 9 6.82 0.32
    10 2 -9 6.71 0.48
    -10 2 9 5.82 0.47
    10 2 -9 7.26 0.45
    10 2 -9 6.14 0.46
    9 -2 -9 20.51 0.83
    9 -2 -9 20.37 0.87
    9 -2 -9 20.61 0.84
    9 2 -9 19.36 0.82
    -9 2 9 21.18 0.91
    9 2 -9 19.5 0.84
    -9 2 9 22.15 0.76
    9 2 -9 20.29 0.88
    8 -2 -9 14.98 0.67
    -8 2 9 15.81 0.58
    -8 2 9 16.03 0.72
    -7 -2 9 15.29 0.72
    7 -2 -9 14.29 0.62
    -7 2 9 17.08 0.6
    -7 2 9 17.16 0.72
    -6 -2 9 6.28 0.39
    6 -2 -9 6.19 0.35
    -6 2 9 5.91 0.3
    -6 2 9 6.71 0.4
    -5 -2 9 2.09 0.25
    5 -2 -9 2.19 0.21
    -5 2 9 1.51 0.24
    -5 2 9 1.53 0.19
    -4 -2 9 4.19 0.31
    4 -2 -9 5.09 0.29
    -4 2 9 4.84 0.33
    -4 2 9 4.39 0.3
    -3 -2 9 2.34 0.18
    -3 -2 9 2.34 0.24
    -3 2 9 2.67 0.26
    -3 2 9 2.51 0.26
    -2 -2 9 5.61 0.33
    -2 -2 9 5.37 0.27
    -2 2 9 5.38 0.32
    -2 2 9 5.35 0.34
    -1 -2 9 8.69 0.41
    -1 -2 9 8.35 0.37
    -1 2 9 8.52 0.42
    -1 2 9 8.79 0.43
    0 -2 9 1.36 0.17
    0 -2 9 1.42 0.19
    0 2 9 1.53 0.2
    0 2 -9 0.82 0.1
    1 -2 9 3.17 0.27
    1 -2 9 3.19 0.23
    -1 2 -9 3.05 0.18
    1 2 9 3.58 0.28
    2 -2 9 3.35 0.27
    2 -2 9 3.86 0.29
    2 2 9 3.54 0.29
    -2 2 -9 3.92 0.33
    3 -2 9 26.62 1
    -3 2 -9 22.46 0.75
    -3 2 -9 21.08 0.87
    4 -2 9 4.52 0.39
    4 -2 9 4.61 0.35
    4 -2 9 4.61 0.42
    4 -2 9 4.75 0.42
    4 -2 9 4.28 0.39
    4 -2 9 4.18 0.38
    -4 -2 -9 3.19 0.33
    4 -2 9 5.48 0.44
    4 2 9 4.64 0.46
    4 2 9 4.23 0.38
    -4 2 -9 3.7 0.21
    5 -2 9 25.26 1
    5 -2 9 24.77 1
    5 -2 9 24.8 1.01
    5 -2 9 25.97 0.98
    5 -2 9 25.53 1.01
    5 -2 9 24.24 0.96
    -5 -2 -9 24.93 0.98
    5 -2 9 24.61 0.99
    5 2 9 25.9 0.99
    5 2 9 24.22 1
    -5 2 -9 25.7 0.87
    6 -2 9 21.13 0.87
    6 -2 9 19.85 0.82
    6 -2 9 19.24 0.84
    6 -2 9 20.25 0.84
    6 -2 9 21.08 0.87
    -6 -2 -9 17.81 0.75
    6 -2 9 19.84 0.84
    6 -2 9 20.16 0.83
    6 2 9 20.29 0.84
    -6 2 -9 17.52 0.63
    6 2 9 20.52 0.86
    7 -2 9 18.84 0.75
    7 -2 9 17.92 0.77
    7 -2 9 18.14 0.78
    7 -2 9 17.65 0.77
    -7 -2 -9 17.46 0.75
    7 -2 9 18.38 0.78
    7 -2 9 17.38 0.79
    7 -2 9 18.1 0.77
    7 2 9 19.76 0.8
    -7 2 -9 17.84 0.63
    7 2 9 18.68 0.78
    8 -2 9 6.95 0.42
    8 -2 9 6.3 0.4
    8 -2 9 7.07 0.44
    -8 -2 -9 5.39 0.41
    8 -2 9 6.94 0.45
    8 -2 9 7.28 0.43
    8 -2 9 6.45 0.42
    8 2 9 6.13 0.4
    -8 2 -9 6.01 0.28
    8 2 9 6.83 0.42
    -9 -2 -9 3.54 0.32
    9 -2 9 3.75 0.31
    9 -2 9 4.1 0.33
    9 -2 9 4 0.3
    9 -2 9 4.12 0.32
    9 -2 9 3.67 0.3
    -9 2 -9 3.49 0.21
    9 2 9 3.96 0.3
    10 -2 9 7.18 0.34
    10 -2 9 7.14 0.33
    -10 -2 -9 6.79 0.34
    10 -2 9 6.92 0.35
    10 -2 9 6.63 0.38
    10 -2 9 7.04 0.34
    -10 2 -9 6.58 0.28
    10 2 9 6.11 0.33
    14 -3 -9 1.15 0.17
    14 -3 -9 0.88 0.17
    14 -3 -9 0.87 0.17
    -14 -3 9 0.82 0.13
    14 3 -9 0.84 0.14
    -13 -3 9 0.02 0.13
    13 -3 -9 -0.17 0.15
    13 -3 -9 0.18 0.16
    13 -3 -9 -0.02 0.15
    13 -3 -9 -0.15 0.12
    -13 3 9 0.03 0.09
    13 3 -9 0.01 0.18
    13 3 -9 -0.53 0.13
    -12 -3 9 4.85 0.34
    12 -3 -9 4.89 0.35
    12 -3 -9 4.61 0.35
    12 -3 -9 4.45 0.33
    12 -3 -9 4.58 0.36
    12 3 -9 4.21 0.35
    -12 3 9 4.62 0.24
    12 3 -9 4.4 0.34
    -11 -3 9 0.5 0.23
    11 -3 -9 0.53 0.2
    11 -3 -9 0.37 0.2
    11 -3 -9 0.48 0.24
    11 -3 -9 0.67 0.18
    -11 3 9 0.4 0.13
    11 3 -9 0.8 0.2
    -11 3 9 0.9 0.29
    11 3 -9 0.3 0.19
    10 -3 -9 5.85 0.39
    10 -3 -9 5.49 0.41
    10 -3 -9 5.06 0.42
    10 3 -9 5.05 0.4
    -10 3 9 6.01 0.3
    10 3 -9 5.74 0.39
    -10 3 9 5.67 0.51
    9 -3 -9 7.51 0.48
    9 -3 -9 7.99 0.48
    9 -3 -9 7.96 0.47
    9 3 -9 7.26 0.43
    -9 3 9 8.67 0.54
    9 3 -9 6.62 0.46
    -9 3 9 8.86 0.37
    8 -3 -9 2.39 0.34
    8 -3 -9 2.06 0.32
    8 -3 -9 1.82 0.28
    8 3 -9 2.21 0.27
    -8 3 9 1.8 0.31
    8 3 -9 2.03 0.29
    -8 3 9 2.16 0.25
    7 -3 -9 0.64 0.22
    7 -3 -9 0.66 0.22
    7 3 -9 0.85 0.22
    7 3 -9 0.57 0.26
    -7 3 9 0.38 0.21
    -7 3 9 0.6 0.14
    6 -3 -9 10.51 0.51
    -6 3 9 12.14 0.58
    -6 3 9 12.07 0.46
    -6 3 9 11.67 0.63
    -5 3 9 1.84 0.2
    -5 3 9 1.82 0.3
    5 3 -9 2.19 0.18
    -5 3 9 1.78 0.26
    -4 -3 9 6.45 0.34
    4 3 -9 5.58 0.25
    -4 3 9 6.79 0.31
    -4 3 9 7.09 0.44
    -3 -3 9 4.66 0.28
    3 3 -9 4.34 0.22
    -3 3 9 4.67 0.24
    -3 3 9 4.6 0.39
    -2 -3 9 -0.03 0.1
    -2 3 9 0.05 0.09
    2 3 -9 0.06 0.09
    -2 3 9 0.04 0.16
    -1 -3 9 12.81 0.53
    -1 3 9 12.85 0.6
    -1 3 9 12.15 0.47
    1 3 -9 10.9 0.4
    0 -3 9 1.99 0.29
    0 -3 9 1.92 0.2
    0 3 9 1.61 0.28
    0 3 9 1.86 0.17
    0 3 -9 1.67 0.14
    1 -3 9 8.84 0.43
    1 -3 9 7.81 0.4
    -1 3 -9 7.84 0.32
    1 3 9 7.8 0.35
    2 -3 9 10.12 0.49
    2 -3 9 8.72 0.47
    -2 3 -9 9.9 0.39
    3 -3 9 1.9 0.25
    3 -3 9 2.19 0.31
    3 -3 9 2.52 0.31
    3 -3 9 2.27 0.35
    -3 -3 -9 1.99 0.29
    3 -3 9 1.88 0.25
    3 -3 9 2.32 0.32
    3 -3 9 2.24 0.31
    -3 3 -9 2.28 0.18
    3 3 9 2.96 0.35
    3 3 9 2.04 0.35
    4 -3 9 1.18 0.28
    4 -3 9 0.42 0.18
    4 -3 9 0.89 0.22
    4 -3 9 0.55 0.18
    4 -3 9 0.83 0.27
    -4 -3 -9 0.16 0.22
    4 -3 9 0.32 0.18
    4 -3 9 0.51 0.19
    4 3 9 0.63 0.23
    4 3 9 0.22 0.23
    5 -3 9 12.92 0.66
    5 -3 9 12.04 0.58
    5 -3 9 11.71 0.59
    -5 -3 -9 12.94 0.64
    5 -3 9 12.18 0.59
    5 -3 9 11.54 0.58
    5 -3 9 11.91 0.6
    5 -3 9 11.73 0.6
    5 3 9 12.1 0.62
    5 3 9 12.55 0.6
    6 -3 9 2.47 0.32
    -6 -3 -9 2.57 0.35
    6 -3 9 2.17 0.31
    6 -3 9 1.81 0.27
    6 -3 9 2.34 0.31
    6 -3 9 2.28 0.3
    6 -3 9 2.17 0.31
    6 -3 9 2.23 0.29
    6 3 9 2.25 0.29
    6 3 9 2.2 0.3
    7 -3 9 0.91 0.18
    -7 -3 -9 1.07 0.21
    7 -3 9 1.2 0.22
    7 -3 9 1.07 0.21
    7 -3 9 1.2 0.2
    7 -3 9 0.82 0.19
    7 -3 9 1.36 0.21
    7 3 9 1.07 0.22
    7 3 9 1.22 0.24
    8 -3 9 2.03 0.25
    8 -3 9 2.52 0.3
    8 -3 9 2.36 0.26
    8 -3 9 2.2 0.26
    8 -3 9 1.89 0.27
    8 -3 9 2.17 0.27
    -8 -3 -9 2.19 0.26
    8 3 9 2.08 0.27
    -8 3 -9 2.05 0.18
    8 3 9 2.17 0.27
    9 -3 9 0.68 0.14
    -9 -3 -9 0.85 0.18
    9 -3 9 0.7 0.15
    9 -3 9 0.73 0.15
    9 -3 9 1.01 0.17
    9 -3 9 0.62 0.16
    -9 3 -9 0.71 0.1
    9 3 9 0.85 0.19
    10 -3 9 0.03 0.11
    10 -3 9 0.06 0.09
    10 -3 9 0.24 0.1
    10 -3 9 0.12 0.1
    10 -3 9 0.12 0.1
    10 3 9 0.24 0.14
    13 -4 -9 1.07 0.16
    13 -4 -9 1.35 0.2
    13 4 -9 0.91 0.17
    12 -4 -9 1.16 0.16
    12 -4 -9 0.96 0.19
    12 -4 -9 1.32 0.19
    12 4 -9 1.28 0.18
    -12 4 9 0.97 0.12
    11 -4 -9 0.79 0.24
    11 -4 -9 1.06 0.2
    11 -4 -9 1.29 0.19
    11 4 -9 0.89 0.19
    -11 4 9 1.23 0.14
    11 4 -9 0.91 0.19
    10 -4 -9 0.89 0.19
    10 -4 -9 1.01 0.25
    10 4 -9 0.93 0.24
    10 4 -9 0.68 0.2
    9 -4 -9 4.95 0.41
    9 -4 -9 5.68 0.4
    9 4 -9 6.41 0.39
    9 4 -9 5.82 0.43
    8 -4 -9 8.69 0.49
    8 -4 -9 9.49 0.52
    8 4 -9 9.43 0.48
    8 4 -9 8.96 0.49
    7 -4 -9 2.22 0.33
    7 -4 -9 3.07 0.33
    -7 -4 9 2.67 0.31
    7 4 -9 2.81 0.3
    7 4 -9 2.05 0.3
    -6 -4 9 25.38 0.97
    6 -4 -9 26.88 1.03
    6 -4 -9 25.17 1.02
    -6 4 9 25.71 0.88
    6 4 -9 26.49 1
    -5 -4 9 2.13 0.27
    -5 -4 9 1.69 0.24
    5 -4 -9 1.4 0.25
    5 -4 -9 1.49 0.23
    5 4 -9 1.53 0.24
    -5 4 9 1.77 0.19
    5 4 -9 1.75 0.17
    -4 -4 9 17.5 0.75
    4 -4 -9 16.21 0.75
    4 -4 -9 15.57 0.72
    -4 -4 9 17.4 0.71
    -4 4 9 17.64 0.63
    4 4 -9 16.11 0.73
    4 4 -9 16.04 0.57
    -3 -4 9 1.13 0.19
    3 -4 -9 1.66 0.25
    3 -4 -9 1.09 0.24
    -3 -4 9 1.21 0.2
    3 4 -9 1.25 0.14
    -3 4 9 1.02 0.13
    2 -4 -9 1.22 0.24
    -2 -4 9 1.08 0.19
    2 -4 -9 0.99 0.26
    -2 -4 9 0.95 0.27
    -2 -4 9 1.21 0.22
    -2 4 9 1.11 0.13
    2 4 -9 1.02 0.12
    1 -4 -9 3.17 0.39
    1 -4 -9 3.46 0.38
    -1 -4 9 5.09 0.37
    1 -4 -9 4.19 0.44
    -1 -4 9 4.52 0.4
    -1 -4 9 5.66 0.39
    -1 -4 9 4.8 0.38
    -1 -4 9 4.88 0.38
    -1 4 9 4.74 0.26
    -1 4 9 4.85 0.47
    1 4 -9 4.04 0.21
    0 -4 9 11.31 0.53
    0 -4 -9 10.35 0.58
    0 -4 9 10.81 0.55
    0 -4 9 10.05 0.51
    0 -4 9 9.62 0.51
    0 -4 -9 9.27 0.54
    0 -4 9 9.95 0.53
    0 4 9 10.93 0.61
    0 4 9 10.75 0.42
    0 4 -9 10.11 0.39
    1 -4 9 13 0.63
    1 -4 9 13.91 0.64
    1 -4 9 14.16 0.64
    -1 -4 -9 12.53 0.61
    1 -4 9 13.69 0.64
    1 -4 9 13.79 0.64
    -1 -4 -9 12.9 0.62
    -1 4 -9 12.92 0.47
    1 4 9 14.06 0.51
    1 4 9 13.4 0.66
    2 -4 9 9.67 0.51
    2 -4 9 9.57 0.49
    -2 -4 -9 9.26 0.53
    -2 -4 -9 10.93 0.58
    2 -4 9 10.4 0.57
    2 -4 9 9.98 0.51
    2 -4 9 9.56 0.53
    -2 4 -9 10.11 0.39
    2 4 9 9.74 0.55
    3 -4 9 11.49 0.58
    3 -4 9 12.78 0.6
    -3 -4 -9 11.54 0.61
    3 -4 9 12.02 0.63
    -3 -4 -9 10.83 0.54
    3 -4 9 12.78 0.61
    3 -4 9 13.09 0.58
    -3 4 -9 11.08 0.42
    3 4 9 11.45 0.61
    3 4 9 12.9 0.63
    4 -4 9 7.47 0.45
    4 -4 9 7.03 0.46
    4 -4 9 7.52 0.43
    -4 -4 -9 6.93 0.43
    4 -4 9 7.95 0.48
    4 -4 9 7.47 0.45
    -4 4 -9 7.14 0.31
    4 4 9 7.29 0.47
    4 4 9 7.45 0.46
    5 -4 9 4.16 0.35
    5 -4 9 3.93 0.34
    5 -4 9 3.94 0.37
    5 -4 9 3.97 0.34
    5 -4 9 3.87 0.35
    -5 -4 -9 4.57 0.38
    5 4 9 4.13 0.38
    5 4 9 4.63 0.36
    -5 4 -9 4.3 0.23
    -6 -4 -9 0.63 0.21
    6 -4 9 0.36 0.17
    6 -4 9 0.78 0.18
    6 -4 9 0.55 0.2
    6 -4 9 0.48 0.2
    6 -4 9 0.73 0.19
    6 4 9 0.29 0.21
    6 4 9 0.64 0.2
    -6 4 -9 0.66 0.11
    7 -4 9 3.33 0.28
    7 -4 9 2.58 0.26
    7 -4 9 2.64 0.32
    7 -4 9 2.85 0.33
    7 -4 9 3.06 0.28
    -7 -4 -9 2.17 0.28
    7 -4 9 2.71 0.28
    7 4 9 1.99 0.28
    -7 4 -9 2.15 0.17
    7 4 9 2.7 0.28
    8 -4 9 3.63 0.25
    8 -4 9 3.29 0.27
    8 -4 9 3.51 0.25
    8 -4 9 3.31 0.27
    -8 -4 -9 3.28 0.26
    8 -4 9 3.49 0.26
    -8 4 -9 3.48 0.18
    8 4 9 3.47 0.27
    8 4 9 3.32 0.29
    9 -4 9 0.83 0.13
    9 -4 9 0.73 0.13
    9 -4 9 0.89 0.14
    9 -4 9 0.76 0.11
    9 4 9 0.9 0.14
    12 -5 -9 1.53 0.22
    12 5 -9 1.64 0.17
    11 -5 -9 2.46 0.25
    11 -5 -9 2.49 0.24
    11 -5 -9 3.04 0.26
    11 5 -9 2.99 0.24
    11 5 -9 2.86 0.27
    10 -5 -9 3.6 0.31
    10 -5 -9 3.18 0.3
    10 5 -9 3.38 0.28
    10 5 -9 3.49 0.28
    9 -5 -9 3 0.28
    9 -5 -9 2.94 0.31
    9 5 -9 2.93 0.28
    9 5 -9 3.63 0.3
    8 -5 -9 4.3 0.37
    8 -5 -9 4.31 0.34
    8 5 -9 4.73 0.33
    8 5 -9 5.2 0.38
    7 -5 -9 11.75 0.59
    7 -5 -9 11.59 0.58
    -7 5 9 12.32 0.48
    7 5 -9 12.01 0.54
    7 5 -9 12.1 0.58
    6 -5 -9 6.01 0.43
    6 -5 -9 5.21 0.42
    -6 -5 9 5.83 0.38
    6 5 -9 7.07 0.42
    -6 5 9 5.69 0.29
    5 -5 -9 19.59 0.83
    -5 -5 9 19.82 0.82
    5 -5 -9 18.81 0.8
    -5 5 9 21.8 0.74
    5 5 -9 19.27 0.78
    5 5 -9 20.91 0.69
    -4 -5 9 2.85 0.29
    4 -5 -9 2.61 0.35
    -4 -5 9 2.7 0.29
    -4 -5 9 2.83 0.3
    4 5 -9 2.52 0.29
    -4 5 9 3.21 0.23
    4 5 -9 2.52 0.18
    -3 -5 9 16.59 0.73
    -3 -5 9 17.92 0.74
    3 -5 -9 15.44 0.69
    -3 -5 9 19.03 0.76
    -3 -5 9 17.71 0.74
    -3 5 9 18.38 0.66
    3 5 -9 15.18 0.55
    2 -5 -9 4.9 0.44
    -2 -5 9 5.21 0.36
    -2 -5 9 6.35 0.4
    -2 -5 9 5.54 0.38
    -2 -5 9 5.45 0.37
    2 -5 -9 4.71 0.39
    2 5 -9 4.9 0.24
    -2 5 9 6.32 0.5
    -2 5 9 6.4 0.31
    -1 -5 9 2.95 0.32
    1 -5 -9 2.63 0.35
    -1 -5 9 2.79 0.31
    1 -5 -9 2.56 0.31
    -1 -5 9 3.25 0.3
    -1 -5 9 3.88 0.36
    -1 5 9 3.01 0.23
    -1 5 9 3.72 0.37
    1 5 -9 2.89 0.18
    0 -5 -9 15.04 0.69
    0 -5 9 15.5 0.7
    0 -5 9 15.49 0.68
    0 -5 9 16.39 0.71
    0 -5 9 15.54 0.68
    0 5 9 17.28 0.6
    0 5 9 16.39 0.76
    0 5 -9 16.1 0.56
    1 -5 9 2.21 0.3
    1 -5 9 2.3 0.29
    1 -5 9 2.3 0.29
    1 -5 9 1.8 0.25
    -1 -5 -9 1.7 0.24
    -1 5 -9 1.7 0.15
    1 5 9 2.41 0.2
    1 5 9 1.86 0.28
    2 -5 9 18.55 0.8
    2 -5 9 19.62 0.79
    -2 -5 -9 17.13 0.73
    2 -5 9 19.54 0.82
    2 -5 9 18.92 0.77
    -2 5 -9 17.32 0.61
    2 5 9 19.46 0.83
    3 -5 9 0.47 0.2
    -3 -5 -9 0.41 0.23
    3 -5 9 0.54 0.19
    3 -5 9 0.44 0.18
    3 -5 9 0.17 0.22
    3 -5 9 0.48 0.17
    -3 5 -9 0.5 0.1
    3 5 9 0.95 0.25
    -4 -5 -9 4.17 0.35
    4 -5 9 5.31 0.34
    4 -5 9 4.07 0.34
    4 -5 9 4.53 0.36
    4 -5 9 4.35 0.37
    4 -5 9 4.92 0.35
    4 5 9 4.72 0.39
    4 5 9 4.66 0.38
    -4 5 -9 4.08 0.22
    5 -5 9 0.77 0.18
    5 -5 9 0.52 0.2
    5 -5 9 0.58 0.16
    5 -5 9 0.2 0.17
    5 -5 9 0.61 0.17
    -5 -5 -9 0.65 0.18
    -5 5 -9 0.36 0.1
    5 5 9 0.99 0.24
    5 5 9 0.83 0.22
    6 -5 9 2.88 0.25
    6 -5 9 3.21 0.3
    6 -5 9 3.17 0.25
    6 -5 9 2.91 0.26
    6 -5 9 3.37 0.28
    6 5 9 3.27 0.3
    6 5 9 3.23 0.32
    -6 5 -9 2.4 0.16
    7 -5 9 3.25 0.23
    7 -5 9 3.29 0.25
    7 -5 9 3.22 0.25
    7 -5 9 3.55 0.23
    7 -5 9 3.12 0.23
    7 5 9 3.5 0.25
    7 5 9 3.32 0.25
    10 -6 -9 -0.07 0.11
    10 -6 -9 0.2 0.12
    10 6 -9 0.12 0.14
    10 6 -9 -0.02 0.14
    9 -6 -9 3.08 0.26
    9 6 -9 3.28 0.23
    9 6 -9 3.17 0.24
    8 -6 -9 12.76 0.56
    -8 6 9 11.43 0.44
    8 6 -9 11.27 0.49
    8 6 -9 12.05 0.51
    7 -6 -9 3.08 0.3
    -7 6 9 3.51 0.21
    7 6 -9 3.15 0.26
    7 6 -9 3.54 0.28
    6 -6 -9 4.74 0.34
    6 6 -9 4.27 0.31
    -6 6 9 3.77 0.22
    6 6 -9 3.47 0.28
    -5 -6 9 1.31 0.19
    -5 -6 9 1.16 0.17
    5 -6 -9 1.06 0.22
    5 6 -9 1.08 0.17
    -5 6 9 1.23 0.14
    -4 -6 9 2.83 0.27
    4 -6 -9 2.43 0.31
    -4 -6 9 2.87 0.25
    4 6 -9 1.99 0.24
    -4 6 9 2.71 0.21
    4 6 -9 2.33 0.16
    -3 -6 9 2.52 0.27
    3 -6 -9 3.14 0.33
    -3 -6 9 3.8 0.29
    -3 -6 9 3.16 0.27
    3 6 -9 2.91 0.19
    3 6 -9 2.67 0.26
    -3 6 9 3.1 0.22
    2 -6 -9 2.19 0.32
    -2 -6 9 2.56 0.28
    -2 -6 9 2.51 0.26
    -2 -6 9 2.77 0.28
    -2 -6 9 2.98 0.28
    -2 6 9 3.21 0.38
    2 6 -9 2.12 0.16
    -2 6 9 2.98 0.22
    2 6 -9 2.02 0.25
    -1 -6 9 0.22 0.15
    -1 -6 9 0.26 0.16
    -1 -6 9 0.24 0.14
    1 -6 -9 0.53 0.19
    -1 -6 9 0.28 0.18
    1 6 -9 0.28 0.09
    -1 6 9 0.52 0.12
    -1 6 9 0.17 0.2
    0 -6 9 1.76 0.26
    0 -6 9 1.56 0.19
    0 -6 9 1.34 0.19
    0 -6 9 1.73 0.26
    0 -6 -9 1.27 0.22
    0 6 -9 1.22 0.12
    0 6 9 1.97 0.3
    0 6 9 1.36 0.14
    1 -6 9 5.14 0.33
    1 -6 9 5.84 0.35
    1 -6 9 5.39 0.36
    -1 -6 -9 5.29 0.38
    1 -6 9 5.64 0.35
    1 6 9 5.78 0.4
    1 6 9 4.9 0.32
    -1 6 -9 5.06 0.25
    2 -6 9 2.37 0.27
    2 -6 9 2.85 0.3
    2 -6 9 2.72 0.28
    -2 -6 -9 2.31 0.29
    2 -6 9 2.53 0.29
    2 6 9 2.54 0.31
    -2 6 -9 2.34 0.17
    3 -6 9 16.83 0.67
    3 -6 9 15.99 0.64
    -3 -6 -9 16.92 0.69
    3 -6 9 16.48 0.66
    3 -6 9 16.64 0.68
    -3 6 -9 15.81 0.56
    3 6 9 16.1 0.69
    4 -6 9 1.73 0.22
    4 -6 9 1.9 0.22
    -4 -6 -9 1.7 0.24
    4 -6 9 1.74 0.23
    4 -6 9 1.76 0.23
    4 6 9 1.63 0.24
    -4 6 -9 1.55 0.14
    5 -6 9 3.68 0.25
    5 -6 9 3.64 0.24
    5 -6 9 4.19 0.26
    -5 -6 -9 3.74 0.27
    5 -6 9 4.15 0.26
    5 6 9 3.91 0.27
    6 -6 9 3.45 0.2
    6 -6 9 3.59 0.33
    6 6 9 3.55 0.33
    7 -7 -9 0.36 0.13
    7 7 -9 0.38 0.11
    6 -7 -9 2.77 0.22
    6 7 -9 2.18 0.23
    -5 -7 9 2.27 0.18
    5 -7 -9 2.01 0.23
    5 7 -9 2.14 0.2
    -4 -7 9 0.83 0.15
    4 -7 -9 1.14 0.2
    -4 7 9 0.73 0.1
    4 7 -9 0.98 0.17
    -3 -7 9 1.54 0.18
    -3 -7 9 1.63 0.22
    -3 -7 9 1.63 0.2
    3 -7 -9 1.35 0.19
    3 7 -9 1.7 0.2
    3 7 -9 1.63 0.14
    -3 7 9 1.39 0.15
    -2 -7 9 1.11 0.17
    -2 -7 9 1.05 0.17
    -2 -7 9 0.94 0.15
    2 -7 -9 0.73 0.17
    2 7 -9 1.15 0.12
    -2 7 9 0.73 0.11
    -1 -7 9 1.94 0.2
    -1 -7 9 2.14 0.24
    1 -7 -9 1.69 0.23
    -1 -7 9 2.14 0.21
    1 7 -9 1.9 0.14
    -1 7 9 1.57 0.16
    -1 7 9 1.73 0.24
    0 -7 9 4.73 0.28
    0 -7 -9 4.34 0.3
    0 -7 9 4.96 0.29
    0 -7 9 4.41 0.28
    0 7 -9 4.45 0.21
    0 7 9 5.32 0.35
    1 -7 9 1.84 0.2
    1 -7 9 1.72 0.2
    1 -7 9 1.5 0.19
    -1 -7 -9 1.73 0.26
    1 7 9 1.88 0.22
    2 -7 9 0.2 0.11
    2 -7 9 0.43 0.14
    2 -7 9 0.39 0.12
    -2 -7 -9 0.39 0.13
    2 7 9 0.32 0.15
    -15 0 10 12.84 0.52
    15 0 -10 14.09 0.57
    15 0 -10 14.02 0.55
    15 0 -10 13.17 0.52
    14 0 -10 1.88 0.25
    -14 0 10 1.17 0.14
    14 0 -10 1.35 0.18
    14 0 -10 1.54 0.23
    -13 0 10 12.77 0.48
    13 0 -10 12.8 0.6
    13 0 -10 12.19 0.56
    13 0 -10 13.41 0.58
    13 0 -10 12.57 0.57
    13 0 -10 13.43 0.61
    -12 0 10 14.31 0.51
    -12 0 10 12.46 0.68
    12 0 -10 15.17 0.69
    12 0 -10 14.09 0.66
    12 0 -10 15.4 0.69
    12 0 -10 15.82 0.67
    12 0 -10 16.31 0.71
    -11 0 10 6.96 0.51
    -11 0 10 8.39 0.35
    11 0 -10 6.25 0.43
    11 0 -10 6.42 0.44
    11 0 -10 6.07 0.43
    11 0 -10 6.4 0.46
    11 0 -10 5.71 0.4
    10 0 -10 2.56 0.33
    10 0 -10 2.47 0.32
    -10 0 10 2.09 0.23
    10 0 -10 2.92 0.36
    -10 0 10 2.17 0.35
    10 0 -10 2.72 0.38
    10 0 -10 3.38 0.38
    9 0 -10 4.48 0.42
    9 0 -10 4.53 0.38
    9 0 -10 4.53 0.38
    -9 0 10 5.9 0.31
    -9 0 10 6.33 0.44
    9 0 -10 4.64 0.45
    9 0 -10 4.34 0.57
    -8 0 10 29.88 1.12
    8 0 -10 25.17 0.96
    -8 0 10 27.6 0.96
    -7 0 10 3.76 0.32
    -7 0 10 3.34 0.23
    7 0 -10 4.25 0.32
    6 0 -10 17.93 0.7
    -6 0 10 14.06 0.51
    -6 0 10 14.24 0.62
    -5 0 10 1.26 0.2
    -4 0 10 16.77 0.68
    -3 0 10 9.44 0.45
    -2 0 10 4.53 0.3
    -1 0 10 18.73 0.74
    0 0 10 3.25 0.27
    -1 0 -10 10 0.37
    1 0 10 12.72 0.56
    -2 0 -10 3.72 0.2
    2 0 10 4.77 0.34
    -3 0 -10 16.12 0.57
    3 0 10 22.83 0.89
    -4 0 -10 5.33 0.42
    4 0 10 7.31 0.48
    -4 0 -10 5.55 0.27
    4 0 10 7.57 0.47
    4 0 10 7.08 0.42
    4 0 10 8.15 0.71
    4 0 10 7.03 0.47
    -5 0 -10 1.73 0.17
    5 0 10 1.41 0.26
    5 0 10 1.22 0.23
    5 0 10 1.92 0.29
    5 0 10 1.56 0.25
    5 0 10 1.66 0.27
    -5 0 -10 1.97 0.29
    6 0 10 6.62 0.45
    6 0 10 6.54 0.48
    6 0 10 6.53 0.43
    6 0 10 6.39 0.42
    6 0 10 6.73 0.42
    -6 0 -10 5.31 0.39
    6 0 10 7.96 0.5
    -6 0 -10 6.01 0.29
    7 0 10 13.72 0.62
    -7 0 -10 13.32 0.5
    -7 0 -10 14.05 0.63
    7 0 10 13.18 0.63
    7 0 10 13.6 0.63
    7 0 10 14.7 0.65
    7 0 10 13.7 0.67
    -8 0 -10 12.79 0.56
    8 0 10 12.49 0.59
    8 0 10 13.49 0.63
    8 0 10 13.55 0.61
    8 0 10 13.87 0.64
    -8 0 -10 10.95 0.44
    -9 0 -10 2.07 0.28
    9 0 10 1.45 0.23
    9 0 10 1.63 0.23
    9 0 10 1.38 0.23
    9 0 10 1.59 0.23
    10 0 10 10.53 0.45
    10 0 10 10.72 0.45
    -10 0 -10 13.14 0.54
    10 0 10 11.57 0.45
    15 -1 -10 3.28 0.23
    15 -1 -10 3.51 0.24
    -15 -1 10 3.57 0.23
    15 -1 -10 3.59 0.23
    15 -1 -10 3.27 0.24
    15 1 -10 3.17 0.28
    15 1 -10 3.59 0.25
    14 -1 -10 8.22 0.4
    14 -1 -10 7.83 0.42
    14 -1 -10 7.79 0.39
    14 -1 -10 8.26 0.42
    -14 -1 10 8.19 0.4
    14 1 -10 8.69 0.47
    14 1 -10 8.75 0.4
    -14 1 10 8.51 0.33
    14 1 -10 8.28 0.41
    14 1 -10 7.93 0.43
    13 -1 -10 1.02 0.21
    13 -1 -10 0.92 0.23
    13 -1 -10 0.6 0.24
    13 -1 -10 0.66 0.17
    13 -1 -10 0.39 0.18
    13 1 -10 0.49 0.18
    -13 1 10 0.79 0.11
    13 1 -10 0.36 0.19
    13 1 -10 0.73 0.2
    13 1 -10 0.54 0.17
    12 -1 -10 15.15 0.71
    12 -1 -10 15.5 0.7
    12 -1 -10 14.82 0.67
    -12 -1 10 13.56 0.73
    -12 -1 10 15.11 0.57
    12 -1 -10 16.98 0.69
    12 -1 -10 16.51 0.7
    12 1 -10 14.37 0.7
    12 1 -10 14.6 0.66
    -12 1 10 14.73 0.72
    12 1 -10 15.4 0.66
    12 1 -10 16.13 0.71
    -12 1 10 15.07 0.54
    11 -1 -10 0.56 0.2
    11 -1 -10 0.07 0.2
    11 -1 -10 -0.1 0.18
    -11 -1 10 -0.07 0.27
    -11 -1 10 0.3 0.13
    11 -1 -10 0.4 0.2
    11 -1 -10 0.23 0.17
    11 1 -10 0.03 0.2
    11 1 -10 0.13 0.18
    11 1 -10 0.4 0.22
    11 1 -10 0.41 0.19
    -11 1 10 0.23 0.11
    -11 1 10 0.36 0.25
    11 1 -10 0.73 0.23
    10 -1 -10 5.77 0.41
    -10 -1 10 5.46 0.43
    10 -1 -10 5.87 0.43
    10 -1 -10 6.52 0.44
    10 -1 -10 5.42 0.41
    -10 -1 10 5.54 0.28
    10 -1 -10 6.16 0.43
    10 1 -10 5.96 0.45
    10 1 -10 6.27 0.48
    10 1 -10 6.53 0.45
    10 1 -10 5.77 0.46
    10 1 -10 5.1 0.43
    -10 1 10 5.74 0.29
    -10 1 10 4.5 0.39
    9 -1 -10 2.19 0.3
    9 -1 -10 2.13 0.32
    9 -1 -10 1.68 0.3
    -9 -1 10 3.07 0.34
    9 -1 -10 2.41 0.32
    9 -1 -10 2.56 0.36
    -9 -1 10 3.18 0.22
    -9 1 10 3.52 0.36
    9 1 -10 2 0.3
    9 1 -10 2.03 0.3
    9 1 -10 2.3 0.37
    -9 1 10 2.76 0.23
    9 1 -10 2.82 0.42
    9 1 -10 2.06 0.29
    -8 -1 10 14.84 0.68
    -8 -1 10 14.05 0.54
    8 -1 -10 14.33 0.64
    -8 1 10 13.73 0.67
    -8 1 10 15.07 0.53
    -7 -1 10 6.96 0.34
    -7 -1 10 7.71 0.43
    7 -1 -10 5.88 0.36
    -7 1 10 6.76 0.31
    -7 1 10 7.21 0.44
    6 -1 -10 4.97 0.31
    -6 -1 10 5.01 0.34
    -6 1 10 5.06 0.26
    -6 1 10 5.49 0.37
    -5 -1 10 20.75 0.8
    5 -1 -10 21.69 0.81
    -5 1 10 20.66 0.81
    -5 1 10 19.64 0.7
    -4 -1 10 1.95 0.26
    4 -1 -10 2.07 0.21
    -4 1 10 1.42 0.21
    -4 1 10 1.61 0.2
    -3 -1 10 59.08 1.97
    -3 1 10 58.56 1.97
    -2 -1 10 56.35 1.87
    -2 1 10 54.64 1.86
    -1 -1 10 3.44 0.29
    -1 1 10 2.73 0.25
    0 -1 10 19.8 0.77
    0 1 -10 14.35 0.5
    0 1 10 19.58 0.77
    1 -1 10 5.2 0.35
    -1 1 -10 3.32 0.18
    1 1 10 4.25 0.31
    2 -1 10 6.94 0.4
    2 1 10 6.98 0.41
    -2 1 -10 4.98 0.25
    -2 1 -10 5.41 0.37
    3 -1 10 16.19 0.67
    -3 1 -10 12.3 0.47
    3 1 10 13.92 0.63
    -3 1 -10 13.39 0.62
    4 -1 10 2.28 0.34
    -4 -1 -10 1.8 0.28
    4 -1 10 3.04 0.3
    4 -1 10 2.73 0.35
    4 -1 10 2.44 0.32
    4 -1 10 2.24 0.27
    4 -1 10 2.86 0.37
    4 -1 10 2.96 0.36
    4 1 10 2.31 0.35
    4 1 10 2.37 0.34
    4 1 10 2.68 0.34
    4 1 10 2.86 0.29
    5 -1 10 8.34 0.47
    5 -1 10 8.36 0.5
    5 -1 10 7.34 0.47
    5 -1 10 7.79 0.44
    5 -1 10 8.28 0.48
    -5 -1 -10 8.35 0.47
    5 -1 10 8.7 0.52
    5 -1 10 8.72 0.5
    5 1 10 8.06 0.45
    5 1 10 8.13 0.48
    -5 1 -10 8.71 0.51
    5 1 10 8.08 0.53
    5 1 10 7.98 0.49
    6 -1 10 0.75 0.2
    6 -1 10 -0.16 0.24
    6 -1 10 0.26 0.22
    6 -1 10 0.35 0.19
    6 -1 10 0.12 0.2
    6 -1 10 0.39 0.18
    -6 -1 -10 0.48 0.18
    6 -1 10 0.4 0.25
    6 1 10 0.49 0.22
    6 1 10 0.23 0.17
    6 1 10 0.4 0.21
    -6 1 -10 0.31 0.22
    6 1 10 0.12 0.19
    7 -1 10 16.16 0.69
    7 -1 10 17.16 0.73
    7 -1 10 17.11 0.72
    -7 -1 -10 17.38 0.72
    7 -1 10 16.25 0.71
    7 -1 10 16.16 0.72
    7 -1 10 17.25 0.74
    7 -1 10 17.13 0.73
    -7 1 -10 16.41 0.71
    7 1 10 16.45 0.73
    7 1 10 17.64 0.73
    7 1 10 15.93 0.79
    7 1 10 16.26 0.72
    -8 -1 -10 0.56 0.18
    8 -1 10 0.41 0.17
    8 -1 10 0.55 0.2
    8 -1 10 0.41 0.19
    8 -1 10 0.3 0.13
    8 -1 10 0.33 0.21
    8 -1 10 0.29 0.19
    8 1 10 0.71 0.26
    -8 1 -10 0.34 0.21
    8 1 10 0.28 0.19
    8 1 10 0.4 0.14
    -8 1 -10 0.38 0.11
    8 1 10 0.31 0.16
    -9 -1 -10 7.36 0.4
    9 -1 10 7.68 0.38
    9 -1 10 7.21 0.35
    9 -1 10 7.47 0.38
    9 -1 10 6.92 0.37
    9 -1 10 6.83 0.37
    -9 1 -10 6.76 0.37
    9 1 10 5.75 0.37
    9 1 10 6.28 0.37
    9 1 10 6.64 0.4
    -9 1 -10 6.43 0.3
    10 -1 10 3.1 0.23
    10 -1 10 3.27 0.26
    -10 -1 -10 3.19 0.23
    10 -1 10 2.95 0.22
    10 -1 10 3.14 0.22
    10 1 10 2.87 0.24
    -10 1 -10 2.97 0.24
    15 -2 -10 0.09 0.11
    15 -2 -10 0.04 0.13
    15 -2 -10 0.11 0.12
    14 -2 -10 0.37 0.18
    14 -2 -10 0.59 0.15
    14 -2 -10 0.24 0.14
    -14 -2 10 0.17 0.15
    14 -2 -10 0.44 0.13
    14 -2 -10 0.33 0.18
    14 2 -10 0.41 0.17
    -14 2 10 0.5 0.09
    14 2 -10 0.93 0.2
    13 -2 -10 1.2 0.2
    13 -2 -10 1.1 0.23
    13 -2 -10 0.92 0.17
    -13 -2 10 1.42 0.22
    13 -2 -10 0.95 0.19
    13 -2 -10 0.95 0.24
    13 2 -10 0.92 0.18
    -13 2 10 1.66 0.17
    13 2 -10 0.94 0.2
    12 -2 -10 3.86 0.35
    12 -2 -10 3.22 0.33
    12 -2 -10 2.76 0.32
    12 -2 -10 3.86 0.38
    12 -2 -10 3.17 0.34
    -12 -2 10 3.78 0.33
    -12 2 10 3.86 0.23
    12 2 -10 3.13 0.3
    12 2 -10 2.87 0.32
    12 2 -10 3.65 0.3
    11 -2 -10 4.82 0.4
    11 -2 -10 4.32 0.35
    11 -2 -10 4.12 0.45
    11 -2 -10 3.96 0.38
    11 -2 -10 4.66 0.38
    -11 2 10 4.85 0.44
    -11 2 10 5.13 0.27
    11 2 -10 4.7 0.35
    11 2 -10 5.02 0.4
    11 2 -10 4.34 0.37
    10 -2 -10 0.59 0.25
    10 -2 -10 0.8 0.25
    10 -2 -10 0.34 0.18
    10 -2 -10 0.67 0.26
    -10 2 10 0.86 0.13
    10 2 -10 0.6 0.29
    10 2 -10 0.33 0.18
    10 2 -10 0.41 0.2
    -10 2 10 0.89 0.27
    9 -2 -10 1.36 0.24
    9 -2 -10 1.32 0.25
    9 -2 -10 1.54 0.29
    9 2 -10 1.71 0.25
    9 2 -10 1.51 0.25
    -9 2 10 1.35 0.28
    -9 2 10 1.79 0.21
    8 -2 -10 3.21 0.31
    8 -2 -10 3.72 0.42
    8 -2 -10 2.97 0.4
    -8 2 10 3.13 0.25
    8 2 -10 3.42 0.35
    8 2 -10 3.29 0.35
    -8 2 10 3.61 0.37
    7 -2 -10 10.65 0.51
    -7 -2 10 10.31 0.54
    -7 2 10 11.57 0.45
    -7 2 10 12 0.6
    -6 -2 10 7.81 0.43
    6 -2 -10 8.33 0.43
    -6 2 10 8.07 0.35
    -6 2 10 8.61 0.47
    -5 -2 10 5.54 0.37
    5 -2 -10 5.54 0.33
    -5 2 10 5.92 0.37
    -5 2 10 5.15 0.27
    -4 -2 10 24.68 0.93
    -4 2 10 26.49 0.98
    -4 2 10 23.5 0.84
    -4 2 10 25.52 0.95
    -3 -2 10 4.55 0.33
    -3 2 10 5.11 0.37
    -3 2 10 4.48 0.24
    3 2 -10 3.4 0.18
    -3 2 10 4.33 0.32
    -2 -2 10 7.07 0.37
    2 2 -10 5.56 0.25
    -2 2 10 7.04 0.38
    -2 2 10 6.12 0.31
    -1 -2 10 26.08 0.92
    -1 -2 10 23.97 0.88
    -1 2 10 24.67 0.91
    1 2 -10 19.47 0.66
    -1 2 10 22.41 0.82
    0 -2 10 6.26 0.36
    0 -2 10 5.49 0.33
    0 2 -10 5.63 0.26
    0 2 10 5.64 0.36
    1 -2 10 9.3 0.46
    1 -2 10 10.22 0.48
    1 2 10 8.82 0.47
    -1 2 -10 9.53 0.38
    -1 2 -10 10.68 0.53
    2 -2 10 9.76 0.48
    -2 2 -10 8.32 0.34
    2 2 10 8.45 0.47
    -2 2 -10 8.45 0.49
    3 -2 10 3.78 0.38
    3 -2 10 3.99 0.41
    3 -2 10 4.31 0.46
    3 -2 10 4.17 0.39
    3 -2 10 4.34 0.34
    -3 -2 -10 3.63 0.34
    3 -2 10 4.02 0.41
    3 -2 10 3.92 0.36
    -3 2 -10 4.2 0.22
    3 2 10 4.17 0.38
    3 2 10 3.35 0.44
    4 -2 10 4.81 0.36
    4 -2 10 4.18 0.35
    4 -2 10 4.33 0.4
    4 -2 10 4.36 0.36
    4 -2 10 3.54 0.36
    -4 -2 -10 3.97 0.39
    4 -2 10 4.13 0.38
    4 -2 10 3.99 0.43
    4 2 10 4.04 0.38
    4 2 10 4.41 0.39
    -4 2 -10 4.14 0.23
    5 -2 10 1 0.23
    5 -2 10 1.28 0.22
    5 -2 10 1.38 0.25
    5 -2 10 1.56 0.22
    5 -2 10 1.29 0.23
    5 -2 10 1.49 0.22
    -5 -2 -10 1.45 0.26
    5 -2 10 1.34 0.24
    5 2 10 1.36 0.26
    5 2 10 1.71 0.31
    -6 -2 -10 4.34 0.36
    6 -2 10 3.83 0.35
    6 -2 10 4.94 0.35
    6 -2 10 4.96 0.39
    6 -2 10 4.39 0.36
    6 -2 10 5.03 0.42
    6 -2 10 4.52 0.37
    6 -2 10 3.98 0.37
    6 2 10 4.42 0.37
    6 2 10 4.83 0.44
    7 -2 10 4.84 0.37
    -7 -2 -10 5.29 0.36
    7 -2 10 5.31 0.42
    7 -2 10 5.63 0.41
    7 -2 10 5.36 0.39
    7 -2 10 5.1 0.36
    7 -2 10 5.05 0.34
    -7 2 -10 4.47 0.24
    7 2 10 4.82 0.39
    7 2 10 5.11 0.37
    8 -2 10 1.27 0.21
    8 -2 10 1.44 0.2
    8 -2 10 1.53 0.22
    8 -2 10 1.63 0.25
    8 -2 10 1.31 0.2
    -8 -2 -10 1.63 0.24
    8 -2 10 1.97 0.27
    8 2 10 1.13 0.2
    8 2 10 1.5 0.22
    -8 2 -10 1.14 0.13
    9 -2 10 1.14 0.16
    9 -2 10 1.43 0.19
    9 -2 10 1.1 0.16
    9 -2 10 0.91 0.2
    9 -2 10 0.99 0.19
    -9 -2 -10 1.02 0.17
    -9 2 -10 1.27 0.14
    9 2 10 0.95 0.22
    9 2 10 1.24 0.18
    10 -2 10 0.19 0.09
    10 -2 10 0.38 0.13
    10 -2 10 0.26 0.1
    10 -2 10 0.33 0.12
    -10 -2 -10 0.47 0.11
    10 2 10 0.06 0.12
    14 -3 -10 2.64 0.24
    14 -3 -10 2.99 0.2
    14 -3 -10 2.51 0.21
    14 3 -10 2.64 0.2
    13 -3 -10 3.05 0.3
    13 -3 -10 2.33 0.22
    13 -3 -10 2.39 0.25
    -13 -3 10 2.63 0.25
    13 -3 -10 2.63 0.26
    -13 3 10 2.72 0.17
    13 3 -10 2.68 0.29
    13 3 -10 2.71 0.24
    12 -3 -10 19.1 0.79
    12 -3 -10 21.06 0.81
    12 -3 -10 20.67 0.81
    -12 -3 10 18.58 0.8
    12 -3 -10 20.67 0.8
    12 3 -10 19.79 0.78
    -12 3 10 21.19 0.69
    12 3 -10 19.16 0.78
    11 -3 -10 1.94 0.28
    11 -3 -10 2.21 0.34
    11 -3 -10 1.79 0.29
    11 -3 -10 2.17 0.29
    11 3 -10 1.69 0.26
    -11 3 10 1.75 0.18
    11 3 -10 2.32 0.32
    10 -3 -10 8.73 0.49
    10 -3 -10 7.9 0.48
    10 -3 -10 8.38 0.5
    10 -3 -10 7.98 0.46
    -10 3 10 8.46 0.36
    -10 3 10 7.83 0.53
    10 3 -10 7.97 0.47
    10 3 -10 8.03 0.45
    9 -3 -10 28.22 1.1
    9 -3 -10 30.54 1.12
    9 -3 -10 27.56 1.08
    -9 3 10 30.53 1.01
    9 3 -10 27.37 1.08
    -9 3 10 28.66 1.16
    8 -3 -10 5.47 0.38
    8 -3 -10 5.39 0.41
    8 -3 -10 5.91 0.43
    8 3 -10 5.72 0.46
    -8 3 10 8.27 0.38
    -8 3 10 7.91 0.54
    8 3 -10 5.97 0.37
    7 -3 -10 18.73 1.02
    7 -3 -10 17.74 0.77
    7 -3 -10 18.05 0.79
    -7 3 10 18.4 0.82
    7 3 -10 18.72 0.79
    7 3 -10 19.89 0.76
    -7 3 10 19.89 0.69
    6 -3 -10 26.47 1.03
    6 -3 -10 25.22 0.98
    6 3 -10 25.48 0.96
    -6 3 10 27.82 1.07
    6 3 -10 25.48 1
    -6 3 10 27.89 0.95
    -5 3 10 4.68 0.39
    -5 3 10 4.76 0.27
    -5 3 10 4.41 0.46
    -4 3 10 16.37 0.76
    -4 3 10 17.44 0.61
    4 3 -10 15.82 0.56
    -3 -3 10 2.32 0.24
    -3 3 10 2.43 0.36
    3 3 -10 1.13 0.13
    -3 3 10 2.17 0.2
    -2 -3 10 1.61 0.2
    -2 3 10 1.57 0.17
    -2 3 10 1.96 0.31
    2 3 -10 1.19 0.14
    -1 -3 10 13.7 0.57
    -1 3 10 12.78 0.68
    -1 3 10 12.42 0.48
    1 3 -10 11.94 0.44
    0 -3 10 3.66 0.31
    0 -3 10 4.06 0.31
    0 3 10 4.66 0.26
    0 3 -10 3.24 0.19
    1 -3 10 19.98 0.8
    1 -3 10 19.75 0.8
    1 -3 10 19.29 0.79
    1 -3 10 19.24 0.83
    -1 -3 -10 18.6 0.78
    1 -3 10 20.87 0.85
    1 -3 10 19.58 0.83
    -1 3 -10 18.41 0.65
    1 3 10 20.03 0.85
    -2 -3 -10 15.58 0.71
    2 -3 10 15.92 0.71
    2 -3 10 16.68 0.71
    2 -3 10 15.38 0.72
    2 -3 10 16.69 0.73
    2 -3 10 16.03 0.71
    2 -3 10 14.94 0.72
    2 -3 10 16.94 0.76
    -2 3 -10 16.13 0.57
    2 3 10 16.54 0.74
    3 -3 10 5.58 0.41
    3 -3 10 7.05 0.43
    3 -3 10 6.35 0.43
    3 -3 10 6.07 0.44
    3 -3 10 7.04 0.41
    -3 -3 -10 4.5 0.36
    3 -3 10 6.38 0.49
    3 -3 10 6.1 0.45
    -3 3 -10 5.21 0.25
    3 3 10 6.78 0.46
    4 -3 10 27.85 1.04
    4 -3 10 25.45 0.98
    4 -3 10 25.69 1
    -4 -3 -10 23.95 0.99
    4 -3 10 25.06 1
    4 -3 10 27.35 1.04
    4 -3 10 24.41 1
    -4 3 -10 26.87 0.87
    4 3 10 26.54 1.03
    4 3 10 25.84 1.04
    5 -3 10 8.64 0.5
    5 -3 10 8.11 0.45
    5 -3 10 8.59 0.5
    5 -3 10 7.98 0.47
    -5 -3 -10 8.54 0.51
    5 -3 10 7.78 0.47
    5 -3 10 7.76 0.46
    5 -3 10 8.68 0.48
    5 3 10 8.23 0.5
    -5 3 -10 8.2 0.35
    5 3 10 7.66 0.47
    6 -3 10 1.67 0.24
    6 -3 10 0.89 0.2
    6 -3 10 1.22 0.22
    -6 -3 -10 1.69 0.23
    6 -3 10 0.99 0.22
    6 -3 10 1.22 0.2
    6 -3 10 1.25 0.22
    6 3 10 1.54 0.25
    -6 3 -10 1.81 0.17
    6 3 10 1.27 0.23
    7 -3 10 19.45 0.77
    7 -3 10 19.01 0.77
    -7 -3 -10 18.17 0.73
    7 -3 10 19.92 0.75
    7 -3 10 19.55 0.76
    7 -3 10 18.66 0.78
    7 -3 10 19.92 0.77
    7 3 10 18.95 0.78
    -7 3 -10 18.15 0.64
    7 3 10 18.96 0.77
    8 -3 10 2.87 0.24
    8 -3 10 2.5 0.24
    8 -3 10 3.23 0.25
    8 -3 10 3.06 0.27
    8 -3 10 3.4 0.28
    -8 -3 -10 3.05 0.28
    8 -3 10 3.22 0.3
    8 3 10 2.94 0.3
    -8 3 -10 3.16 0.18
    8 3 10 2.92 0.26
    9 -3 10 2.59 0.2
    9 -3 10 2.35 0.19
    9 -3 10 2.13 0.2
    9 -3 10 2.91 0.22
    -9 -3 -10 2.02 0.19
    9 -3 10 2.61 0.19
    13 -4 -10 3.69 0.25
    13 -4 -10 3.64 0.24
    13 4 -10 3.35 0.22
    12 -4 -10 0.07 0.15
    12 -4 -10 0.24 0.18
    12 -4 -10 0.14 0.15
    -12 4 10 0.18 0.09
    12 4 -10 0.14 0.13
    11 -4 -10 8.92 0.49
    11 -4 -10 9.18 0.47
    11 -4 -10 8.81 0.46
    11 4 -10 8.67 0.43
    -11 4 10 9.04 0.36
    10 -4 -10 2.13 0.3
    10 -4 -10 1.97 0.26
    10 4 -10 1.95 0.28
    10 4 -10 2 0.27
    -10 4 10 3.05 0.22
    9 -4 -10 5.63 0.4
    9 -4 -10 6.62 0.42
    9 4 -10 6.22 0.42
    9 4 -10 6.08 0.4
    -9 4 10 6.6 0.31
    8 -4 -10 4.5 0.4
    8 -4 -10 3.96 0.38
    8 4 -10 4.46 0.37
    -8 4 10 4.22 0.28
    8 4 -10 4.64 0.35
    8 4 -10 4.89 0.35
    -7 -4 10 5.25 0.42
    7 -4 -10 5.16 0.37
    7 -4 -10 5.14 0.4
    7 4 -10 4.31 0.35
    7 4 -10 5.14 0.41
    -7 4 10 5.71 0.29
    7 4 -10 4.44 0.42
    6 -4 -10 28.4 1.08
    -6 -4 10 27.37 1.04
    6 -4 -10 28.17 1.08
    6 4 -10 27.79 1.07
    -6 4 10 28.1 0.95
    6 4 -10 27.38 1.03
    -5 -4 10 0.3 0.17
    5 -4 -10 0.11 0.17
    5 -4 -10 0.64 0.26
    -5 -4 10 0.55 0.18
    -5 4 10 0.36 0.12
    5 4 -10 0.54 0.17
    5 4 -10 0.32 0.12
    5 4 -10 0.44 0.22
    4 -4 -10 16.39 0.74
    -4 -4 10 18.53 0.78
    -4 -4 10 20.2 0.79
    4 -4 -10 15.96 0.73
    -4 4 10 19.16 0.69
    4 4 -10 17.14 0.74
    4 4 -10 17.97 0.61
    3 -4 -10 12.72 0.62
    -3 -4 10 15.7 0.69
    -3 -4 10 15.29 0.68
    3 -4 -10 13.78 0.64
    -3 4 10 15.68 0.58
    3 4 -10 13.08 0.62
    3 4 -10 14.06 0.5
    2 -4 -10 14.13 0.66
    -2 -4 10 15.27 0.66
    -2 -4 10 14.73 0.69
    -2 -4 10 15.5 0.66
    2 -4 -10 14.26 0.68
    -2 -4 10 15.53 0.65
    -2 -4 10 15.5 0.71
    -2 4 10 15.5 0.57
    2 4 -10 13.8 0.51
    2 4 -10 14.07 0.65
    1 -4 -10 20.59 0.87
    -1 -4 10 24.28 0.94
    -1 -4 10 21.41 0.89
    1 -4 -10 20.69 0.84
    -1 -4 10 23.34 0.94
    -1 -4 10 23.17 0.9
    -1 -4 10 24.43 0.92
    1 4 -10 20.27 0.71
    -1 4 10 23.11 0.96
    -1 4 10 23.63 0.81
    0 -4 -10 1.63 0.23
    0 -4 10 1.09 0.23
    0 -4 10 0.97 0.2
    0 -4 10 1.17 0.25
    0 -4 10 1.35 0.23
    0 -4 10 1.69 0.24
    0 -4 -10 1.62 0.26
    0 4 10 1.2 0.16
    0 4 -10 1.62 0.16
    0 4 10 1.31 0.33
    1 -4 10 34.3 1.26
    -1 -4 -10 29.77 1.15
    1 -4 10 34.23 1.25
    1 -4 10 35.15 1.26
    1 -4 10 32.99 1.22
    -1 -4 -10 30.74 1.15
    1 -4 10 34.05 1.27
    -1 4 -10 32.03 1.03
    1 4 10 34.07 1.29
    -2 -4 -10 5.3 0.37
    2 -4 10 5.42 0.42
    2 -4 10 5.27 0.38
    -2 -4 -10 5.33 0.48
    2 -4 10 6.23 0.42
    2 -4 10 6.1 0.4
    2 -4 10 5.74 0.39
    -2 4 -10 5.91 0.27
    2 4 10 5.78 0.44
    3 -4 10 5.92 0.41
    3 -4 10 5.75 0.4
    3 -4 10 5.92 0.39
    -3 -4 -10 6.71 0.41
    3 -4 10 6.3 0.43
    3 -4 10 6.95 0.43
    -3 4 -10 6.9 0.3
    3 4 10 6.98 0.46
    4 -4 10 6.29 0.41
    4 -4 10 7.02 0.42
    4 -4 10 6.72 0.44
    4 -4 10 6.42 0.39
    -4 -4 -10 7.31 0.44
    4 -4 10 6.3 0.43
    4 4 10 6.3 0.42
    4 4 10 6.51 0.45
    -4 4 -10 6.55 0.3
    5 -4 10 1.83 0.28
    5 -4 10 2.11 0.28
    5 -4 10 1.64 0.21
    5 -4 10 1.61 0.23
    5 -4 10 2.37 0.28
    -5 -4 -10 1.75 0.25
    5 4 10 2.33 0.3
    5 4 10 1.89 0.28
    -5 4 -10 1.39 0.16
    6 -4 10 7.57 0.42
    -6 -4 -10 6.38 0.39
    6 -4 10 7.74 0.44
    6 -4 10 7.93 0.42
    6 -4 10 8.18 0.42
    6 -4 10 7.78 0.4
    -6 4 -10 7.02 0.29
    6 4 10 7.87 0.44
    6 4 10 7.85 0.42
    7 -4 10 0.03 0.13
    7 -4 10 0.22 0.14
    7 -4 10 0.33 0.13
    7 -4 10 0.2 0.15
    -7 -4 -10 0.01 0.13
    7 -4 10 0.27 0.14
    7 4 10 -0.06 0.15
    -7 4 -10 0.1 0.09
    7 4 10 -0.12 0.15
    8 -4 10 3.62 0.22
    8 -4 10 3.18 0.22
    8 -4 10 3.1 0.21
    8 -4 10 3.54 0.24
    8 4 10 3.14 0.22
    8 4 10 3.83 0.25
    12 -5 -10 2.34 0.23
    12 5 -10 2.14 0.2
    11 -5 -10 0.53 0.15
    11 -5 -10 0.61 0.15
    11 -5 -10 0.46 0.15
    11 5 -10 0.33 0.13
    11 5 -10 0.37 0.14
    10 -5 -10 3.2 0.28
    10 -5 -10 3.03 0.29
    10 -5 -10 3.75 0.3
    -10 5 10 3.33 0.2
    10 5 -10 3.48 0.27
    10 5 -10 3.4 0.29
    9 -5 -10 0.8 0.19
    9 -5 -10 0.97 0.2
    -9 5 10 0.74 0.14
    9 5 -10 0.94 0.22
    9 5 -10 0.9 0.17
    8 -5 -10 2.78 0.33
    8 -5 -10 3.07 0.31
    8 5 -10 2.96 0.28
    -8 5 10 3.2 0.23
    8 5 -10 2.94 0.28
    7 -5 -10 1.44 0.24
    7 -5 -10 2.08 0.31
    7 5 -10 2.02 0.27
    7 5 -10 1.99 0.25
    -7 5 10 1.87 0.2
    6 -5 -10 3.54 0.35
    -6 -5 10 3.73 0.32
    6 -5 -10 3.89 0.32
    6 5 -10 3.14 0.3
    -6 5 10 4.16 0.25
    5 -5 -10 6.62 0.44
    -5 -5 10 7.57 0.42
    5 -5 -10 7.21 0.43
    5 5 -10 7.38 0.4
    -5 5 10 7.23 0.35
    -4 -5 10 0.51 0.17
    4 -5 -10 0.68 0.22
    -4 -5 10 0.78 0.21
    4 -5 -10 0.59 0.21
    -4 -5 10 -0.12 0.3
    4 5 -10 0.66 0.17
    -4 5 10 0.69 0.15
    4 5 -10 0.43 0.12
    -3 -5 10 4.9 0.36
    -3 -5 10 6.23 0.54
    -3 -5 10 5.57 0.37
    -3 -5 10 6.22 0.37
    3 -5 -10 5.08 0.38
    3 -5 -10 4.87 0.39
    3 5 -10 5.25 0.25
    -3 5 10 5.92 0.3
    -2 -5 10 5.05 0.37
    -2 -5 10 4.7 0.34
    -2 -5 10 3.99 0.35
    2 -5 -10 3.4 0.35
    -2 -5 10 4.02 0.34
    2 -5 -10 4.81 0.41
    -2 5 10 5.25 0.27
    2 5 -10 3.74 0.21
    -1 -5 10 2.52 0.29
    -1 -5 10 2.25 0.3
    -1 -5 10 2.44 0.28
    1 -5 -10 2.05 0.31
    -1 -5 10 2.86 0.3
    1 -5 -10 2.13 0.29
    -1 5 10 2.27 0.3
    -1 5 10 2.45 0.21
    1 5 -10 1.82 0.16
    0 -5 10 10.28 0.5
    0 -5 -10 8.85 0.63
    0 -5 -10 7.63 0.48
    0 -5 10 9.83 0.5
    0 -5 10 10.14 0.53
    0 -5 10 10.07 0.51
    0 5 10 9.78 0.4
    0 5 10 9.48 0.55
    0 5 -10 9.06 0.35
    0 5 -10 8.76 0.46
    1 -5 10 2.13 0.29
    -1 -5 -10 1.84 0.28
    1 -5 10 1.65 0.25
    1 -5 10 1.53 0.23
    1 -5 10 1.34 0.21
    1 -5 10 2.31 0.28
    1 5 10 1.16 0.26
    -1 5 -10 1.26 0.15
    2 -5 10 1.27 0.21
    2 -5 10 0.94 0.2
    2 -5 10 1.1 0.22
    2 -5 10 1.47 0.22
    2 -5 10 1.5 0.2
    -2 -5 -10 1.3 0.22
    -2 5 -10 1.43 0.15
    2 5 10 1.17 0.25
    3 -5 10 4.44 0.36
    3 -5 10 4 0.31
    3 -5 10 3.97 0.33
    3 -5 10 3.82 0.32
    -3 -5 -10 3.5 0.33
    3 -5 10 4.13 0.34
    3 5 10 4.7 0.37
    -3 5 -10 3.74 0.21
    4 -5 10 1.69 0.2
    -4 -5 -10 1.78 0.26
    4 -5 10 1.86 0.27
    4 -5 10 1.94 0.24
    4 -5 10 2.28 0.27
    4 -5 10 2.25 0.27
    -4 5 -10 1.55 0.15
    4 5 10 1.98 0.23
    5 -5 10 2.12 0.24
    5 -5 10 2.3 0.25
    5 -5 10 2.87 0.26
    5 -5 10 2.58 0.27
    5 -5 10 2.59 0.24
    5 5 10 2.35 0.27
    5 5 10 2.19 0.26
    -5 5 -10 2.36 0.16
    6 -5 10 -0.03 0.11
    6 -5 10 0.13 0.15
    6 -5 10 -0.06 0.15
    6 -5 10 -0.06 0.13
    6 -5 10 -0.05 0.11
    6 5 10 -0.39 0.17
    6 5 10 0.03 0.17
    7 -5 10 1.19 0.17
    7 -5 10 1.16 0.15
    7 -5 10 1.38 0.16
    9 -6 -10 0.46 0.14
    9 6 -10 0.52 0.13
    9 6 -10 0.38 0.14
    8 -6 -10 6.96 0.38
    8 6 -10 7.53 0.37
    8 6 -10 7.75 0.37
    -8 6 10 8.19 0.34
    7 -6 -10 6.25 0.37
    -7 6 10 6.83 0.3
    7 6 -10 6.81 0.35
    7 6 -10 6.23 0.33
    6 -6 -10 1.35 0.21
    6 6 -10 1.55 0.2
    6 6 -10 1.71 0.23
    -6 6 10 1.72 0.18
    5 -6 -10 4.08 0.33
    -5 -6 10 4.59 0.31
    -5 6 10 4.39 0.24
    5 6 -10 3.79 0.28
    5 6 -10 3.76 0.29
    -4 -6 10 19.71 0.74
    -4 -6 10 19.68 0.76
    4 -6 -10 18.22 0.76
    4 6 -10 19.68 0.72
    -4 6 10 19.17 0.68
    4 6 -10 18.28 0.64
    -3 -6 10 2.47 0.25
    -3 -6 10 2.41 0.29
    3 -6 -10 3.18 0.31
    -3 -6 10 2.16 0.26
    3 6 -10 2.57 0.25
    3 6 -10 2.44 0.17
    -3 6 10 2.46 0.2
    -2 -6 10 2.38 0.25
    2 -6 -10 1.96 0.29
    -2 -6 10 1.98 0.25
    -2 -6 10 1.9 0.25
    -2 -6 10 1.99 0.25
    2 6 -10 1.88 0.23
    2 6 -10 1.7 0.16
    -2 6 10 1.85 0.19
    -1 -6 10 20.28 0.76
    1 -6 -10 19.31 0.77
    -1 -6 10 19.84 0.78
    -1 -6 10 19.89 0.78
    -1 -6 10 20.32 0.76
    1 6 -10 18.92 0.66
    -1 6 10 19.22 0.8
    -1 6 10 18.73 0.68
    0 -6 10 4.59 0.33
    0 -6 -10 4.57 0.35
    0 -6 10 4.82 0.32
    0 -6 10 5.04 0.34
    0 -6 10 5.67 0.35
    0 6 10 4.68 0.37
    0 6 -10 4.67 0.23
    0 6 10 4.64 0.26
    1 -6 10 0.82 0.18
    1 -6 10 1.04 0.17
    1 -6 10 0.63 0.16
    1 -6 10 1.18 0.17
    -1 -6 -10 0.97 0.21
    -1 6 -10 0.83 0.11
    1 6 10 0.86 0.22
    -2 -6 -10 3.32 0.32
    2 -6 10 3.44 0.26
    2 -6 10 3.09 0.29
    2 -6 10 3.22 0.27
    2 -6 10 3.18 0.27
    2 6 10 3.21 0.3
    -2 6 -10 2.79 0.18
    -3 -6 -10 6.39 0.38
    3 -6 10 7.33 0.39
    3 -6 10 7.85 0.39
    3 -6 10 8.16 0.37
    3 -6 10 7.64 0.38
    3 6 10 7.67 0.41
    -3 6 -10 6.3 0.26
    4 -6 10 0.38 0.12
    4 -6 10 0.27 0.11
    4 -6 10 0.34 0.12
    -4 -6 -10 0.04 0.15
    4 -6 10 0.23 0.12
    4 6 10 0.13 0.15
    5 -6 10 0.17 0.1
    5 -6 10 0.25 0.09
    5 -6 10 0.13 0.1
    5 6 10 0.36 0.15
    6 -7 -10 0.89 0.14
    6 7 -10 0.89 0.12
    5 -7 -10 7.8 0.36
    5 7 -10 7.9 0.35
    4 -7 -10 3.79 0.26
    -4 -7 10 4.45 0.25
    4 7 -10 3.67 0.24
    4 7 -10 3.5 0.31
    -3 -7 10 7.99 0.37
    3 -7 -10 7.53 0.37
    -3 -7 10 8.27 0.35
    3 7 -10 7.67 0.35
    -2 -7 10 8.77 0.41
    -2 -7 10 9.24 0.39
    -2 -7 10 8.57 0.39
    2 -7 -10 8.38 0.42
    -1 -7 10 2.52 0.21
    1 -7 -10 1.93 0.26
    -1 -7 10 2.27 0.2
    -1 -7 10 2.33 0.19
    1 7 -10 1.99 0.2
    0 -7 10 8.7 0.39
    0 -7 -10 8.21 0.38
    0 -7 10 9.38 0.39
    0 -7 10 8.7 0.37
    0 7 10 8.46 0.4
    1 -7 10 0.45 0.13
    -1 -7 -10 0.37 0.12
    1 -7 10 0.47 0.13
    1 -7 10 0.37 0.1
    1 7 10 0.58 0.17
    15 0 -11 -0.07 0.14
    -15 0 11 0 0.13
    15 0 -11 0.02 0.14
    15 0 -11 0 0.12
    14 0 -11 -0.31 0.14
    14 0 -11 0.1 0.16
    14 0 -11 -0.12 0.14
    13 0 -11 -0.01 0.17
    13 0 -11 0.03 0.2
    13 0 -11 -0.07 0.17
    -13 0 11 -0.27 0.12
    13 0 -11 0 0.15
    12 0 -11 0.22 0.21
    -12 0 11 0.13 0.25
    12 0 -11 -0.26 0.18
    -12 0 11 -0.02 0.1
    12 0 -11 -0.08 0.2
    12 0 -11 0.11 0.19
    11 0 -11 -0.09 0.19
    -11 0 11 -0.1 0.23
    11 0 -11 -0.21 0.16
    -11 0 11 -0.01 0.11
    11 0 -11 -0.13 0.21
    11 0 -11 0.16 0.18
    -10 0 11 -0.09 0.11
    10 0 -11 -0.2 0.22
    10 0 -11 0.25 0.2
    -10 0 11 0.08 0.22
    10 0 -11 0.21 0.19
    10 0 -11 -0.19 0.17
    9 0 -11 0.18 0.18
    -9 0 11 -0.16 0.2
    -9 0 11 0.05 0.11
    9 0 -11 -0.27 0.19
    9 0 -11 0.31 0.25
    9 0 -11 0.01 0.18
    8 0 -11 -0.05 0.23
    8 0 -11 -0.07 0.2
    -8 0 11 -0.03 0.19
    -8 0 11 0.05 0.1
    8 0 -11 -0.03 0.2
    -7 0 11 0.05 0.12
    -7 0 11 -0.02 0.16
    -6 0 11 -0.02 0.16
    -6 0 11 0.02 0.12
    -5 0 11 -0.04 0.12
    -5 0 11 0.17 0.16
    -4 0 11 0.04 0.14
    -3 0 11 0.15 0.14
    -2 0 11 0.02 0.13
    -1 0 11 -0.07 0.13
    0 0 11 0.07 0.17
    1 0 11 -0.17 0.14
    -1 0 -11 -0.21 0.1
    2 0 11 0 0.15
    -2 0 -11 0.01 0.1
    3 0 11 -0.15 0.2
    3 0 11 0.17 0.22
    -3 0 -11 0.27 0.18
    -3 0 -11 -0.08 0.09
    3 0 11 0.37 0.23
    3 0 11 0.13 0.16
    -4 0 -11 0.01 0.21
    -4 0 -11 -0.15 0.11
    4 0 11 0.04 0.25
    4 0 11 0.2 0.2
    4 0 11 -0.05 0.25
    4 0 11 -0.09 0.17
    -5 0 -11 -0.04 0.1
    5 0 11 0.18 0.19
    5 0 11 -0.15 0.19
    -5 0 -11 0.58 0.22
    5 0 11 0.09 0.16
    5 0 11 -0.16 0.18
    6 0 11 -0.07 0.19
    6 0 11 0.23 0.2
    -6 0 -11 0.1 0.1
    6 0 11 0.13 0.19
    -6 0 -11 -0.09 0.16
    6 0 11 0.1 0.19
    7 0 11 0 0.15
    7 0 11 -0.18 0.22
    -7 0 -11 0.5 0.21
    7 0 11 0.33 0.2
    7 0 11 -0.07 0.18
    -7 0 -11 -0.04 0.11
    8 0 11 0.06 0.2
    8 0 11 -0.16 0.15
    8 0 11 -0.04 0.2
    -8 0 -11 0.15 0.15
    8 0 11 -0.11 0.13
    -9 0 -11 -0.03 0.14
    9 0 11 0.13 0.18
    9 0 11 -0.1 0.13
    9 0 11 -0.12 0.13
    9 0 11 -0.01 0.17
    15 -1 -11 1.3 0.17
    15 -1 -11 1.15 0.17
    -15 -1 11 1.22 0.17
    15 -1 -11 1.22 0.18
    15 1 -11 1.31 0.18
    14 -1 -11 3.52 0.27
    14 -1 -11 4.27 0.33
    -14 -1 11 4.08 0.27
    14 -1 -11 4.1 0.28
    14 -1 -11 3.75 0.32
    14 1 -11 4.14 0.31
    -14 1 11 3.86 0.21
    14 1 -11 3.58 0.29
    14 1 -11 3.92 0.27
    13 -1 -11 1.29 0.22
    13 -1 -11 1.59 0.21
    13 -1 -11 2.24 0.27
    13 -1 -11 1.82 0.26
    13 -1 -11 1.87 0.24
    13 1 -11 1.28 0.19
    -13 1 11 1.78 0.17
    13 1 -11 1.88 0.3
    13 1 -11 1.82 0.28
    13 1 -11 1.77 0.24
    12 -1 -11 7.82 0.45
    12 -1 -11 7.7 0.45
    12 -1 -11 8.64 0.5
    12 -1 -11 7.36 0.43
    12 -1 -11 6.66 0.44
    12 1 -11 6.51 0.41
    -12 1 11 7.37 0.32
    12 1 -11 7.69 0.42
    -12 1 11 6.19 0.71
    12 1 -11 7.42 0.47
    12 1 -11 7.43 0.5
    11 -1 -11 0.93 0.22
    11 -1 -11 0.26 0.23
    11 -1 -11 0.22 0.2
    -11 -1 11 0.56 0.27
    11 -1 -11 0.4 0.2
    11 -1 -11 0.75 0.21
    -11 1 11 0.85 0.27
    11 1 -11 0.31 0.19
    11 1 -11 0.45 0.19
    11 1 -11 0.59 0.21
    11 1 -11 0.3 0.22
    11 1 -11 0.27 0.19
    -11 1 11 0.8 0.14
    -10 -1 11 0.42 0.27
    10 -1 -11 0.03 0.2
    10 -1 -11 0.08 0.19
    10 -1 -11 0.55 0.24
    10 -1 -11 0.02 0.24
    10 -1 -11 0.45 0.18
    10 1 -11 0.72 0.26
    -10 1 11 0.6 0.25
    10 1 -11 0.36 0.21
    -10 1 11 0.38 0.12
    10 1 -11 0.27 0.23
    10 1 -11 -0.05 0.18
    10 1 -11 0.37 0.23
    -9 -1 11 6.99 0.48
    9 -1 -11 6.12 0.45
    9 -1 -11 6.04 0.47
    9 -1 -11 6.3 0.47
    9 -1 -11 5.95 0.44
    9 -1 -11 6.59 0.43
    9 1 -11 5.53 0.62
    -9 1 11 8.19 0.51
    9 1 -11 6.09 0.43
    9 1 -11 6.77 0.46
    -9 1 11 7.54 0.34
    9 1 -11 7.11 0.45
    -8 -1 11 0.68 0.22
    8 -1 -11 0.99 0.24
    8 -1 -11 0.3 0.22
    8 -1 -11 0.67 0.28
    8 -1 -11 0.73 0.18
    8 -1 -11 0.57 0.23
    8 1 -11 0.85 0.29
    8 1 -11 0.67 0.2
    -8 1 11 0.95 0.13
    -8 1 11 0.59 0.22
    8 1 -11 0.4 0.19
    7 -1 -11 5.59 0.37
    -7 -1 11 5.77 0.4
    -7 1 11 5.44 0.28
    -7 1 11 6.27 0.41
    -6 -1 11 7.75 0.47
    -6 1 11 7.71 0.34
    -6 1 11 8.22 0.46
    -5 -1 11 26.28 0.98
    -5 1 11 25.87 0.98
    -5 1 11 24.56 0.87
    -4 -1 11 36.96 1.27
    -4 1 11 31.73 1.14
    -4 1 11 35.85 1.26
    -3 -1 11 13.75 0.61
    -3 1 11 14.05 0.61
    -3 1 11 12.05 0.5
    -2 -1 11 59.47 1.98
    -2 1 11 57.3 1.97
    -1 -1 11 0.44 0.16
    -1 1 11 0.34 0.15
    1 1 -11 0.39 0.1
    0 -1 11 31.53 1.15
    0 1 11 31.39 1.15
    0 1 -11 25.82 0.86
    1 -1 11 2.79 0.29
    -1 1 -11 2.13 0.15
    1 1 11 3.01 0.29
    2 -1 11 2.47 0.29
    2 -1 11 2.79 0.36
    2 -1 11 1.99 0.28
    -2 1 -11 1.44 0.16
    2 1 11 1.85 0.3
    2 1 11 2.73 0.29
    3 -1 11 5.44 0.41
    -3 -1 -11 5.58 0.43
    3 -1 11 5.79 0.42
    3 -1 11 6.58 0.49
    3 -1 11 5.76 0.42
    3 -1 11 6.59 0.41
    3 1 11 6.15 0.4
    -3 1 -11 5.43 0.27
    3 1 11 6.45 0.49
    3 1 11 6.32 0.44
    3 1 11 5.6 0.42
    4 -1 11 2.04 0.29
    4 -1 11 1.87 0.29
    4 -1 11 1.82 0.29
    4 -1 11 1.83 0.27
    4 -1 11 1.67 0.26
    4 -1 11 1.8 0.28
    -4 -1 -11 1.77 0.27
    4 -1 11 1.88 0.28
    4 1 11 2.33 0.33
    4 1 11 1.72 0.28
    4 1 11 2.18 0.29
    4 1 11 2.34 0.33
    -4 1 -11 1.63 0.16
    5 -1 11 1.77 0.24
    5 -1 11 1.51 0.23
    5 -1 11 1.76 0.31
    -5 -1 -11 1.19 0.21
    5 -1 11 1.72 0.25
    5 -1 11 1.81 0.24
    5 -1 11 1.75 0.3
    5 -1 11 1.83 0.29
    5 1 11 1.69 0.27
    -5 1 -11 1.06 0.13
    5 1 11 1.52 0.24
    5 1 11 1.73 0.27
    5 1 11 1.98 0.26
    6 -1 11 3.09 0.36
    -6 -1 -11 3 0.35
    6 -1 11 3.02 0.33
    6 -1 11 2.15 0.3
    6 -1 11 2.69 0.31
    6 -1 11 2.8 0.3
    6 -1 11 2.97 0.32
    6 -1 11 3.57 0.35
    6 1 11 2.76 0.33
    6 1 11 2.23 0.32
    6 1 11 2.69 0.33
    -6 1 -11 2.53 0.35
    6 1 11 2.63 0.32
    -6 1 -11 2.96 0.2
    7 -1 11 7.52 0.43
    7 -1 11 8.23 0.47
    7 -1 11 7.28 0.4
    7 -1 11 7.77 0.43
    7 -1 11 7.19 0.44
    7 -1 11 8.35 0.43
    -7 -1 -11 7.43 0.42
    7 1 11 7.38 0.43
    -7 1 -11 7.48 0.42
    -7 1 -11 7.29 0.32
    7 1 11 7.85 0.44
    7 1 11 7.18 0.44
    8 -1 11 0.65 0.19
    8 -1 11 0.5 0.16
    8 -1 11 0.23 0.17
    8 -1 11 0.64 0.16
    -8 -1 -11 0.19 0.16
    8 -1 11 0.72 0.19
    8 -1 11 0.28 0.16
    8 1 11 0.4 0.21
    8 1 11 0.31 0.17
    8 1 11 0.38 0.17
    -8 1 -11 0.29 0.2
    -8 1 -11 0.35 0.1
    9 -1 11 3.44 0.25
    9 -1 11 3.14 0.23
    9 -1 11 3.08 0.23
    -9 -1 -11 3.39 0.26
    9 -1 11 3.16 0.27
    9 1 11 2.82 0.23
    9 1 11 3.16 0.27
    14 -2 -11 3.03 0.24
    14 -2 -11 2.61 0.23
    14 -2 -11 2.96 0.25
    -14 -2 11 2.47 0.25
    14 -2 -11 2.41 0.26
    14 2 -11 2.59 0.22
    -14 2 11 2.34 0.17
    14 2 -11 3.28 0.29
    13 -2 -11 12.03 0.53
    13 -2 -11 11.56 0.54
    13 -2 -11 11.18 0.62
    13 -2 -11 12.16 0.54
    13 -2 -11 11.71 0.52
    -13 -2 11 10.4 0.5
    13 2 -11 11.67 0.53
    -13 2 11 10.83 0.4
    13 2 -11 10.61 0.49
    12 -2 -11 2 0.44
    12 -2 -11 1.8 0.27
    12 -2 -11 2.44 0.34
    -12 -2 11 2.19 0.27
    12 -2 -11 2.28 0.3
    12 -2 -11 2.66 0.3
    12 2 -11 1.83 0.24
    12 2 -11 1.61 0.21
    -12 2 11 1.97 0.19
    12 2 -11 1.91 0.26
    11 -2 -11 3.96 0.36
    11 -2 -11 3.02 0.35
    11 -2 -11 3.26 0.39
    11 -2 -11 3.56 0.32
    -11 2 11 3.57 0.23
    -11 2 11 3.45 0.41
    11 2 -11 3.88 0.35
    11 2 -11 3.7 0.32
    10 -2 -11 9.29 0.53
    10 -2 -11 8.95 0.53
    10 -2 -11 8.89 0.53
    10 -2 -11 10.28 0.56
    10 2 -11 9.03 0.51
    -10 2 11 8.26 0.54
    10 2 -11 9.79 0.52
    -10 2 11 9.25 0.38
    9 -2 -11 2.04 0.3
    9 -2 -11 2.68 0.36
    9 -2 -11 2.68 0.35
    9 -2 -11 2.18 0.29
    -9 2 11 2.49 0.23
    9 2 -11 2.37 0.33
    -9 2 11 2.27 0.36
    9 2 -11 2.78 0.34
    8 -2 -11 19.22 0.85
    8 -2 -11 21.15 0.85
    8 -2 -11 20.48 0.86
    8 2 -11 22.16 0.87
    -8 2 11 26.77 0.89
    8 2 -11 21.8 0.84
    -8 2 11 23.96 1.02
    7 -2 -11 9.27 0.53
    7 -2 -11 8.75 0.51
    -7 -2 11 10.38 0.55
    7 -2 -11 9.65 0.5
    7 2 -11 9.09 0.47
    -7 2 11 9.63 0.56
    -7 2 11 11.02 0.43
    7 2 -11 9.21 0.54
    -6 -2 11 1.92 0.29
    6 -2 -11 2.02 0.27
    -6 2 11 2.29 0.2
    -6 2 11 2.48 0.32
    -5 -2 11 29.95 1.15
    -5 2 11 31.25 1.05
    -5 2 11 31.47 1.22
    -5 2 11 32.26 1.17
    -4 -2 11 3.38 0.33
    -4 2 11 3.74 0.33
    -4 2 11 3.51 0.22
    -3 -2 11 1.89 0.28
    -3 2 11 2.47 0.31
    -3 2 11 2.36 0.19
    3 2 -11 1.65 0.16
    -2 -2 11 0.26 0.17
    -2 2 11 0.36 0.11
    2 2 -11 0.16 0.1
    -2 2 11 0.03 0.15
    -1 -2 11 19.4 0.75
    1 2 -11 13.81 0.49
    -1 2 11 17.07 0.73
    0 -2 11 7.78 0.45
    0 2 11 7.54 0.42
    0 2 -11 6.81 0.29
    1 -2 11 23.41 0.95
    1 -2 11 21.93 0.9
    1 -2 11 23 0.89
    1 -2 11 22.09 0.98
    -1 -2 -11 18.93 0.81
    -1 2 -11 19.98 0.68
    1 2 11 21.17 0.87
    1 2 11 22.04 0.94
    2 -2 11 7.14 0.45
    2 -2 11 7.32 0.48
    -2 -2 -11 6.25 0.43
    2 -2 11 7.19 0.47
    2 -2 11 6.85 0.47
    2 -2 11 8.03 0.55
    2 -2 11 7.42 0.44
    2 -2 11 7.35 0.53
    2 2 11 7.5 0.53
    -2 2 -11 5.37 0.26
    3 -2 11 15.93 0.74
    3 -2 11 16.48 0.69
    3 -2 11 13.81 0.69
    3 -2 11 16.43 0.74
    3 -2 11 17.26 0.75
    3 -2 11 17.62 0.75
    3 -2 11 17.33 0.72
    -3 -2 -11 15.22 0.69
    -3 2 -11 16.52 0.58
    3 2 11 16.82 0.77
    4 -2 11 2.75 0.31
    4 -2 11 2.36 0.3
    4 -2 11 2.97 0.33
    4 -2 11 2.52 0.32
    -4 -2 -11 3.39 0.33
    4 -2 11 2.82 0.36
    4 -2 11 2.82 0.32
    4 -2 11 2.72 0.34
    4 2 11 3.22 0.35
    4 2 11 2.8 0.35
    -4 2 -11 2.99 0.2
    5 -2 11 1.75 0.28
    5 -2 11 1.49 0.25
    -5 -2 -11 1.26 0.22
    5 -2 11 1.15 0.22
    5 -2 11 1.82 0.25
    5 -2 11 1.32 0.24
    5 -2 11 1.33 0.21
    5 -2 11 1.61 0.25
    -5 2 -11 1.49 0.16
    5 2 11 1.5 0.26
    5 2 11 1.58 0.26
    6 -2 11 7.67 0.45
    -6 -2 -11 7.79 0.45
    6 -2 11 8.08 0.44
    6 -2 11 7.56 0.45
    6 -2 11 5.64 0.6
    6 -2 11 7.72 0.42
    6 -2 11 7.98 0.44
    6 -2 11 7.42 0.45
    6 2 11 7.86 0.46
    6 2 11 7.72 0.45
    -6 2 -11 8.01 0.34
    7 -2 11 2.82 0.29
    7 -2 11 2.95 0.3
    7 -2 11 2.75 0.3
    -7 -2 -11 2.71 0.29
    7 -2 11 3.13 0.29
    7 -2 11 3.19 0.3
    7 -2 11 2.92 0.32
    7 2 11 3.34 0.3
    -7 2 -11 2.97 0.19
    7 2 11 3.67 0.3
    8 -2 11 10.32 0.47
    -8 -2 -11 9.13 0.44
    8 -2 11 10.01 0.48
    8 -2 11 10.21 0.46
    8 -2 11 10.03 0.46
    8 -2 11 11.72 0.5
    8 -2 11 11.03 0.47
    -8 2 -11 8.95 0.35
    8 2 11 9.66 0.46
    8 2 11 9.85 0.48
    9 -2 11 5.36 0.28
    9 -2 11 6.08 0.3
    9 -2 11 5.59 0.31
    -9 -2 -11 6.14 0.31
    9 -2 11 5.76 0.29
    9 -2 11 5.76 0.3
    9 2 11 5.72 0.31
    14 -3 -11 3.92 0.23
    14 -3 -11 3.6 0.22
    14 3 -11 3.22 0.21
    13 -3 -11 1.07 0.2
    13 -3 -11 0.94 0.19
    13 -3 -11 1.18 0.18
    13 -3 -11 0.94 0.17
    13 3 -11 1.3 0.19
    13 3 -11 1.08 0.2
    -13 3 11 0.98 0.11
    12 -3 -11 1.49 0.23
    12 -3 -11 1.49 0.22
    12 -3 -11 2.13 0.26
    12 -3 -11 1.9 0.26
    -12 3 11 1.94 0.17
    12 3 -11 1.89 0.25
    12 3 -11 1.94 0.25
    11 -3 -11 1.68 0.25
    11 -3 -11 1.65 0.23
    11 -3 -11 1.38 0.23
    11 -3 -11 1.73 0.24
    11 3 -11 1.52 0.22
    -11 3 11 2.33 0.19
    11 3 -11 1.69 0.22
    10 -3 -11 0.34 0.2
    10 -3 -11 -0.02 0.15
    10 -3 -11 0.46 0.24
    10 -3 -11 0.12 0.2
    10 3 -11 0.27 0.21
    -10 3 11 -0.19 0.26
    -10 3 11 0.05 0.1
    10 3 -11 0.11 0.16
    9 -3 -11 0.12 0.25
    9 -3 -11 0.52 0.2
    9 -3 -11 0.62 0.18
    -9 3 11 0.8 0.31
    9 3 -11 0.35 0.18
    9 3 -11 0.67 0.2
    -9 3 11 0.8 0.14
    8 -3 -11 3.63 0.4
    8 -3 -11 3.02 0.31
    8 -3 -11 2.73 0.34
    8 3 -11 2.5 0.29
    8 3 -11 3.37 0.39
    -8 3 11 3.56 0.27
    -8 3 11 4.25 0.45
    7 -3 -11 1.34 0.22
    7 -3 -11 1.21 0.24
    7 -3 -11 1.64 0.31
    -7 3 11 0.96 0.29
    7 3 -11 1.59 0.26
    -7 3 11 1.36 0.16
    7 3 -11 0.99 0.19
    6 -3 -11 0.6 0.26
    6 -3 -11 0.71 0.22
    6 3 -11 0.58 0.23
    6 3 -11 0.8 0.18
    -6 3 11 0.82 0.27
    -6 3 11 0.91 0.14
    5 -3 -11 17.31 0.75
    5 -3 -11 17.94 0.8
    -5 -3 11 20.8 0.84
    5 3 -11 18.5 0.76
    5 3 -11 17.92 0.77
    -5 3 11 21.05 0.74
    4 -3 -11 6.03 0.44
    4 -3 -11 6.36 0.45
    -4 -3 11 6.16 0.39
    4 3 -11 5.81 0.44
    -4 3 11 6.14 0.3
    4 3 -11 6.04 0.28
    3 -3 -11 3.11 0.35
    -3 -3 11 2.89 0.38
    -3 -3 11 2.9 0.29
    -3 3 11 3.64 0.22
    3 3 -11 2.73 0.18
    3 3 -11 2.67 0.36
    -2 -3 11 14.02 0.62
    -2 -3 11 14.15 0.65
    2 -3 -11 12.38 0.59
    2 3 -11 11.43 0.44
    -2 3 11 13.66 0.52
    -1 -3 11 4.04 0.43
    -1 -3 11 3.53 0.43
    -1 -3 11 3.39 0.39
    1 -3 -11 3.43 0.36
    -1 -3 11 3.7 0.32
    1 3 -11 3.42 0.2
    -1 3 11 3.15 0.48
    -1 3 11 4.48 0.27
    0 -3 11 13.82 0.66
    0 -3 11 14.6 0.63
    0 -3 11 14.37 0.63
    0 -3 11 14.7 0.7
    0 -3 11 13.55 0.64
    0 -3 11 13.57 0.61
    0 -3 -11 11.54 0.56
    0 3 11 14.75 0.69
    0 3 -11 11.88 0.44
    1 -3 11 0.21 0.23
    1 -3 11 0.75 0.19
    1 -3 11 0.53 0.23
    1 -3 11 0.41 0.24
    1 -3 11 0.33 0.2
    1 -3 11 0.43 0.21
    -1 -3 -11 0.5 0.21
    1 -3 11 0.34 0.18
    1 3 11 0.37 0.3
    -1 3 -11 0.35 0.22
    -1 3 -11 0.45 0.1
    2 -3 11 0.96 0.21
    2 -3 11 0.85 0.21
    2 -3 11 0.54 0.22
    2 -3 11 0.87 0.21
    2 -3 11 0.77 0.19
    2 -3 11 0.88 0.2
    -2 -3 -11 0.83 0.22
    2 -3 11 0.54 0.19
    -2 3 -11 0.38 0.1
    2 3 11 0.5 0.24
    3 -3 11 0.99 0.19
    3 -3 11 0.86 0.21
    -3 -3 -11 1.02 0.21
    3 -3 11 1.19 0.23
    3 -3 11 1.1 0.21
    3 -3 11 1.09 0.24
    3 -3 11 0.47 0.25
    3 -3 11 1.2 0.24
    3 3 11 1.59 0.32
    -3 3 -11 1.35 0.15
    4 -3 11 0.59 0.2
    -4 -3 -11 0.29 0.17
    4 -3 11 0.64 0.19
    4 -3 11 0.57 0.21
    4 -3 11 0.52 0.21
    4 -3 11 0.38 0.18
    4 -3 11 0.26 0.18
    4 -3 11 0.29 0.2
    -4 3 -11 0.35 0.1
    4 3 11 0.96 0.24
    4 3 11 0.78 0.24
    -5 -3 -11 0.4 0.18
    5 -3 11 0.5 0.2
    5 -3 11 0.74 0.2
    5 -3 11 0.87 0.22
    5 -3 11 0.56 0.19
    5 -3 11 0.67 0.16
    5 -3 11 0.66 0.18
    5 3 11 0.38 0.21
    -5 3 -11 0.46 0.11
    5 3 11 1.09 0.22
    6 -3 11 0.36 0.16
    6 -3 11 0.92 0.2
    6 -3 11 0.62 0.19
    6 -3 11 0.62 0.18
    6 -3 11 0.77 0.18
    -6 -3 -11 0.53 0.21
    6 -3 11 0.78 0.2
    6 3 11 0.55 0.2
    6 3 11 1.01 0.22
    -6 3 -11 0.55 0.11
    7 -3 11 1.97 0.24
    7 -3 11 2.38 0.23
    -7 -3 -11 2.23 0.24
    7 -3 11 2.1 0.23
    7 -3 11 2.38 0.24
    7 -3 11 2.18 0.25
    7 -3 11 1.88 0.23
    -7 3 -11 2.36 0.17
    7 3 11 2.11 0.24
    7 3 11 1.89 0.25
    8 -3 11 2.52 0.22
    8 -3 11 2.07 0.2
    8 -3 11 2.85 0.23
    -8 -3 -11 2.54 0.23
    8 -3 11 2.85 0.22
    8 -3 11 3.01 0.21
    8 -3 11 2.41 0.2
    8 3 11 2 0.24
    8 3 11 2.8 0.25
    13 -4 -11 3.35 0.2
    13 -4 -11 3.39 0.22
    13 4 -11 3.44 0.2
    12 -4 -11 4.35 0.29
    12 -4 -11 5.17 0.31
    12 -4 -11 4.57 0.3
    -12 4 11 4.57 0.22
    12 4 -11 5.12 0.28
    11 -4 -11 4.86 0.35
    11 -4 -11 4.7 0.33
    11 4 -11 4.78 0.31
    -11 4 11 4.37 0.23
    10 -4 -11 1.01 0.25
    10 -4 -11 1.27 0.2
    10 -4 -11 1.31 0.21
    10 4 -11 0.97 0.22
    10 4 -11 1.38 0.2
    -10 4 11 1.91 0.2
    9 -4 -11 0.24 0.16
    9 -4 -11 0.27 0.19
    -9 4 11 0.11 0.13
    9 4 -11 0.15 0.2
    9 4 -11 0.42 0.17
    8 -4 -11 4.31 0.36
    8 -4 -11 4.55 0.35
    8 4 -11 4.91 0.34
    -8 4 11 5.73 0.3
    8 4 -11 3.9 0.36
    -7 -4 11 2.16 0.33
    7 -4 -11 2.11 0.28
    7 -4 -11 2.56 0.33
    7 4 -11 2.14 0.28
    7 4 -11 2.08 0.28
    7 4 -11 2.31 0.29
    -7 4 11 2.47 0.22
    6 -4 -11 1.91 0.27
    -6 -4 11 2.76 0.32
    6 -4 -11 1.97 0.28
    6 4 -11 1.76 0.24
    -6 4 11 2.64 0.25
    6 4 -11 2.35 0.31
    -5 -4 11 23.68 0.91
    5 -4 -11 22.68 0.9
    5 -4 -11 21.35 0.88
    -5 -4 11 22.83 0.92
    -5 4 11 24.53 0.83
    5 4 -11 22.17 0.9
    5 4 -11 22.26 0.86
    -4 -4 11 4.82 0.41
    -4 -4 11 4.58 0.39
    4 -4 -11 4.26 0.37
    4 -4 -11 4.59 0.4
    4 4 -11 3.98 0.36
    4 4 -11 4.99 0.24
    -4 4 11 4.96 0.29
    3 -4 -11 18.54 0.79
    -3 -4 11 18.38 0.77
    -3 -4 11 18.97 0.76
    3 -4 -11 17.42 0.77
    -3 4 11 19.53 0.69
    3 4 -11 17.02 0.61
    3 4 -11 16.84 0.73
    -2 -4 11 6.28 0.39
    2 -4 -11 4.95 0.38
    -2 -4 11 5.42 0.4
    -2 -4 11 6.46 0.42
    -2 -4 11 5.79 0.43
    2 -4 -11 5.9 0.46
    2 4 -11 5.55 0.25
    2 4 -11 4.94 0.37
    -2 4 11 6.32 0.31
    -1 -4 11 21.96 0.9
    -1 -4 11 22.66 0.88
    1 -4 -11 21.55 0.87
    -1 -4 11 21.39 0.88
    -1 -4 11 23.02 0.92
    1 -4 -11 20.9 0.86
    -1 -4 11 21.68 0.87
    -1 4 11 23.71 0.78
    -1 4 11 22.13 0.97
    1 4 -11 21.56 0.74
    0 -4 11 4.22 0.4
    0 -4 11 4.59 0.34
    0 -4 -11 3.63 0.38
    0 -4 -11 4 0.37
    0 -4 11 4.28 0.42
    0 -4 11 4.33 0.37
    0 -4 11 3.98 0.35
    0 4 11 4.77 0.29
    0 4 11 4.95 0.43
    0 4 -11 3.81 0.21
    1 -4 11 0.2 0.16
    1 -4 11 0.09 0.21
    1 -4 11 -0.11 0.17
    1 -4 11 0.24 0.18
    1 -4 11 -0.12 0.17
    -1 -4 -11 -0.02 0.16
    -1 4 -11 0.29 0.09
    1 4 11 -0.08 0.21
    2 -4 11 1.41 0.21
    -2 -4 -11 1.59 0.22
    2 -4 11 2.25 0.29
    2 -4 11 2.45 0.31
    2 -4 11 2.19 0.3
    2 -4 11 2.42 0.32
    -2 4 -11 1.8 0.15
    2 4 11 1.93 0.29
    3 -4 11 3.09 0.33
    3 -4 11 3.49 0.32
    3 -4 11 3.19 0.31
    3 -4 11 2.94 0.29
    -3 -4 -11 2.65 0.28
    3 -4 11 3.53 0.34
    -3 4 -11 3.01 0.19
    3 4 11 3.09 0.35
    4 -4 11 4.8 0.33
    -4 -4 -11 3.43 0.29
    4 -4 11 3.9 0.29
    4 -4 11 4.76 0.36
    4 -4 11 4.02 0.32
    4 -4 11 4.24 0.35
    4 4 11 3.82 0.31
    -4 4 -11 3.02 0.18
    5 -4 11 1.16 0.19
    5 -4 11 1.33 0.19
    -5 -4 -11 0.93 0.18
    5 -4 11 1.16 0.18
    5 -4 11 1.18 0.2
    5 -4 11 1.28 0.2
    -5 4 -11 0.98 0.12
    5 4 11 1.31 0.19
    5 4 11 1.03 0.21
    6 -4 11 8.62 0.4
    6 -4 11 9.11 0.42
    6 -4 11 8.77 0.43
    -6 -4 -11 7.38 0.39
    6 -4 11 8.9 0.42
    6 -4 11 8.6 0.41
    6 4 11 8.43 0.44
    -6 4 -11 7.46 0.3
    6 4 11 8.22 0.43
    7 -4 11 0.04 0.11
    7 -4 11 0.08 0.13
    7 -4 11 0 0.12
    7 -4 11 0.1 0.12
    -7 -4 -11 0.2 0.14
    7 -4 11 0.24 0.14
    7 4 11 0.35 0.14
    7 4 11 0.42 0.14
    11 -5 -11 1.7 0.2
    11 -5 -11 1.5 0.19
    11 -5 -11 1.9 0.24
    11 5 -11 1.98 0.21
    10 -5 -11 0.99 0.15
    10 -5 -11 1.18 0.2
    10 -5 -11 1.07 0.18
    10 5 -11 1.11 0.16
    -10 5 11 1.62 0.18
    10 5 -11 0.96 0.19
    9 -5 -11 4.48 0.33
    9 -5 -11 4.73 0.33
    9 5 -11 4.44 0.3
    9 5 -11 4.21 0.29
    -9 5 11 5.29 0.26
    8 -5 -11 0.84 0.19
    8 -5 -11 0.92 0.18
    8 5 -11 1.16 0.19
    8 5 -11 1.17 0.18
    -8 5 11 1.26 0.14
    7 -5 -11 5.48 0.39
    7 -5 -11 4.96 0.37
    7 5 -11 5.38 0.35
    -7 5 11 6.65 0.31
    7 5 -11 5.11 0.33
    -6 -5 11 11.77 0.55
    6 -5 -11 11.14 0.56
    6 -5 -11 11.85 0.56
    6 5 -11 11.77 0.53
    -6 5 11 12.36 0.47
    6 5 -11 11.3 0.52
    5 -5 -11 1.4 0.23
    -5 -5 11 0.88 0.18
    5 -5 -11 0.84 0.22
    5 5 -11 1.3 0.19
    -5 5 11 0.87 0.12
    -4 -5 11 14.14 0.63
    -4 -5 11 14.59 0.64
    4 -5 -11 15.41 0.66
    4 -5 -11 14.34 0.65
    4 5 -11 14.09 0.61
    4 5 -11 14.08 0.52
    -4 5 11 15.51 0.56
    -3 -5 11 3.36 0.31
    3 -5 -11 3.83 0.35
    3 -5 -11 3.69 0.37
    -3 -5 11 3.38 0.29
    -3 -5 11 3.32 0.31
    3 5 -11 3.57 0.2
    -3 5 11 4.36 0.25
    -2 -5 11 19.06 0.76
    2 -5 -11 16.6 0.74
    2 -5 -11 18.25 0.77
    -2 -5 11 18.14 0.74
    -2 -5 11 17.71 0.75
    -2 -5 11 18.4 0.73
    2 5 -11 18.67 0.84
    -2 5 11 18.56 0.66
    2 5 -11 17.89 0.62
    -1 -5 11 2.3 0.27
    -1 -5 11 1.15 0.22
    1 -5 -11 1.4 0.23
    1 -5 -11 0.92 0.25
    -1 -5 11 1.14 0.2
    -1 -5 11 1.59 0.2
    -1 5 11 1.85 0.2
    1 5 -11 1.75 0.24
    1 5 -11 1.58 0.15
    -1 5 11 2.17 0.29
    0 -5 11 11.87 0.57
    0 -5 11 12.64 0.56
    0 -5 -11 12.53 0.58
    0 -5 11 13.11 0.57
    0 -5 -11 13.3 0.62
    0 -5 11 12.15 0.59
    0 -5 11 12.57 0.6
    0 5 11 12.19 0.61
    0 5 -11 12.62 0.6
    0 5 -11 13.17 0.48
    1 -5 11 0.88 0.18
    1 -5 11 0.73 0.2
    -1 -5 -11 0.33 0.2
    1 -5 11 0.82 0.19
    1 -5 11 0.89 0.19
    -1 -5 -11 0.37 0.18
    1 -5 11 1 0.19
    -1 5 -11 0.29 0.15
    1 5 11 0.68 0.23
    -1 5 -11 0.54 0.1
    -2 -5 -11 2.98 0.31
    2 -5 11 2.76 0.29
    -2 -5 -11 3.04 0.31
    2 -5 11 2.67 0.32
    2 -5 11 2.23 0.27
    2 -5 11 3 0.31
    2 -5 11 3.43 0.31
    2 5 11 2.73 0.32
    -2 5 -11 3.41 0.2
    3 -5 11 4.8 0.34
    3 -5 11 4.43 0.33
    3 -5 11 4.68 0.32
    3 -5 11 5.11 0.33
    3 -5 11 4.83 0.35
    -3 5 -11 4 0.21
    3 5 11 4.58 0.36
    4 -5 11 0.98 0.17
    4 -5 11 1.04 0.17
    4 -5 11 0.91 0.17
    4 -5 11 1.05 0.16
    4 -5 11 1.34 0.2
    -4 5 -11 0.92 0.11
    4 5 11 1.12 0.21
    5 -5 11 5.6 0.3
    5 -5 11 5.96 0.31
    5 -5 11 6 0.33
    5 -5 11 6.1 0.32
    5 -5 11 6.32 0.32
    5 5 11 5.32 0.33
    -5 5 -11 4.69 0.24
    6 -5 11 0.51 0.11
    6 -5 11 0.43 0.11
    6 -5 11 0.51 0.12
    6 -5 11 0.6 0.11
    6 5 11 0.66 0.16
    9 -6 -11 3.6 0.24
    9 -6 -11 3.37 0.26
    9 6 -11 3.41 0.22
    8 -6 -11 0.66 0.15
    8 6 -11 0.67 0.13
    8 6 -11 0.82 0.14
    7 -6 -11 1.4 0.21
    7 6 -11 1.27 0.19
    -7 6 11 1.46 0.16
    7 6 -11 1.36 0.19
    6 -6 -11 1 0.18
    6 6 -11 1.29 0.17
    -6 6 11 0.85 0.12
    6 6 -11 1.31 0.16
    5 -6 -11 8.48 0.44
    -5 -6 11 10.42 0.48
    5 6 -11 8.87 0.41
    -5 6 11 9.69 0.39
    5 6 -11 8.9 0.44
    4 -6 -11 1.84 0.22
    -4 -6 11 1.81 0.23
    4 6 -11 1.15 0.17
    -4 6 11 1.73 0.18
    -3 -6 11 9.6 0.46
    3 -6 -11 9.41 0.47
    -3 -6 11 9.42 0.43
    -3 6 11 10.13 0.4
    3 6 -11 9.05 0.35
    3 6 -11 9.56 0.45
    -2 -6 11 2.41 0.24
    -2 -6 11 2.79 0.26
    -2 -6 11 2.51 0.26
    2 -6 -11 2.35 0.29
    -2 -6 11 2.23 0.25
    -2 6 11 2.62 0.21
    2 6 -11 2.49 0.17
    2 6 -11 2.33 0.24
    -1 -6 11 14.45 0.6
    1 -6 -11 12.64 0.55
    -1 -6 11 14.39 0.58
    -1 -6 11 14.7 0.58
    -1 -6 11 14.68 0.6
    1 6 -11 12.45 0.45
    -1 6 11 13.52 0.53
    -1 6 11 13.71 0.61
    0 -6 -11 -0.07 0.16
    0 -6 11 0.38 0.15
    0 -6 11 0.28 0.14
    0 -6 11 0.25 0.13
    0 -6 11 0.31 0.14
    0 6 11 0.51 0.19
    0 6 -11 0.3 0.09
    1 -6 11 2.83 0.25
    -1 -6 -11 3.5 0.28
    1 -6 11 3.4 0.28
    1 -6 11 3.02 0.27
    1 -6 11 2.95 0.25
    1 6 11 3.18 0.29
    -1 6 -11 2.97 0.17
    2 -6 11 0.94 0.14
    -2 -6 -11 0.59 0.16
    2 -6 11 0.87 0.15
    2 -6 11 0.75 0.15
    2 -6 11 0.94 0.17
    -2 6 -11 0.4 0.09
    2 6 11 0.91 0.19
    3 -6 11 0.98 0.14
    3 -6 11 1.65 0.22
    3 -6 11 1.47 0.19
    3 -6 11 1.46 0.2
    3 6 11 1.54 0.2
    4 -6 11 6.01 0.31
    4 -6 11 6.42 0.36
    4 -6 11 5.09 0.32
    4 6 11 6.14 0.41
    4 -7 -11 1.57 0.18
    4 7 -11 1.28 0.18
    -3 -7 11 0.92 0.12
    3 -7 -11 1.06 0.14
    3 7 -11 0.7 0.12
    -2 -7 11 1.75 0.17
    2 -7 -11 1.28 0.19
    2 7 -11 1.32 0.15
    -1 -7 11 4.32 0.26
    1 -7 -11 3.3 0.23
    -15 0 12 0.95 0.17
    15 0 -12 2.62 0.2
    14 0 -12 4.52 0.32
    14 0 -12 4.38 0.29
    14 0 -12 4.48 0.3
    13 0 -12 2.37 0.28
    13 0 -12 2.47 0.27
    13 0 -12 2.31 0.25
    12 0 -12 3.66 0.31
    12 0 -12 3.17 0.33
    12 0 -12 3.46 0.34
    12 0 -12 3.53 0.33
    -12 0 12 4.52 0.26
    11 0 -12 0.4 0.23
    -11 0 12 0.32 0.12
    -11 0 12 -0.03 0.23
    11 0 -12 0.13 0.18
    11 0 -12 0.28 0.2
    11 0 -12 0.51 0.18
    10 0 -12 5.31 0.39
    10 0 -12 5.42 0.41
    10 0 -12 5.35 0.46
    -10 0 12 6.77 0.48
    -10 0 12 7.56 0.34
    10 0 -12 4.79 0.4
    9 0 -12 15.26 0.68
    9 0 -12 14.57 0.7
    9 0 -12 14.74 0.68
    -9 0 12 16.08 0.77
    -9 0 12 17.32 0.62
    8 0 -12 5.01 0.39
    8 0 -12 4.72 0.37
    -8 0 12 3.92 0.38
    8 0 -12 5.18 0.46
    -8 0 12 4.52 0.28
    -7 0 12 5.2 0.28
    -7 0 12 5.09 0.4
    7 0 -12 3.87 0.45
    7 0 -12 3.58 0.4
    7 0 -12 3.55 0.39
    -6 0 12 2.93 0.32
    -6 0 12 2.49 0.23
    -5 0 12 76.29 2.55
    -4 0 12 14.82 0.66
    -3 0 12 53.97 1.85
    -2 0 12 20.53 0.83
    -1 0 12 69.72 2.34
    0 0 12 4.64 0.35
    1 0 12 3.41 0.35
    -1 0 -12 2.31 0.36
    1 0 12 3.18 0.38
    1 0 12 3.56 0.32
    -1 0 -12 2.54 0.34
    2 0 12 4.11 0.37
    -2 0 -12 4.49 0.41
    2 0 12 4.33 0.36
    2 0 12 3.95 0.38
    -3 0 -12 15.33 0.7
    3 0 12 15.47 0.69
    3 0 12 14.96 0.68
    3 0 12 14.61 0.7
    3 0 12 15.09 0.69
    4 0 12 5.65 0.41
    4 0 12 4.91 0.39
    4 0 12 5.96 0.45
    4 0 12 5.22 0.41
    -4 0 -12 4.02 0.34
    5 0 12 0.09 0.19
    -5 0 -12 0.28 0.21
    5 0 12 0.08 0.2
    5 0 12 0.32 0.2
    5 0 12 0.2 0.19
    6 0 12 3.44 0.32
    6 0 12 3.61 0.34
    -6 0 -12 2.07 0.26
    6 0 12 3.81 0.35
    7 0 12 2.96 0.28
    7 0 12 3.28 0.31
    7 0 12 3.55 0.29
    -7 0 -12 3.14 0.29
    8 0 12 2.88 0.24
    8 0 12 2.8 0.23
    -8 0 -12 2.81 0.27
    -8 0 -12 2.11 0.22
    8 0 12 2.38 0.23
    9 0 12 2.22 0.18
    14 -1 -12 7.73 0.36
    14 -1 -12 6.8 0.38
    -14 -1 12 6.53 0.35
    14 -1 -12 7.63 0.35
    14 -1 -12 7.38 0.4
    14 1 -12 6.7 0.37
    13 -1 -12 1.5 0.2
    13 -1 -12 1.57 0.22
    13 -1 -12 1.84 0.26
    13 -1 -12 1.78 0.25
    13 -1 -12 1.95 0.25
    13 1 -12 1.7 0.27
    13 1 -12 2.06 0.26
    -13 1 12 1.21 0.13
    13 1 -12 1.92 0.28
    12 -1 -12 1.67 0.27
    12 -1 -12 1.89 0.27
    12 -1 -12 1.64 0.23
    12 -1 -12 1.79 0.25
    12 -1 -12 2.12 0.32
    12 1 -12 2.09 0.32
    -12 1 12 1.68 0.18
    12 1 -12 2.04 0.3
    12 1 -12 1.64 0.24
    11 -1 -12 1.41 0.24
    11 -1 -12 1.17 0.21
    11 -1 -12 1.3 0.23
    11 -1 -12 1.33 0.21
    -11 -1 12 1.65 0.32
    11 -1 -12 1.59 0.28
    -11 1 12 1.97 0.32
    11 1 -12 1.7 0.24
    11 1 -12 1.42 0.26
    -11 1 12 2.45 0.21
    11 1 -12 1.24 0.22
    10 -1 -12 3.66 0.35
    10 -1 -12 3.68 0.36
    10 -1 -12 3.58 0.35
    10 -1 -12 3.55 0.35
    -10 -1 12 3.18 0.39
    10 -1 -12 3.3 0.36
    -10 1 12 3.42 0.26
    -10 1 12 3.35 0.39
    10 1 -12 3.1 0.35
    10 1 -12 3.1 0.35
    10 1 -12 3.13 0.38
    9 -1 -12 2.78 0.37
    9 -1 -12 2.38 0.3
    9 -1 -12 2.74 0.33
    -9 -1 12 4 0.39
    9 -1 -12 3.01 0.35
    9 -1 -12 2.96 0.41
    9 1 -12 2.1 0.34
    -9 1 12 4.22 0.26
    9 1 -12 3.2 0.38
    -9 1 12 4.11 0.37
    9 1 -12 2.55 0.38
    8 -1 -12 -0.14 0.21
    8 -1 -12 0.06 0.2
    8 -1 -12 -0.05 0.2
    8 -1 -12 0.42 0.26
    -8 -1 12 0.51 0.21
    8 -1 -12 0.16 0.2
    -8 1 12 0.04 0.17
    8 1 -12 0.21 0.18
    8 1 -12 0.29 0.19
    -8 1 12 0.27 0.12
    8 1 -12 0.18 0.21
    7 -1 -12 8.78 0.52
    7 -1 -12 9.02 0.53
    7 -1 -12 8.14 0.48
    -7 -1 12 10.43 0.55
    -7 1 12 10.65 0.44
    7 1 -12 8.54 0.52
    -7 1 12 10.68 0.56
    7 1 -12 7.87 0.49
    7 1 -12 9.29 0.53
    -6 -1 12 21.56 0.85
    6 -1 -12 16.5 0.83
    -6 1 12 20.44 0.85
    6 1 -12 18.42 0.76
    -6 1 12 19.67 0.72
    -5 -1 12 6.78 0.43
    -5 1 12 6.91 0.43
    -5 1 12 6.23 0.32
    -4 -1 12 61.11 2
    -4 1 12 57.97 1.99
    -4 1 12 56.08 1.87
    -3 -1 12 0.33 0.18
    -3 1 12 0.4 0.17
    -2 -1 12 58.7 2
    -2 1 12 58.74 2
    -1 -1 12 5.56 0.38
    -1 1 12 5.95 0.4
    1 1 -12 5.54 0.27
    0 -1 12 20.38 0.82
    0 -1 12 20.22 0.83
    0 1 -12 17.12 0.61
    0 1 -12 18.37 0.87
    0 1 12 19.74 0.81
    1 -1 12 10.98 0.58
    1 -1 12 12.01 0.58
    1 -1 12 11.93 0.61
    -1 -1 -12 9.44 0.51
    -1 -1 -12 7.97 0.47
    1 -1 12 12.02 0.6
    1 1 12 12.66 0.58
    1 1 12 12.41 0.62
    -1 1 -12 8.58 0.34
    2 -1 12 0.23 0.18
    -2 -1 -12 0.55 0.22
    2 -1 12 0.09 0.22
    2 -1 12 0.27 0.23
    2 -1 12 0.18 0.17
    -2 -1 -12 0.1 0.21
    2 -1 12 0.63 0.27
    2 1 12 0.21 0.18
    2 1 12 0.37 0.19
    2 1 12 0.54 0.23
    -2 1 -12 0.2 0.09
    3 -1 12 2.94 0.32
    3 -1 12 3.47 0.37
    3 -1 12 3.38 0.33
    -3 -1 -12 1.56 0.26
    3 -1 12 3.68 0.34
    -3 -1 -12 2.02 0.29
    3 -1 12 3.43 0.38
    -3 1 -12 2.5 0.18
    3 1 12 2.69 0.33
    3 1 12 3.16 0.35
    3 1 12 3.05 0.32
    4 -1 12 3.63 0.33
    -4 -1 -12 3.5 0.38
    4 -1 12 3.74 0.34
    4 -1 12 3.51 0.38
    -4 -1 -12 3.29 0.32
    4 -1 12 2.91 0.35
    4 -1 12 3.11 0.3
    4 1 12 3.54 0.35
    -4 1 -12 3.29 0.2
    4 1 12 3.41 0.34
    4 1 12 3.36 0.34
    4 1 12 3 0.35
    -5 -1 -12 2.21 0.34
    5 -1 12 1.89 0.26
    5 -1 12 2.01 0.27
    5 -1 12 1.94 0.29
    -5 -1 -12 1.78 0.24
    5 -1 12 1.61 0.24
    5 -1 12 2 0.29
    5 1 12 2.03 0.31
    5 1 12 1.48 0.26
    5 1 12 2.26 0.3
    -5 1 -12 1.71 0.16
    5 1 12 1.96 0.25
    6 -1 12 1.08 0.21
    -6 -1 -12 2.07 0.27
    6 -1 12 1.45 0.26
    6 -1 12 1.86 0.25
    -6 -1 -12 1.42 0.24
    6 -1 12 1.29 0.23
    6 -1 12 1.94 0.28
    6 1 12 1.44 0.23
    6 1 12 1.63 0.23
    6 1 12 1.59 0.25
    -6 1 -12 1.7 0.16
    -7 -1 -12 1.27 0.21
    7 -1 12 1.38 0.23
    7 -1 12 1.1 0.19
    7 -1 12 1.48 0.22
    7 -1 12 1.75 0.27
    -7 -1 -12 1.46 0.2
    7 -1 12 1.29 0.2
    7 1 12 1.74 0.25
    -7 1 -12 1.28 0.15
    7 1 12 1.46 0.21
    8 -1 12 6.67 0.33
    8 -1 12 5.79 0.32
    -8 -1 -12 6.42 0.34
    8 -1 12 5.46 0.31
    8 -1 12 6.02 0.34
    8 -1 12 5.96 0.31
    8 1 12 6.23 0.32
    8 1 12 5.66 0.32
    14 -2 -12 0.96 0.14
    14 -2 -12 0.88 0.17
    14 -2 -12 0.67 0.14
    14 -2 -12 1.13 0.17
    14 2 -12 0.89 0.15
    14 2 -12 0.58 0.15
    13 -2 -12 1.61 0.25
    13 -2 -12 1.34 0.2
    13 -2 -12 1.5 0.22
    13 -2 -12 1.49 0.23
    -13 2 12 1.28 0.16
    13 2 -12 1.16 0.22
    13 2 -12 1.18 0.17
    12 -2 -12 1.81 0.28
    12 -2 -12 2.01 0.32
    12 -2 -12 1.76 0.24
    12 -2 -12 2.21 0.28
    -12 2 12 1.54 0.15
    12 2 -12 1.74 0.28
    12 2 -12 1.4 0.19
    11 -2 -12 2.36 0.32
    11 -2 -12 2.67 0.3
    11 -2 -12 2.25 0.36
    11 -2 -12 2.42 0.27
    11 2 -12 2.49 0.27
    11 2 -12 2.2 0.3
    -11 2 12 2.46 0.2
    10 -2 -12 0.41 0.2
    10 -2 -12 0.45 0.2
    10 -2 -12 0.53 0.2
    10 -2 -12 0.87 0.2
    -10 2 12 0.54 0.26
    -10 2 12 0.38 0.12
    10 2 -12 0.38 0.23
    10 2 -12 0.49 0.18
    9 -2 -12 1.28 0.23
    9 -2 -12 0.93 0.26
    9 -2 -12 1.3 0.22
    9 -2 -12 1.43 0.26
    9 2 -12 1.15 0.26
    9 2 -12 1.35 0.21
    -9 2 12 1.61 0.29
    -9 2 12 1.63 0.2
    8 -2 -12 7.29 0.53
    8 -2 -12 6.98 0.46
    8 -2 -12 8.45 0.49
    8 2 -12 7.69 0.5
    -8 2 12 8.66 0.53
    8 2 -12 7.49 0.43
    -8 2 12 8.97 0.39
    7 -2 -12 1.12 0.26
    7 -2 -12 1.4 0.28
    7 -2 -12 1.26 0.25
    -7 -2 12 1.27 0.27
    -7 2 12 1.33 0.26
    7 2 -12 0.86 0.26
    -7 2 12 0.97 0.15
    7 2 -12 1.22 0.26
    7 2 -12 0.82 0.2
    6 -2 -12 9.78 0.53
    -6 -2 12 10.92 0.55
    6 -2 -12 8.89 0.55
    -6 2 12 11.24 0.57
    6 2 -12 9.44 0.5
    6 2 -12 10.18 0.52
    -6 2 12 10.65 0.44
    6 2 -12 9.71 0.55
    -5 -2 12 1.59 0.24
    5 -2 -12 1.16 0.28
    -5 -2 12 1.23 0.25
    5 -2 -12 1.26 0.22
    5 2 -12 1.05 0.27
    -5 2 12 1.18 0.15
    5 2 -12 1.12 0.24
    5 2 -12 0.92 0.2
    -5 2 12 1.57 0.25
    4 -2 -12 0.93 0.34
    -4 -2 12 1.18 0.22
    4 -2 -12 0.96 0.24
    -4 2 12 1.28 0.24
    4 2 -12 0.79 0.2
    -4 2 12 0.7 0.14
    3 -2 -12 18.27 0.75
    -3 -2 12 20.62 0.86
    -3 -2 12 21.78 0.85
    3 2 -12 16.98 0.74
    -3 2 12 20.91 0.74
    -3 2 12 21.45 0.86
    -2 -2 12 -0.12 0.2
    -2 -2 12 0.21 0.17
    2 -2 -12 0.31 0.2
    -2 2 12 -0.01 0.16
    2 2 -12 0.28 0.11
    -2 2 12 0.3 0.17
    1 -2 -12 2.29 0.32
    -1 -2 12 2.15 0.28
    -1 -2 12 2.33 0.29
    -1 -2 12 1.99 0.29
    -1 -2 12 2.35 0.35
    -1 2 12 1.71 0.28
    1 2 -12 2.06 0.17
    1 2 -12 2.25 0.34
    0 -2 12 6.79 0.44
    0 -2 12 6.49 0.44
    0 -2 12 6.26 0.41
    0 -2 12 6.93 0.42
    0 -2 -12 5.31 0.37
    0 2 12 6.22 0.4
    0 2 -12 4.85 0.41
    0 2 -12 5.18 0.24
    0 2 12 6.34 0.47
    1 -2 12 0.55 0.22
    1 -2 12 0.51 0.19
    1 -2 12 0.48 0.21
    1 -2 12 0.86 0.19
    1 -2 12 0.57 0.18
    1 -2 12 0.55 0.27
    -1 -2 -12 0.95 0.23
    -1 2 -12 0.83 0.12
    1 2 12 1.39 0.31
    1 2 12 0.66 0.2
    -1 2 -12 0.96 0.2
    2 -2 12 7.75 0.45
    2 -2 12 8.06 0.48
    2 -2 12 7.73 0.45
    2 -2 12 6.52 0.43
    2 -2 12 7.5 0.43
    2 -2 12 7.44 0.45
    -2 -2 -12 6.99 0.45
    2 2 12 7.87 0.49
    -2 2 -12 6.67 0.3
    3 -2 12 1.82 0.29
    3 -2 12 1.87 0.27
    3 -2 12 1.66 0.24
    3 -2 12 1.36 0.22
    -3 -2 -12 1.63 0.26
    3 -2 12 1.98 0.27
    3 -2 12 1.97 0.31
    3 -2 12 1.63 0.25
    3 2 12 2.29 0.33
    -3 2 -12 1.56 0.16
    4 -2 12 0.35 0.17
    -4 -2 -12 0.63 0.23
    4 -2 12 0.52 0.18
    4 -2 12 0.53 0.18
    4 -2 12 0.49 0.24
    4 -2 12 0.48 0.2
    4 -2 12 0.5 0.2
    4 -2 12 0.67 0.2
    4 2 12 0.28 0.26
    -4 2 -12 0.73 0.12
    4 2 12 0.75 0.23
    5 -2 12 2.89 0.31
    5 -2 12 2.91 0.3
    5 -2 12 2.81 0.3
    -5 -2 -12 2.44 0.29
    5 -2 12 2.78 0.32
    5 -2 12 2.34 0.31
    5 -2 12 2.71 0.31
    5 2 12 2.42 0.32
    -5 2 -12 2.13 0.18
    5 2 12 2.84 0.31
    6 -2 12 0.99 0.19
    -6 -2 -12 1.03 0.19
    6 -2 12 0.73 0.2
    6 -2 12 0.99 0.2
    6 -2 12 1.03 0.2
    6 -2 12 1.36 0.21
    6 -2 12 1.24 0.19
    -6 2 -12 1.29 0.15
    6 2 12 1.08 0.21
    6 2 12 1.07 0.22
    7 -2 12 1.38 0.22
    7 -2 12 1.7 0.27
    7 -2 12 1.7 0.23
    7 -2 12 1.71 0.22
    7 -2 12 1.5 0.22
    7 -2 12 1.34 0.17
    -7 -2 -12 1.45 0.19
    -7 2 -12 1.34 0.17
    7 2 12 1.98 0.27
    7 2 12 1.11 0.22
    8 -2 12 1.2 0.17
    -8 -2 -12 1.59 0.21
    8 -2 12 0.87 0.16
    8 -2 12 1.38 0.19
    8 -2 12 1.22 0.17
    8 -2 12 1.51 0.21
    8 -2 12 1.38 0.19
    -8 2 -12 1.21 0.18
    8 2 12 1.17 0.16
    8 2 12 1.2 0.16
    13 -3 -12 10.81 0.45
    13 -3 -12 10.41 0.45
    13 -3 -12 10.62 0.47
    13 -3 -12 10.62 0.46
    13 3 -12 10.74 0.44
    13 3 -12 10.89 0.45
    12 -3 -12 6.38 0.36
    12 -3 -12 5.83 0.35
    12 -3 -12 5.78 0.34
    12 -3 -12 5.96 0.39
    12 3 -12 5.6 0.33
    12 3 -12 6.7 0.39
    -12 3 12 5.66 0.26
    11 -3 -12 6.55 0.4
    11 -3 -12 6.36 0.42
    11 -3 -12 6.43 0.41
    11 -3 -12 6.57 0.39
    11 3 -12 5.85 0.39
    -11 3 12 6.5 0.3
    11 3 -12 7.05 0.42
    10 -3 -12 1.37 0.22
    10 -3 -12 0.72 0.22
    10 -3 -12 1.23 0.2
    10 -3 -12 0.89 0.21
    -10 3 12 1.12 0.14
    10 3 -12 1.36 0.21
    10 3 -12 0.81 0.19
    9 -3 -12 12.04 0.58
    9 -3 -12 12.41 0.6
    9 -3 -12 12.62 0.63
    9 3 -12 11.92 0.55
    -9 3 12 12.54 0.47
    -9 3 12 10.79 0.66
    9 3 -12 11.42 0.59
    8 -3 -12 18.99 0.81
    8 -3 -12 20.51 0.85
    8 3 -12 18.96 0.8
    -8 3 12 21.41 0.74
    8 3 -12 18.65 0.78
    -8 3 12 19.93 0.91
    7 -3 -12 2.41 0.3
    7 -3 -12 2.87 0.35
    7 -3 -12 3.31 0.35
    -7 3 12 4.32 0.46
    7 3 -12 2.88 0.29
    -7 3 12 5.12 0.28
    7 3 -12 2.42 0.32
    6 -3 -12 19.96 0.82
    6 -3 -12 19.63 0.84
    6 3 -12 19.81 0.82
    -6 3 12 20.4 0.73
    6 3 -12 17.75 0.76
    5 -3 -12 8.16 0.47
    -5 -3 12 10.55 0.53
    5 -3 -12 8.33 0.49
    5 3 -12 7.53 0.43
    5 3 -12 8.52 0.47
    -5 3 12 10.82 0.44
    4 -3 -12 8.93 0.49
    -4 -3 12 10.57 0.54
    4 -3 -12 8.19 0.52
    -4 3 12 10.3 0.43
    4 3 -12 8.63 0.47
    -3 -3 12 0.35 0.16
    3 -3 -12 0.29 0.21
    -3 3 12 0.3 0.12
    3 3 -12 0.29 0.17
    3 3 -12 0.38 0.1
    2 -3 -12 8.27 0.49
    -2 -3 12 8.97 0.5
    -2 -3 12 9.85 0.51
    2 3 -12 8.55 0.46
    2 3 -12 8.69 0.35
    -2 3 12 9.89 0.41
    -1 -3 12 6.63 0.42
    1 -3 -12 5.71 0.38
    -1 -3 12 6.32 0.4
    -1 -3 12 6.22 0.48
    -1 -3 12 6.26 0.48
    -1 3 12 6.49 0.47
    1 3 -12 5.62 0.26
    0 -3 12 17.66 0.77
    0 -3 12 18.26 0.77
    0 -3 12 18.1 0.76
    0 -3 12 16.29 0.75
    0 -3 -12 16.58 0.73
    0 -3 12 18.18 0.78
    0 -3 12 19 0.75
    0 3 12 17.45 0.8
    0 3 -12 17.91 0.75
    0 3 -12 17.74 0.61
    1 -3 12 3.4 0.33
    -1 -3 -12 1.09 0.24
    1 -3 12 3.25 0.33
    1 -3 12 2.97 0.29
    1 -3 12 2.99 0.34
    1 -3 12 2.99 0.35
    1 -3 12 2.72 0.32
    -1 3 -12 2.49 0.34
    -1 3 -12 1.63 0.15
    1 3 12 3.03 0.38
    2 -3 12 15.06 0.71
    2 -3 12 16.11 0.72
    -2 -3 -12 14.35 0.64
    2 -3 12 15.77 0.69
    2 -3 12 16.04 0.69
    2 -3 12 14.87 0.69
    2 -3 12 15.33 0.69
    2 -3 12 16.21 0.69
    -2 3 -12 14.22 0.66
    -2 3 -12 14.14 0.52
    2 3 12 15.99 0.74
    3 -3 12 10.46 0.51
    3 -3 12 10.33 0.53
    3 -3 12 11.22 0.54
    3 -3 12 9.82 0.54
    3 -3 12 10.93 0.56
    3 -3 12 10.74 0.55
    -3 -3 -12 10.86 0.54
    3 -3 12 11.26 0.54
    -3 3 -12 11.27 0.42
    3 3 12 11.64 0.58
    -3 3 -12 10.74 0.55
    4 -3 12 0.52 0.18
    -4 -3 -12 0.84 0.18
    4 -3 12 0.47 0.2
    4 -3 12 0.39 0.17
    4 -3 12 0.46 0.19
    4 -3 12 0.43 0.16
    4 -3 12 0.61 0.19
    -4 3 -12 0.55 0.1
    4 3 12 0.51 0.21
    5 -3 12 5.29 0.36
    5 -3 12 5.46 0.33
    -5 -3 -12 4.66 0.36
    5 -3 12 4.72 0.34
    5 -3 12 5.41 0.35
    5 -3 12 5.15 0.36
    5 -3 12 4.87 0.34
    5 3 12 4.94 0.33
    -5 3 -12 4.7 0.23
    5 3 12 4.82 0.38
    6 -3 12 5.9 0.34
    -6 -3 -12 6.13 0.38
    6 -3 12 6.68 0.36
    6 -3 12 6.62 0.36
    6 -3 12 6.01 0.33
    6 -3 12 6.14 0.35
    6 -3 12 6.38 0.36
    6 3 12 5.33 0.36
    -6 3 -12 5.87 0.26
    6 3 12 5.7 0.38
    -6 3 -12 6.73 0.39
    -7 -3 -12 9.56 0.42
    7 -3 12 10.59 0.42
    7 -3 12 9.51 0.42
    7 -3 12 10.15 0.43
    7 -3 12 9.31 0.42
    7 -3 12 9.03 0.41
    7 -3 12 9.72 0.42
    -7 3 -12 9.75 0.44
    7 3 12 9.85 0.44
    7 3 12 9.4 0.43
    12 -4 -12 0.54 0.14
    12 -4 -12 0.63 0.14
    12 -4 -12 0.56 0.14
    12 4 -12 0.78 0.16
    11 -4 -12 2.26 0.23
    11 -4 -12 2.03 0.24
    11 -4 -12 2.07 0.25
    11 4 -12 2.31 0.22
    -11 4 12 2.39 0.19
    10 -4 -12 2.85 0.29
    10 -4 -12 3.03 0.31
    10 -4 -12 3.05 0.27
    10 4 -12 2.87 0.26
    -10 4 12 3.16 0.21
    10 4 -12 2.78 0.31
    9 -4 -12 0.02 0.15
    9 -4 -12 0.26 0.18
    9 4 -12 0.23 0.16
    -9 4 12 0 0.11
    9 4 -12 -0.09 0.15
    8 -4 -12 6.62 0.41
    8 -4 -12 7.13 0.42
    8 4 -12 5.98 0.38
    8 4 -12 5.88 0.43
    -8 4 12 7.2 0.33
    7 -4 -12 2.35 0.32
    7 -4 -12 2.14 0.28
    7 4 -12 2.4 0.29
    -7 4 12 3.15 0.23
    7 4 -12 2.49 0.3
    6 -4 -12 2.67 0.33
    6 -4 -12 2.89 0.31
    6 4 -12 2.92 0.28
    -6 4 12 4.46 0.28
    6 4 -12 2.98 0.36
    -5 -4 12 25.31 0.97
    5 -4 -12 22.43 0.92
    5 -4 -12 23.16 0.92
    5 4 -12 24.47 0.91
    -5 4 12 25.93 0.89
    5 4 -12 22.66 0.9
    4 -4 -12 5.9 0.42
    -4 -4 12 7.09 0.46
    4 -4 -12 6.24 0.45
    -4 -4 12 6.73 0.41
    -4 4 12 7.33 0.34
    4 4 -12 5.69 0.39
    3 -4 -12 38.97 1.42
    3 -4 -12 39.46 1.43
    -3 -4 12 47.08 1.65
    -3 -4 12 49.33 1.68
    -3 4 12 48.06 1.57
    3 4 -12 42.29 1.44
    3 4 -12 38.93 1.3
    2 -4 -12 6.65 0.42
    -2 -4 12 7.59 0.47
    -2 -4 12 8.79 0.47
    -2 -4 12 8.13 0.45
    2 -4 -12 6.6 0.46
    2 4 -12 7.68 0.31
    2 4 -12 7.19 0.43
    -2 4 12 8.82 0.38
    1 -4 -12 29.42 1.11
    -1 -4 12 30.16 1.14
    -1 -4 12 30.67 1.11
    -1 -4 12 30.85 1.13
    -1 -4 12 30.56 1.13
    -1 -4 12 31.21 1.12
    -1 4 12 28.78 1.16
    1 4 -12 30.02 0.99
    1 4 -12 28.79 1.09
    -1 4 12 30.41 1.03
    0 -4 12 4.68 0.37
    0 -4 -12 3.84 0.33
    0 -4 12 5.21 0.38
    0 -4 12 5 0.36
    0 -4 12 5.46 0.37
    0 -4 12 5.09 0.39
    0 4 -12 3.81 0.21
    0 4 12 4.83 0.42
    1 -4 12 4.93 0.38
    1 -4 12 5.03 0.36
    1 -4 12 5.09 0.38
    1 -4 12 5.37 0.38
    -1 -4 -12 4.4 0.34
    1 -4 12 4.38 0.34
    1 4 12 4.97 0.41
    -1 4 -12 4.37 0.23
    2 -4 12 7.79 0.43
    2 -4 12 7.34 0.44
    2 -4 12 7.84 0.45
    2 -4 12 7.18 0.41
    -2 -4 -12 6.25 0.39
    2 -4 12 7.82 0.45
    -2 4 -12 6.86 0.29
    2 4 12 7.27 0.47
    3 -4 12 0.13 0.17
    3 -4 12 0.09 0.12
    3 -4 12 0.2 0.17
    3 -4 12 -0.05 0.15
    -3 -4 -12 -0.09 0.18
    3 -4 12 0.09 0.16
    3 4 12 -0.17 0.19
    -3 4 -12 -0.01 0.09
    4 -4 12 2.8 0.33
    4 -4 12 3.13 0.32
    -4 -4 -12 2.08 0.24
    4 -4 12 2.97 0.25
    4 -4 12 2.21 0.26
    4 -4 12 2.77 0.28
    4 4 12 2.39 0.29
    -4 4 -12 1.86 0.16
    5 -4 12 3.2 0.26
    5 -4 12 2.87 0.26
    5 -4 12 3.37 0.27
    5 -4 12 3.47 0.27
    5 -4 12 2.69 0.24
    -5 -4 -12 2.95 0.24
    -5 4 -12 2.54 0.16
    5 4 12 2.73 0.27
    6 -4 12 0.48 0.12
    -6 -4 -12 0.2 0.13
    6 -4 12 0.32 0.13
    6 -4 12 0.42 0.13
    6 -4 12 0.49 0.13
    6 -4 12 0.26 0.13
    6 4 12 0.5 0.15
    11 -5 -12 -0.02 0.13
    11 -5 -12 0.12 0.11
    11 5 -12 0.13 0.12
    10 -5 -12 0.85 0.16
    10 -5 -12 1.35 0.2
    10 -5 -12 1.07 0.16
    10 5 -12 1.03 0.15
    9 -5 -12 1.35 0.19
    9 -5 -12 1.33 0.19
    -9 5 12 1.5 0.16
    9 5 -12 1.28 0.19
    8 -5 -12 0.8 0.19
    8 -5 -12 0.84 0.18
    -8 5 12 0.51 0.11
    8 5 -12 0.32 0.17
    8 5 -12 0.8 0.16
    7 -5 -12 5.03 0.36
    7 -5 -12 4.9 0.35
    -7 5 12 5.01 0.26
    7 5 -12 5.13 0.32
    7 5 -12 5.11 0.35
    6 -5 -12 3.45 0.33
    6 -5 -12 3.48 0.33
    -6 -5 12 4.02 0.31
    -6 5 12 4.08 0.25
    6 5 -12 3.92 0.33
    6 5 -12 3.77 0.3
    5 -5 -12 4.33 0.35
    5 -5 -12 4.44 0.33
    -5 -5 12 4.78 0.34
    -5 5 12 4.88 0.25
    5 5 -12 4.73 0.31
    4 -5 -12 0.43 0.18
    -4 -5 12 0.36 0.16
    4 -5 -12 0.47 0.17
    -4 5 12 0.62 0.13
    4 5 -12 0.4 0.21
    4 5 -12 0.39 0.15
    -3 -5 12 0.43 0.17
    3 -5 -12 0.27 0.17
    -3 -5 12 0.62 0.17
    3 -5 -12 0.26 0.18
    3 5 -12 0.4 0.1
    3 5 -12 0.24 0.14
    3 5 -12 0.61 0.2
    -3 5 12 0.5 0.13
    2 -5 -12 0.8 0.2
    -2 -5 12 0.81 0.18
    -2 -5 12 0.88 0.18
    -2 -5 12 0.99 0.23
    2 -5 -12 0.79 0.19
    -2 -5 12 0.81 0.17
    2 5 -12 1.07 0.21
    2 5 -12 0.94 0.12
    -2 5 12 0.67 0.14
    -1 -5 12 3.25 0.29
    1 -5 -12 1.89 0.24
    1 -5 -12 2.09 0.31
    -1 -5 12 2.7 0.29
    -1 -5 12 3.18 0.32
    -1 -5 12 2.63 0.28
    -1 5 12 3.16 0.4
    1 5 -12 2.72 0.18
    1 5 -12 2.73 0.28
    0 -5 12 4.49 0.32
    0 -5 12 4.72 0.35
    0 -5 -12 4.37 0.38
    0 -5 12 4.99 0.34
    0 -5 -12 3.85 0.34
    0 -5 12 4.88 0.33
    0 5 12 4.58 0.38
    0 5 -12 4.21 0.34
    0 5 -12 3.95 0.21
    1 -5 12 4.87 0.33
    1 -5 12 4.89 0.37
    1 -5 12 4.87 0.35
    1 -5 12 5.23 0.36
    1 -5 12 3.88 0.32
    -1 -5 -12 3.65 0.29
    -1 5 -12 4.32 0.22
    1 5 12 4.53 0.37
    -1 5 -12 3.94 0.33
    2 -5 12 0.89 0.18
    2 -5 12 0.92 0.17
    2 -5 12 1.42 0.21
    -2 -5 -12 0.93 0.19
    2 -5 12 1.18 0.17
    2 -5 12 1.37 0.21
    -2 5 -12 0.81 0.11
    2 5 12 1.04 0.22
    -2 5 -12 1.11 0.19
    3 -5 12 1.33 0.17
    -3 -5 -12 1.32 0.19
    3 -5 12 0.93 0.17
    3 -5 12 1.66 0.24
    3 -5 12 1.59 0.21
    3 -5 12 1.18 0.2
    -3 5 -12 1.2 0.13
    3 5 12 1.37 0.21
    -3 5 -12 1.56 0.2
    4 -5 12 0.41 0.13
    4 -5 12 0.6 0.16
    4 -5 12 0.56 0.14
    4 -5 12 0.83 0.14
    4 -5 12 0.58 0.14
    4 5 12 0.64 0.17
    -4 5 -12 0.7 0.15
    5 -5 12 0.05 0.12
    5 -5 12 0.12 0.12
    5 -5 12 0.23 0.1
    5 -5 12 0.11 0.1
    5 5 12 0.28 0.14
    8 -6 -12 2.6 0.21
    8 6 -12 2.3 0.19
    7 -6 -12 2.56 0.27
    7 6 -12 2.88 0.24
    7 6 -12 2.45 0.23
    6 -6 -12 3.55 0.27
    -6 6 12 3.73 0.2
    6 6 -12 3.62 0.24
    6 6 -12 3.24 0.24
    5 -6 -12 7.26 0.38
    -5 -6 12 7.78 0.36
    5 6 -12 7.52 0.35
    -5 6 12 6.76 0.3
    5 6 -12 7.26 0.36
    4 -6 -12 0.68 0.17
    -4 -6 12 0.85 0.18
    4 6 -12 0.75 0.14
    -4 6 12 0.86 0.12
    3 -6 -12 17.58 0.69
    -3 -6 12 17.94 0.68
    -3 6 12 17.13 0.61
    3 6 -12 17.68 0.66
    -2 -6 12 2.32 0.22
    -2 -6 12 3.18 0.25
    2 -6 -12 2.76 0.26
    -2 -6 12 2.4 0.24
    2 6 -12 2.45 0.25
    2 6 -12 2.55 0.16
    -1 -6 12 5.23 0.33
    1 -6 -12 5.11 0.35
    -1 -6 12 4.98 0.33
    -1 -6 12 4.48 0.28
    -1 -6 12 4.4 0.29
    1 6 -12 5 0.28
    1 6 -12 4.47 0.22
    0 -6 12 2.24 0.23
    0 -6 12 2.73 0.22
    0 -6 12 2.67 0.24
    0 -6 12 2.62 0.22
    0 -6 -12 2.15 0.27
    0 6 -12 2.29 0.15
    0 6 12 2.81 0.3
    1 -6 12 3.27 0.22
    1 -6 12 2.55 0.21
    1 -6 12 2.92 0.23
    -1 -6 -12 1.86 0.25
    1 -6 12 3.02 0.23
    1 6 12 2.78 0.25
    2 -6 12 2.64 0.2
    2 -6 12 2.04 0.22
    2 -6 12 2.4 0.21
    2 -6 12 2.19 0.19
    2 6 12 2.16 0.21
    14 0 -13 -0.17 0.12
    14 0 -13 0.08 0.13
    14 0 -13 -0.04 0.14
    13 0 -13 0.11 0.17
    13 0 -13 -0.18 0.15
    13 0 -13 0.01 0.17
    12 0 -13 -0.23 0.17
    12 0 -13 -0.47 0.15
    12 0 -13 0.11 0.15
    12 0 -13 0.36 0.2
    11 0 -13 -0.18 0.17
    -11 0 13 -0.14 0.16
    11 0 -13 0.27 0.17
    11 0 -13 0.14 0.22
    11 0 -13 -0.11 0.16
    10 0 -13 -0.17 0.16
    10 0 -13 0.38 0.2
    -10 0 13 0.07 0.23
    -10 0 13 -0.11 0.11
    10 0 -13 -0.01 0.21
    -9 0 13 -0.17 0.14
    9 0 -13 0.05 0.2
    9 0 -13 0.13 0.21
    -9 0 13 -0.22 0.22
    9 0 -13 0.27 0.23
    8 0 -13 -0.15 0.18
    -8 0 13 -0.12 0.2
    8 0 -13 0.43 0.21
    8 0 -13 -0.11 0.21
    -7 0 13 -0.02 0.16
    7 0 -13 -0.4 0.26
    7 0 -13 -0.11 0.21
    7 0 -13 0.29 0.24
    6 0 -13 -0.22 0.23
    -6 0 13 0.25 0.2
    6 0 -13 0.11 0.18
    5 0 -13 0.03 0.21
    -5 0 13 -0.03 0.18
    5 0 -13 -0.03 0.19
    4 0 -13 0.17 0.22
    -4 0 13 0.14 0.18
    4 0 -13 -0.01 0.22
    -3 0 13 -0.09 0.17
    3 0 -13 -0.19 0.2
    2 0 -13 0.11 0.2
    -2 0 13 -0.09 0.16
    -1 0 13 -0.06 0.17
    1 0 -13 0.07 0.19
    0 0 13 -0.15 0.17
    0 0 13 0.08 0.22
    0 0 -13 0.05 0.19
    0 0 -13 -0.06 0.17
    1 0 13 0.13 0.22
    -1 0 -13 -0.23 0.19
    -1 0 -13 -0.06 0.17
    1 0 13 0.08 0.18
    2 0 13 0.05 0.21
    2 0 13 -0.2 0.14
    -2 0 -13 0.22 0.16
    2 0 13 0.06 0.15
    -2 0 -13 -0.08 0.17
    3 0 13 0.1 0.18
    3 0 13 -0.13 0.3
    -3 0 -13 0.01 0.16
    3 0 13 -0.16 0.14
    -3 0 -13 0.16 0.17
    3 0 13 -0.15 0.19
    -4 0 -13 0.06 0.16
    4 0 13 -0.06 0.18
    -4 0 -13 -0.09 0.16
    4 0 13 0.02 0.19
    4 0 13 -0.15 0.14
    4 0 13 0.07 0.2
    5 0 13 0.29 0.2
    -5 0 -13 0.23 0.16
    5 0 13 -0.25 0.17
    5 0 13 -0.11 0.21
    -5 0 -13 -0.2 0.18
    -6 0 -13 0.26 0.18
    -6 0 -13 0.16 0.19
    6 0 13 0.06 0.16
    6 0 13 -0.16 0.15
    6 0 13 -0.18 0.12
    -7 0 -13 0.13 0.17
    -7 0 -13 0.11 0.16
    7 0 13 -0.02 0.13
    7 0 13 0.13 0.14
    8 0 13 0.09 0.13
    8 0 13 0.17 0.11
    -8 0 -13 -0.09 0.13
    14 -1 -13 0.28 0.15
    14 -1 -13 0.57 0.15
    14 -1 -13 0.45 0.16
    14 1 -13 0.35 0.13
    13 -1 -13 4.03 0.29
    13 -1 -13 4.36 0.28
    13 -1 -13 4.13 0.27
    13 -1 -13 4.88 0.35
    13 -1 -13 4.07 0.3
    13 1 -13 4.38 0.31
    13 1 -13 4.51 0.33
    12 -1 -13 1.47 0.21
    12 -1 -13 1.73 0.27
    12 -1 -13 1.27 0.21
    12 -1 -13 1.88 0.27
    12 -1 -13 1.99 0.31
    -12 1 13 1.98 0.19
    12 1 -13 1.73 0.24
    12 1 -13 2.19 0.33
    11 -1 -13 3.03 0.32
    11 -1 -13 3.13 0.33
    11 -1 -13 2.92 0.31
    11 -1 -13 2.73 0.28
    11 -1 -13 3.55 0.38
    11 1 -13 3.4 0.32
    11 1 -13 3.09 0.36
    -11 1 13 3.86 0.24
    10 -1 -13 0.28 0.19
    10 -1 -13 0.25 0.2
    -10 -1 13 0.23 0.28
    10 -1 -13 0.01 0.23
    10 -1 -13 0.21 0.23
    10 -1 -13 0.29 0.2
    10 1 -13 0.58 0.21
    10 1 -13 0.45 0.22
    -10 1 13 0.77 0.28
    -10 1 13 0.95 0.14
    10 1 -13 0.26 0.19
    9 -1 -13 0.46 0.2
    -9 -1 13 0.59 0.24
    9 -1 -13 0.64 0.21
    9 -1 -13 0.52 0.18
    9 -1 -13 0.4 0.32
    9 -1 -13 0.64 0.22
    -9 1 13 0.92 0.14
    -9 1 13 0.4 0.26
    9 1 -13 0.32 0.23
    9 1 -13 0.31 0.18
    9 1 -13 0.19 0.21
    8 -1 -13 6.47 0.49
    -8 -1 13 7.74 0.49
    8 -1 -13 6.19 0.42
    8 -1 -13 6.55 0.41
    8 1 -13 6.06 0.42
    -8 1 13 7.27 0.49
    8 1 -13 6.97 0.45
    -8 1 13 7.79 0.35
    8 1 -13 6.68 0.46
    7 -1 -13 0.98 0.25
    7 -1 -13 0.63 0.23
    -7 -1 13 1.65 0.28
    7 -1 -13 1.1 0.25
    7 1 -13 1.51 0.26
    -7 1 13 1.66 0.2
    7 1 -13 1.01 0.25
    -7 1 13 1.62 0.28
    6 -1 -13 10.4 0.57
    -6 -1 13 10.64 0.57
    6 -1 -13 10.89 0.58
    -6 1 13 11.33 0.45
    6 1 -13 9.9 0.53
    -6 1 13 10.54 0.57
    6 1 -13 11.08 0.57
    5 -1 -13 5.02 0.42
    -5 -1 13 4.92 0.38
    5 -1 -13 4.16 0.37
    5 1 -13 4.23 0.4
    -5 1 13 4.12 0.29
    -5 1 13 4.93 0.4
    5 1 -13 4.6 0.4
    -4 -1 13 65.36 2.21
    4 -1 -13 58.5 1.98
    4 -1 -13 57.04 1.99
    4 1 -13 59.09 2
    4 1 -13 57.07 1.98
    -4 1 13 64.35 2.21
    3 -1 -13 12.72 0.63
    3 -1 -13 13.5 0.62
    -3 -1 13 15.24 0.69
    3 1 -13 13.22 0.62
    -3 1 13 15.46 0.7
    3 1 -13 11.25 0.58
    2 -1 -13 43.74 1.47
    -2 -1 13 51.15 1.73
    -2 -1 13 47.27 1.71
    2 -1 -13 41.32 1.47
    2 1 -13 40.64 1.46
    2 1 -13 39.56 1.45
    -2 1 13 49.97 1.73
    1 -1 -13 4.92 0.39
    -1 -1 13 6.23 0.41
    -1 -1 13 5.72 0.49
    1 -1 -13 6.55 0.42
    -1 -1 13 6.05 0.4
    -1 1 13 6.12 0.41
    1 1 -13 6.04 0.39
    0 -1 13 1.24 0.23
    0 -1 -13 0.93 0.23
    0 -1 -13 1.17 0.24
    0 -1 13 1.36 0.26
    0 -1 13 1.28 0.22
    0 1 13 1.11 0.32
    0 1 13 1.09 0.22
    0 1 -13 1.25 0.21
    1 -1 13 6.36 0.45
    -1 -1 -13 4.96 0.36
    1 -1 13 6.75 0.43
    -1 -1 -13 5.23 0.36
    1 -1 13 6.12 0.41
    1 -1 13 5.99 0.4
    -1 1 -13 5.09 0.25
    1 1 13 6.66 0.45
    -1 1 -13 5.22 0.38
    1 1 13 5.96 0.42
    2 -1 13 1.16 0.24
    2 -1 13 1.26 0.25
    2 -1 13 1.22 0.23
    -2 -1 -13 1.23 0.21
    2 -1 13 0.98 0.22
    -2 -1 -13 1.06 0.2
    -2 1 -13 1.17 0.24
    -2 1 -13 0.84 0.12
    2 1 13 1.39 0.3
    2 1 13 1.27 0.24
    -3 -1 -13 1.44 0.22
    3 -1 13 2.24 0.3
    3 -1 13 2.27 0.29
    -3 -1 -13 1.63 0.26
    3 -1 13 2.49 0.33
    3 -1 13 1.83 0.23
    3 -1 13 2.02 0.26
    -3 1 -13 1.33 0.15
    3 1 13 2.48 0.33
    -3 1 -13 1.23 0.21
    3 1 13 1.97 0.3
    -4 -1 -13 1.59 0.25
    4 -1 13 2.51 0.33
    4 -1 13 1.97 0.3
    4 -1 13 1.97 0.25
    4 -1 13 1.4 0.23
    -4 -1 -13 1.53 0.23
    4 -1 13 1.69 0.27
    -4 1 -13 1.59 0.16
    4 1 13 2.03 0.31
    4 1 13 1.92 0.26
    4 1 13 2.25 0.31
    -5 -1 -13 0.51 0.22
    5 -1 13 0.9 0.18
    -5 -1 -13 0.47 0.21
    5 -1 13 1.28 0.23
    5 -1 13 0.93 0.22
    5 -1 13 1.17 0.21
    5 1 13 1.26 0.22
    -5 1 -13 0.63 0.12
    5 1 13 0.92 0.22
    6 -1 13 4.52 0.34
    -6 -1 -13 4.77 0.34
    6 -1 13 4.96 0.32
    6 -1 13 4.07 0.3
    6 -1 13 4.81 0.35
    -6 -1 -13 5.09 0.36
    6 1 13 4.56 0.32
    -6 1 -13 4.93 0.33
    6 1 13 4.04 0.32
    -7 -1 -13 0.56 0.15
    7 -1 13 0.49 0.16
    7 -1 13 0.4 0.15
    7 -1 13 0.34 0.16
    7 -1 13 0.62 0.18
    -7 1 -13 0.46 0.17
    7 1 13 0.52 0.18
    7 1 13 0.49 0.15
    -8 -1 -13 1.86 0.2
    8 -1 13 1.68 0.19
    -8 1 -13 1.96 0.18
    8 1 13 1.31 0.19
    14 -2 -13 7.81 0.34
    14 -2 -13 7.53 0.34
    14 2 -13 7.25 0.34
    13 -2 -13 1.59 0.22
    13 -2 -13 1.71 0.21
    13 -2 -13 1.74 0.22
    13 -2 -13 1.47 0.18
    -13 2 13 1.21 0.15
    13 2 -13 1.28 0.21
    13 2 -13 1.51 0.18
    12 -2 -13 7.69 0.38
    12 -2 -13 7.64 0.42
    12 -2 -13 6.54 0.41
    12 -2 -13 6.94 0.4
    -12 2 13 6.99 0.3
    12 2 -13 6.72 0.38
    12 2 -13 7.54 0.41
    11 -2 -13 1.97 0.29
    11 -2 -13 1.46 0.21
    11 -2 -13 2.03 0.29
    11 -2 -13 1.83 0.23
    11 2 -13 2.62 0.33
    -11 2 13 2.29 0.2
    11 2 -13 1.87 0.24
    10 -2 -13 0.5 0.2
    10 -2 -13 0.93 0.25
    10 -2 -13 0.79 0.2
    10 -2 -13 1 0.19
    -10 2 13 0.73 0.33
    10 2 -13 0.86 0.19
    -10 2 13 1.17 0.13
    10 2 -13 0.93 0.21
    9 -2 -13 5.62 0.39
    9 -2 -13 5.78 0.45
    9 -2 -13 5.98 0.42
    9 -2 -13 6.63 0.44
    -9 2 13 5.16 0.44
    9 2 -13 5.64 0.45
    -9 2 13 5.8 0.3
    9 2 -13 6.4 0.39
    8 -2 -13 0.33 0.21
    8 -2 -13 0.13 0.15
    8 -2 -13 0.12 0.25
    8 -2 -13 0.1 0.19
    -8 2 13 0.27 0.24
    -8 2 13 0.12 0.12
    8 2 -13 0.18 0.18
    8 2 -13 0.28 0.18
    8 2 -13 0.14 0.17
    7 -2 -13 24.42 0.98
    -7 -2 13 27.36 1.1
    7 -2 -13 24.29 0.96
    7 -2 -13 24.85 0.99
    -7 2 13 27.08 1.12
    7 2 -13 24.85 0.98
    7 2 -13 24.28 0.93
    -7 2 13 29.82 0.97
    7 2 -13 24.02 0.97
    6 -2 -13 10.42 0.56
    6 -2 -13 10.46 0.54
    -6 -2 13 9.55 0.56
    6 2 -13 8.67 0.5
    -6 2 13 11.77 0.45
    6 2 -13 9.15 0.5
    6 2 -13 9.04 0.5
    -6 2 13 10.56 0.58
    -5 -2 13 7.47 0.44
    -5 -2 13 7.21 0.46
    5 -2 -13 8.16 0.47
    5 -2 -13 8.29 0.49
    5 2 -13 8.22 0.45
    -5 2 13 8.32 0.36
    -5 2 13 7.67 0.48
    5 2 -13 9.03 0.5
    5 2 -13 8.29 0.48
    -4 -2 13 25.9 1.01
    4 -2 -13 21.81 0.91
    -4 -2 13 25.65 1
    4 -2 -13 21.75 0.87
    -4 2 13 26.37 0.9
    -4 2 13 25.77 1.02
    4 2 -13 21.2 0.87
    4 2 -13 22.92 0.9
    3 -2 -13 35.45 1.25
    -3 -2 13 42.95 1.47
    3 -2 -13 34.85 1.26
    -3 -2 13 41.64 1.49
    3 2 -13 33.34 1.24
    3 2 -13 33.48 1.25
    -3 2 13 40.26 1.49
    -2 -2 13 2.54 0.31
    -2 -2 13 3.23 0.32
    2 -2 -13 3.6 0.32
    -2 -2 13 2.58 0.33
    2 -2 -13 3.26 0.41
    2 2 -13 3.57 0.32
    2 2 -13 4.06 0.38
    -2 2 13 3.19 0.36
    -1 -2 13 22.06 0.88
    -1 -2 13 22.8 0.91
    -1 -2 13 23.69 0.95
    1 -2 -13 20.88 0.84
    -1 -2 13 23.2 0.91
    1 -2 -13 20.59 0.86
    -1 2 13 22.8 0.92
    1 2 -13 21.4 0.73
    1 2 -13 22.35 0.87
    -1 2 13 22.31 1.2
    0 -2 13 11.24 0.62
    0 -2 -13 8.93 0.5
    0 -2 13 11.62 0.57
    0 -2 13 11.98 0.58
    0 -2 13 11.22 0.57
    0 2 13 11.36 0.57
    0 2 -13 8.75 0.35
    0 2 -13 9.14 0.51
    0 2 13 12.5 0.62
    1 -2 13 12.32 0.59
    1 -2 13 12.15 0.63
    1 -2 13 11.5 0.55
    -1 -2 -13 11.16 0.54
    1 -2 13 11.96 0.59
    -1 2 -13 11.17 0.42
    -1 2 -13 9.88 0.53
    1 2 13 11.98 0.62
    2 -2 13 7.86 0.48
    2 -2 13 8.48 0.45
    2 -2 13 7.56 0.46
    2 -2 13 8.62 0.47
    -2 -2 -13 7.86 0.44
    2 -2 13 7.37 0.46
    2 -2 13 8.71 0.47
    2 2 13 8.01 0.5
    -2 2 -13 7.46 0.44
    -2 2 -13 7.69 0.32
    -3 -2 -13 1.1 0.2
    3 -2 13 1.13 0.2
    3 -2 13 1.42 0.25
    3 -2 13 1.47 0.24
    3 -2 13 1.13 0.22
    3 -2 13 1.43 0.2
    3 -2 13 1.38 0.24
    -3 2 -13 0.92 0.2
    -3 2 -13 1.1 0.13
    3 2 13 1.6 0.26
    4 -2 13 2.64 0.27
    -4 -2 -13 3.04 0.32
    4 -2 13 3.47 0.36
    4 -2 13 2.29 0.29
    4 -2 13 3.44 0.31
    4 -2 13 3.23 0.32
    4 -2 13 3.55 0.33
    -4 2 -13 2.55 0.18
    4 2 13 3.12 0.34
    -4 2 -13 3.03 0.34
    -5 -2 -13 1.22 0.2
    5 -2 13 1.97 0.27
    5 -2 13 1.17 0.19
    5 -2 13 1.38 0.23
    5 -2 13 0.99 0.19
    5 -2 13 1.74 0.23
    5 -2 13 1.37 0.19
    -5 2 -13 1.69 0.25
    5 2 13 1.17 0.21
    -5 2 -13 1.66 0.18
    5 2 13 1.49 0.24
    -6 -2 -13 2.66 0.24
    6 -2 13 3.23 0.25
    6 -2 13 2.36 0.26
    6 -2 13 3.03 0.27
    6 -2 13 2.86 0.27
    6 -2 13 3.04 0.28
    6 -2 13 3.27 0.29
    6 2 13 2.9 0.3
    -6 2 -13 2.28 0.18
    -6 2 -13 2.22 0.25
    6 2 13 3.62 0.28
    7 -2 13 5.79 0.33
    7 -2 13 5.75 0.32
    -7 -2 -13 5.73 0.31
    7 -2 13 5.83 0.3
    7 -2 13 6.65 0.33
    -7 2 -13 6.58 0.33
    7 2 13 5.68 0.31
    7 2 13 6.05 0.3
    13 -3 -13 0.7 0.13
    13 -3 -13 0.53 0.13
    13 -3 -13 0.49 0.13
    13 -3 -13 0.54 0.15
    13 3 -13 0.43 0.15
    13 3 -13 0.64 0.12
    12 -3 -13 1.08 0.17
    12 -3 -13 1.38 0.18
    12 -3 -13 1.69 0.26
    12 -3 -13 1.46 0.23
    -12 3 13 1.62 0.16
    12 3 -13 1.19 0.19
    12 3 -13 1.45 0.21
    11 -3 -13 2.14 0.27
    11 -3 -13 2.63 0.31
    11 -3 -13 2.26 0.26
    11 -3 -13 2.34 0.26
    -11 3 13 2.87 0.19
    11 3 -13 2.14 0.26
    11 3 -13 2.25 0.24
    10 -3 -13 1.13 0.24
    10 -3 -13 0.59 0.19
    10 -3 -13 0.56 0.2
    10 -3 -13 0.74 0.18
    10 3 -13 0.94 0.22
    -10 3 13 1.02 0.13
    10 3 -13 0.81 0.18
    9 -3 -13 1.01 0.19
    9 -3 -13 1.08 0.22
    9 -3 -13 1.19 0.23
    9 -3 -13 1 0.26
    9 3 -13 1.25 0.2
    9 3 -13 0.99 0.21
    -9 3 13 1.42 0.17
    8 -3 -13 0.34 0.19
    8 -3 -13 0.71 0.25
    8 -3 -13 0.39 0.17
    8 3 -13 0.55 0.22
    -8 3 13 0.7 0.14
    8 3 -13 0.21 0.2
    -8 3 13 0.5 0.34
    7 -3 -13 0.92 0.27
    7 -3 -13 0.99 0.21
    7 -3 -13 0.84 0.19
    7 3 -13 0.71 0.2
    -7 3 13 1.4 0.16
    7 3 -13 0.98 0.19
    6 -3 -13 3.95 0.43
    6 -3 -13 3.6 0.33
    6 3 -13 3.8 0.31
    -6 3 13 4.45 0.27
    6 3 -13 4.57 0.39
    5 -3 -13 2.1 0.3
    -5 -3 13 2.65 0.3
    5 3 -13 2.57 0.33
    -5 3 13 2.78 0.23
    5 3 -13 2.17 0.27
    -4 -3 13 30.26 1.14
    4 -3 -13 30.07 1.11
    -4 3 13 31.97 1.06
    4 3 -13 27.03 1.07
    3 -3 -13 5.15 0.38
    -3 -3 13 6.31 0.43
    3 3 -13 5.39 0.42
    -3 3 13 6.83 0.32
    -2 -3 13 25.47 0.96
    -2 -3 13 24.47 0.97
    2 -3 -13 21.11 0.87
    2 3 -13 21.74 0.74
    2 3 -13 21.49 0.86
    -1 -3 13 2.75 0.33
    1 -3 -13 2.04 0.27
    -1 -3 13 2.65 0.3
    -1 -3 13 2.27 0.29
    -1 3 13 2.03 0.32
    1 3 -13 2.42 0.17
    1 3 -13 2.25 0.36
    0 -3 13 0.77 0.37
    0 -3 13 1.15 0.21
    0 -3 -13 0.77 0.19
    0 -3 13 1.01 0.23
    0 -3 13 1.15 0.24
    0 3 -13 0.74 0.22
    0 3 13 0.87 0.25
    0 3 -13 0.99 0.14
    1 -3 13 2.35 0.31
    1 -3 13 2.32 0.32
    -1 -3 -13 1.21 0.21
    1 -3 13 2.19 0.28
    1 -3 13 1.48 0.24
    1 -3 13 2.03 0.31
    1 -3 13 2.5 0.37
    1 3 13 1.97 0.28
    -1 3 -13 1.47 0.15
    -1 3 -13 1.42 0.21
    2 -3 13 0.99 0.18
    2 -3 13 0.83 0.23
    2 -3 13 0.7 0.2
    2 -3 13 0.89 0.2
    2 -3 13 0.96 0.21
    -2 -3 -13 0.73 0.19
    2 -3 13 0.65 0.23
    2 3 13 0.98 0.24
    -2 3 -13 0.78 0.12
    -2 3 -13 0.88 0.21
    3 -3 13 2.39 0.29
    3 -3 13 2.14 0.26
    3 -3 13 2.32 0.3
    -3 -3 -13 1.63 0.24
    3 -3 13 2.02 0.29
    3 -3 13 1.78 0.26
    3 3 13 2.13 0.31
    -3 3 -13 1.29 0.13
    -3 3 -13 1.19 0.22
    4 -3 13 3.38 0.3
    4 -3 13 2.67 0.29
    -4 -3 -13 2.81 0.27
    4 -3 13 2.77 0.29
    4 -3 13 2.56 0.34
    4 -3 13 2.95 0.31
    -4 3 -13 2.61 0.31
    -4 3 -13 2.89 0.18
    4 3 13 2.88 0.31
    5 -3 13 0.01 0.13
    5 -3 13 0.13 0.14
    5 -3 13 0.25 0.15
    -5 -3 -13 -0.27 0.16
    5 -3 13 0.14 0.14
    5 -3 13 0.45 0.16
    -5 3 -13 -0.07 0.09
    -5 3 -13 0.03 0.13
    5 3 13 0.03 0.17
    6 -3 13 1.5 0.19
    6 -3 13 1.74 0.22
    6 -3 13 2.13 0.2
    -6 -3 -13 1.33 0.18
    6 -3 13 1.72 0.24
    6 -3 13 1.82 0.19
    -6 3 -13 1.42 0.23
    6 3 13 2.07 0.22
    12 -4 -13 3.3 0.2
    12 -4 -13 2.87 0.21
    12 -4 -13 3.07 0.21
    12 4 -13 3.55 0.21
    11 -4 -13 0.32 0.14
    11 -4 -13 0.57 0.15
    11 -4 -13 0.65 0.16
    11 4 -13 0.42 0.15
    11 4 -13 0.51 0.17
    -11 4 13 0.46 0.09
    10 -4 -13 4.04 0.31
    10 -4 -13 3.3 0.29
    10 -4 -13 3.71 0.27
    10 4 -13 3.98 0.27
    10 4 -13 3.57 0.31
    -10 4 13 3.55 0.21
    9 -4 -13 5.92 0.38
    9 -4 -13 5.89 0.36
    9 -4 -13 6.63 0.39
    9 4 -13 6.19 0.37
    -9 4 13 6.68 0.31
    9 4 -13 6.68 0.36
    8 -4 -13 0.88 0.2
    8 -4 -13 0.75 0.2
    8 4 -13 0.75 0.22
    8 4 -13 0.92 0.18
    -8 4 13 1.17 0.14
    7 -4 -13 4.18 0.33
    7 -4 -13 5.06 0.4
    -7 4 13 5.87 0.3
    7 4 -13 4.6 0.33
    7 4 -13 4.33 0.33
    6 -4 -13 2.13 0.32
    6 -4 -13 1.36 0.22
    6 4 -13 1.78 0.23
    6 4 -13 1.89 0.26
    -6 4 13 1.62 0.2
    5 -4 -13 5.24 0.42
    5 -4 -13 5.08 0.36
    -5 4 13 6.57 0.32
    5 4 -13 4.94 0.36
    5 4 -13 4.88 0.34
    -4 -4 13 3.07 0.3
    4 -4 -13 2.26 0.29
    4 -4 -13 2.28 0.29
    4 4 -13 2.25 0.27
    -4 4 13 2.96 0.23
    4 4 -13 2.92 0.33
    -3 -4 13 6.6 0.4
    3 -4 -13 5.83 0.41
    -3 -4 13 7.18 0.45
    3 -4 -13 5.7 0.39
    3 4 -13 5.71 0.26
    -3 4 13 7.01 0.34
    3 4 -13 6.82 0.43
    -2 -4 13 0.89 0.18
    -2 -4 13 0.83 0.19
    2 -4 -13 0.74 0.22
    2 4 -13 0.76 0.18
    -2 4 13 0.94 0.19
    2 4 -13 1 0.12
    -1 -4 13 0.65 0.17
    -1 -4 13 1.09 0.21
    -1 -4 13 0.7 0.19
    1 -4 -13 0.54 0.17
    -1 -4 13 1.1 0.2
    -1 4 13 0.8 0.24
    1 4 -13 0.69 0.17
    1 4 -13 0.54 0.11
    0 -4 -13 2.75 0.29
    0 -4 13 3.24 0.31
    0 -4 13 3.69 0.37
    0 -4 13 2.97 0.29
    0 -4 13 3.02 0.3
    0 -4 13 3.35 0.31
    0 4 -13 3 0.2
    0 4 13 2.76 0.35
    0 4 -13 3.08 0.33
    -1 -4 -13 1.21 0.2
    1 -4 13 1.29 0.19
    1 -4 13 1.14 0.2
    1 -4 13 0.99 0.21
    1 -4 13 1.14 0.19
    1 -4 13 1.65 0.22
    1 4 13 1.02 0.25
    -1 4 -13 1.34 0.16
    2 -4 13 6.69 0.4
    2 -4 13 5.66 0.36
    2 -4 13 5.73 0.37
    2 -4 13 6.24 0.39
    2 -4 13 6.1 0.37
    -2 -4 -13 5.17 0.36
    -2 4 -13 5.21 0.25
    2 4 13 5.56 0.4
    3 -4 13 0.09 0.14
    3 -4 13 0.26 0.16
    -3 -4 -13 0.13 0.17
    3 -4 13 0.12 0.15
    3 -4 13 0.05 0.14
    3 -4 13 0.03 0.14
    3 4 13 -0.02 0.18
    -3 4 -13 0.1 0.09
    4 -4 13 2.52 0.24
    -4 -4 -13 1.78 0.21
    4 -4 13 2.24 0.24
    4 -4 13 2.47 0.24
    4 -4 13 2.51 0.23
    4 -4 13 2.37 0.23
    -4 4 -13 1.89 0.15
    4 4 13 2.76 0.26
    5 -4 13 3.44 0.23
    5 -4 13 3.16 0.23
    5 -4 13 3.4 0.23
    5 -4 13 2.96 0.22
    -5 -4 -13 2.98 0.23
    5 -4 13 3.21 0.23
    5 4 13 2.88 0.25
    10 -5 -13 1.12 0.18
    10 -5 -13 1.29 0.17
    10 -5 -13 1.01 0.14
    10 5 -13 0.97 0.15
    9 -5 -13 1.36 0.22
    9 -5 -13 2 0.22
    9 -5 -13 1.84 0.19
    9 5 -13 1.79 0.19
    -9 5 13 1.28 0.15
    8 -5 -13 6.01 0.35
    8 -5 -13 6.22 0.34
    -8 5 13 7.41 0.31
    8 5 -13 6.32 0.32
    7 -5 -13 3.07 0.26
    7 -5 -13 3.21 0.31
    7 5 -13 2.88 0.25
    -7 5 13 3.22 0.22
    6 -5 -13 6.11 0.38
    6 -5 -13 6.17 0.4
    6 5 -13 5.74 0.34
    6 5 -13 6.39 0.34
    -6 5 13 6.58 0.3
    5 -5 -13 0.42 0.17
    5 -5 -13 0.17 0.14
    -5 -5 13 0.59 0.19
    5 5 -13 0.16 0.13
    -5 5 13 0.3 0.12
    5 5 -13 0.11 0.18
    -4 -5 13 14.52 0.62
    4 -5 -13 12.07 0.57
    4 -5 -13 13.81 0.61
    4 5 -13 13.04 0.58
    -4 5 13 15.21 0.55
    4 5 -13 14.08 0.56
    3 -5 -13 3.17 0.32
    -3 -5 13 3.57 0.29
    3 -5 -13 3.37 0.31
    -3 -5 13 3.8 0.3
    -3 5 13 3.37 0.23
    3 5 -13 2.75 0.31
    3 5 -13 2.81 0.26
    -2 -5 13 7.4 0.39
    -2 -5 13 7.3 0.63
    2 -5 -13 6.57 0.42
    2 -5 -13 7.01 0.38
    -2 -5 13 7.47 0.43
    2 5 -13 6.32 0.36
    2 5 -13 6.26 0.28
    -1 -5 13 3.83 0.28
    1 -5 -13 2.93 0.41
    -1 -5 13 3.99 0.29
    1 -5 -13 3.36 0.32
    -1 -5 13 4.09 0.29
    -1 -5 13 3.41 0.31
    1 5 -13 3.65 0.28
    1 5 -13 3.48 0.19
    -1 5 13 2.57 0.42
    0 -5 -13 2.01 0.24
    0 -5 13 2.12 0.23
    0 -5 13 2.32 0.24
    0 -5 13 2.31 0.24
    0 -5 13 2.07 0.26
    0 5 -13 2.23 0.25
    0 5 -13 2.4 0.16
    0 5 13 2.32 0.29
    1 -5 13 12.12 0.51
    1 -5 13 12.86 0.55
    1 -5 13 12.67 0.54
    1 -5 13 12.31 0.52
    -1 -5 -13 11.02 0.5
    -1 5 -13 10.75 0.41
    1 5 13 12.25 0.56
    -1 5 -13 12.18 0.51
    2 -5 13 0.62 0.15
    2 -5 13 0.73 0.14
    2 -5 13 0.99 0.15
    -2 -5 -13 0.81 0.17
    2 -5 13 0.87 0.15
    2 5 13 0.86 0.19
    -2 5 -13 0.9 0.1
    -2 5 -13 0.67 0.16
    3 -5 13 1.17 0.17
    3 -5 13 1.4 0.19
    3 -5 13 1.09 0.14
    -3 -5 -13 0.91 0.16
    3 -5 13 1.21 0.17
    3 5 13 0.97 0.17
    -3 5 -13 1.31 0.18
    4 -5 13 0.76 0.11
    4 -5 13 0.52 0.11
    4 5 13 0.43 0.13
    7 -6 -13 6.76 0.32
    7 6 -13 6.75 0.31
    6 -6 -13 0.05 0.14
    6 6 -13 0.27 0.13
    6 6 -13 0.17 0.1
    5 -6 -13 4.49 0.27
    5 6 -13 4.23 0.27
    5 6 -13 4.9 0.26
    -4 -6 13 2.31 0.21
    4 -6 -13 2.8 0.26
    4 6 -13 2.2 0.2
    4 6 -13 2.27 0.22
    -3 -6 13 0.7 0.16
    3 -6 -13 0.94 0.18
    3 6 -13 0.64 0.12
    -2 -6 13 0.07 0.11
    2 -6 -13 0.23 0.14
    2 6 -13 0.24 0.11
    1 -6 -13 3.34 0.3
    -1 -6 13 3.12 0.25
    -1 -6 13 3.66 0.23
    1 6 -13 3.28 0.22
    0 -6 13 4.19 0.24
    0 -6 13 4.35 0.26
    0 -6 13 3.79 0.24
    0 6 -13 3.43 0.21
    1 -6 13 2.33 0.19
    -1 6 -13 1.59 0.15
    14 0 -14 3.15 0.22
    14 0 -14 3.07 0.24
    13 0 -14 1.55 0.22
    13 0 -14 1.51 0.21
    12 0 -14 0.78 0.21
    12 0 -14 0.32 0.19
    12 0 -14 0.66 0.21
    11 0 -14 2.83 0.34
    11 0 -14 2.26 0.29
    11 0 -14 2.73 0.3
    10 0 -14 0.94 0.21
    10 0 -14 0.78 0.24
    10 0 -14 0.84 0.2
    -10 0 14 0.65 0.27
    9 0 -14 4.31 0.42
    -9 0 14 5.3 0.4
    9 0 -14 4.07 0.36
    9 0 -14 4.29 0.4
    8 0 -14 0.44 0.2
    8 0 -14 0.17 0.26
    -8 0 14 0.13 0.23
    8 0 -14 -0.09 0.16
    7 0 -14 14.08 0.66
    -7 0 14 15.79 0.74
    7 0 -14 14.36 0.65
    6 0 -14 6.53 0.44
    6 0 -14 6.76 0.43
    -6 0 14 7.31 0.45
    -5 0 14 22.38 0.93
    5 0 -14 21.1 0.87
    5 0 -14 22.1 0.87
    4 0 -14 77.54 2.67
    4 0 -14 82.69 2.66
    -4 0 14 85.71 2.87
    -3 0 14 75.39 2.53
    3 0 -14 69.75 2.34
    3 0 -14 69.12 2.33
    -2 0 14 29.99 1.14
    2 0 -14 25.28 0.97
    -1 0 14 7.5 0.46
    1 0 -14 6.34 0.41
    0 0 -14 16.63 0.73
    0 0 14 16.32 0.74
    0 0 -14 15.1 0.7
    0 0 14 16.41 0.73
    1 0 14 0.01 0.19
    1 0 14 -0.09 0.21
    -1 0 -14 0.13 0.16
    -1 0 -14 0.41 0.21
    -2 0 -14 3.37 0.35
    2 0 14 4.13 0.36
    -2 0 -14 3.54 0.33
    2 0 14 4.42 0.38
    -3 0 -14 0.84 0.19
    3 0 14 0.64 0.22
    -3 0 -14 0.34 0.17
    3 0 14 0.49 0.21
    4 0 14 2.28 0.27
    -4 0 -14 1.44 0.21
    -4 0 -14 1.43 0.23
    4 0 14 1.95 0.29
    5 0 14 0.42 0.17
    -5 0 -14 0.59 0.19
    5 0 14 0.28 0.16
    -5 0 -14 0.6 0.19
    6 0 14 0.49 0.15
    -6 0 -14 0.43 0.16
    -6 0 -14 0.36 0.16
    6 0 14 0.45 0.15
    7 0 14 1.66 0.17
    -7 0 -14 1.38 0.19
    7 0 14 1.72 0.2
    14 -1 -14 2.48 0.2
    14 1 -14 2.62 0.2
    13 -1 -14 8.06 0.4
    13 -1 -14 8.51 0.41
    13 -1 -14 7.76 0.4
    13 -1 -14 8.53 0.39
    13 1 -14 7.75 0.4
    13 1 -14 8.23 0.4
    12 -1 -14 0.94 0.21
    12 -1 -14 1.09 0.18
    12 -1 -14 0.61 0.17
    12 -1 -14 0.73 0.18
    12 -1 -14 0.84 0.17
    -12 1 14 0.74 0.12
    12 1 -14 1.14 0.21
    12 1 -14 1 0.19
    11 -1 -14 3.54 0.34
    11 -1 -14 3.97 0.37
    11 -1 -14 4.15 0.3
    11 -1 -14 3.84 0.36
    11 -1 -14 3.92 0.33
    11 1 -14 4.11 0.33
    -11 1 14 4.44 0.25
    11 1 -14 3.57 0.32
    10 -1 -14 1.46 0.26
    10 -1 -14 1.67 0.24
    10 -1 -14 1.59 0.24
    10 -1 -14 1.71 0.28
    10 1 -14 1.98 0.25
    -10 1 14 2.75 0.54
    -10 1 14 2.55 0.22
    10 1 -14 1.72 0.26
    9 -1 -14 0.76 0.21
    9 -1 -14 1.26 0.23
    9 -1 -14 1.19 0.21
    9 -1 -14 1.07 0.36
    -9 -1 14 1.01 0.27
    9 1 -14 1.1 0.21
    9 1 -14 1.08 0.22
    -9 1 14 1.44 0.29
    -9 1 14 1.34 0.16
    9 1 -14 0.82 0.23
    8 -1 -14 13.04 0.6
    8 -1 -14 12.45 0.63
    -8 -1 14 15.03 0.71
    8 -1 -14 13.04 0.63
    -8 1 14 14.75 0.71
    -8 1 14 15.22 0.57
    8 1 -14 11.21 0.59
    8 1 -14 11.92 0.7
    8 1 -14 12.51 0.59
    7 -1 -14 9.66 0.53
    7 -1 -14 10.25 0.69
    7 -1 -14 8.9 0.51
    -7 -1 14 9.6 0.54
    -7 1 14 9 0.54
    -7 1 14 9.75 0.42
    7 1 -14 9.94 0.55
    7 1 -14 8.83 0.5
    6 -1 -14 1.66 0.24
    -6 -1 14 2.45 0.34
    6 -1 -14 1.44 0.23
    6 1 -14 2.48 0.35
    -6 1 14 2.37 0.35
    6 1 -14 1.55 0.26
    -5 -1 14 16.13 0.72
    5 -1 -14 15.87 0.73
    5 -1 -14 15.25 0.69
    -5 1 14 15.65 0.71
    5 1 -14 15.91 0.7
    5 1 -14 16.12 0.71
    -4 -1 14 6.17 0.43
    4 -1 -14 5.85 0.4
    4 -1 -14 5.79 0.4
    -4 1 14 5.65 0.43
    4 1 -14 5.71 0.4
    4 1 -14 5.7 0.39
    3 -1 -14 7.15 0.45
    3 -1 -14 7.77 0.45
    -3 -1 14 7.38 0.45
    3 1 -14 8.5 0.46
    -3 1 14 7.19 0.46
    3 1 -14 7.58 0.45
    -2 -1 14 14.82 0.67
    2 -1 -14 13.41 0.6
    2 -1 -14 13.5 0.64
    -2 1 14 14.24 0.67
    2 1 -14 13.27 0.61
    2 1 -14 13.16 0.62
    1 -1 -14 1.58 0.25
    -1 -1 14 1.84 0.3
    1 -1 -14 1.27 0.24
    -1 -1 14 1.93 0.25
    -1 -1 14 2.4 0.35
    1 1 -14 1.2 0.23
    1 1 -14 1.83 0.28
    -1 1 14 2.42 0.32
    0 -1 14 8.04 0.53
    0 -1 14 8.33 0.51
    0 -1 -14 8.27 0.46
    0 -1 14 8.69 0.49
    0 -1 -14 7.36 0.44
    0 1 14 8.93 0.57
    0 1 14 8.31 0.49
    0 1 -14 6.88 0.43
    1 -1 14 12.64 0.61
    1 -1 14 12.42 0.62
    -1 -1 -14 11.44 0.57
    1 -1 14 12.94 0.59
    -1 -1 -14 11.61 0.56
    1 1 14 13.29 0.64
    1 1 14 11.66 0.6
    -1 1 -14 10.39 0.54
    2 -1 14 1.9 0.3
    -2 -1 -14 2.02 0.26
    2 -1 14 1.5 0.23
    2 -1 14 2.11 0.31
    -2 -1 -14 1.89 0.26
    -2 1 -14 1.64 0.23
    2 1 14 1.85 0.31
    2 1 14 2.23 0.33
    3 -1 14 2.01 0.27
    -3 -1 -14 1.81 0.25
    3 -1 14 1.52 0.27
    3 -1 14 2.24 0.28
    3 -1 14 2.4 0.36
    -3 -1 -14 1.6 0.25
    3 1 14 2.18 0.31
    -3 1 -14 1.57 0.23
    -4 -1 -14 3.51 0.3
    4 -1 14 4.05 0.33
    -4 -1 -14 3.83 0.3
    4 -1 14 4.16 0.34
    4 -1 14 4.35 0.32
    -4 1 -14 4.12 0.33
    4 1 14 4.46 0.36
    -5 -1 -14 1.14 0.19
    5 -1 14 0.84 0.18
    -5 -1 -14 1.32 0.18
    5 -1 14 0.99 0.2
    5 -1 14 0.85 0.18
    5 1 14 0.55 0.18
    5 1 14 0.73 0.22
    -5 1 -14 1.26 0.19
    6 -1 14 7.98 0.39
    -6 -1 -14 8.3 0.39
    -6 -1 -14 6.86 0.43
    6 -1 14 7.87 0.37
    6 1 14 8.41 0.39
    6 1 14 7.64 0.39
    -6 1 -14 7.73 0.38
    7 -1 14 1.88 0.17
    7 -1 14 1.99 0.16
    -7 -1 -14 2.47 0.21
    7 1 14 1.7 0.17
    -7 1 -14 2.07 0.21
    13 -2 -14 1.48 0.18
    13 -2 -14 1.69 0.23
    13 -2 -14 1.47 0.17
    13 -2 -14 1.54 0.22
    13 2 -14 1.61 0.2
    12 -2 -14 2.89 0.24
    12 -2 -14 3.39 0.31
    12 -2 -14 3.03 0.27
    12 -2 -14 3.26 0.29
    -12 2 14 2.77 0.19
    12 2 -14 3.27 0.31
    11 -2 -14 0.71 0.18
    11 -2 -14 0.74 0.16
    11 -2 -14 0.98 0.2
    11 -2 -14 1.21 0.22
    11 2 -14 0.66 0.22
    -11 2 14 0.87 0.13
    11 2 -14 0.77 0.18
    10 -2 -14 0.67 0.21
    10 -2 -14 0.86 0.24
    10 -2 -14 1.15 0.21
    10 -2 -14 0.82 0.19
    -10 2 14 1.05 0.14
    10 2 -14 0.8 0.2
    10 2 -14 0.87 0.2
    9 -2 -14 3.6 0.34
    9 -2 -14 3.3 0.31
    9 -2 -14 3.77 0.35
    9 -2 -14 4.04 0.41
    -9 2 14 3.9 0.25
    9 2 -14 3.76 0.35
    -9 2 14 3.02 0.5
    9 2 -14 4.25 0.32
    9 2 -14 3.55 0.36
    8 -2 -14 0.38 0.19
    8 -2 -14 0.45 0.2
    8 -2 -14 0.63 0.25
    8 2 -14 0.29 0.2
    -8 2 14 0.54 0.13
    8 2 -14 0.1 0.21
    -8 2 14 0.38 0.25
    8 2 -14 0.52 0.22
    -7 -2 14 5.31 0.44
    7 -2 -14 5.35 0.38
    7 -2 -14 4.98 0.37
    7 -2 -14 4.87 0.41
    7 2 -14 4.73 0.37
    -7 2 14 6.2 0.3
    7 2 -14 5.73 0.63
    -7 2 14 5.86 0.46
    7 2 -14 5.28 0.4
    6 -2 -14 4.07 0.38
    6 -2 -14 3.83 0.39
    -6 -2 14 4.82 0.4
    6 2 -14 3.74 0.34
    -6 2 14 4.74 0.41
    -6 2 14 4.63 0.28
    6 2 -14 3.61 0.34
    5 -2 -14 5.99 0.43
    5 -2 -14 5.13 0.39
    -5 -2 14 6.04 0.45
    5 2 -14 4.97 0.4
    -5 2 14 5.85 0.44
    5 2 -14 4.99 0.43
    -5 2 14 6.25 0.32
    4 -2 -14 3.33 0.35
    4 -2 -14 3.62 0.33
    -4 -2 14 4.57 0.39
    4 2 -14 3.36 0.34
    4 2 -14 3.85 0.33
    -4 2 14 4.59 0.43
    3 -2 -14 4.2 0.38
    3 -2 -14 5.07 0.39
    -3 -2 14 5.79 0.41
    -3 2 14 5.22 0.41
    3 2 -14 4.46 0.35
    3 2 -14 5.23 0.41
    2 -2 -14 3.7 0.32
    2 -2 -14 3.62 0.35
    -2 -2 14 5.43 0.44
    -2 -2 14 5.19 0.39
    2 2 -14 3.87 0.37
    -2 2 14 4.73 0.43
    2 2 -14 3.89 0.37
    -1 -2 14 3.62 0.37
    -1 -2 14 3.44 0.35
    1 -2 -14 2.86 0.34
    -1 -2 14 4.25 0.41
    1 -2 -14 3.48 0.34
    1 2 -14 3.34 0.31
    -1 2 14 3.75 0.37
    0 -2 14 4.33 0.43
    0 -2 14 4.21 0.41
    0 -2 -14 2.99 0.3
    0 -2 -14 3.15 0.34
    0 -2 14 3.71 0.34
    0 -2 14 3.49 0.34
    0 2 14 3.68 0.38
    0 2 -14 3.01 0.21
    0 2 -14 4.01 0.36
    1 -2 14 0.14 0.19
    1 -2 14 -0.11 0.19
    1 -2 14 -0.06 0.2
    -1 -2 -14 0.01 0.15
    1 -2 14 0.29 0.18
    -1 2 -14 0.2 0.1
    1 2 14 -0.01 0.2
    -1 2 -14 0.17 0.16
    2 -2 14 2.88 0.33
    2 -2 14 3.43 0.33
    -2 -2 -14 3.07 0.29
    2 -2 14 3.33 0.32
    2 -2 14 3.11 0.32
    2 -2 14 3.13 0.33
    2 2 14 3.11 0.34
    -2 2 -14 3.13 0.3
    -2 2 -14 3.08 0.2
    3 -2 14 0.67 0.26
    3 -2 14 0.8 0.19
    3 -2 14 0.45 0.19
    -3 -2 -14 0.77 0.17
    3 -2 14 0.64 0.19
    3 2 14 0.58 0.22
    -3 2 -14 0.52 0.11
    -3 2 -14 0.89 0.21
    4 -2 14 1.02 0.21
    -4 -2 -14 0.62 0.16
    4 -2 14 0.96 0.21
    4 -2 14 0.75 0.18
    -4 2 -14 0.75 0.2
    -4 2 -14 0.77 0.11
    4 2 14 0.8 0.21
    5 -2 14 3.07 0.26
    5 -2 14 2.55 0.24
    5 -2 14 2.39 0.25
    -5 -2 -14 2.75 0.24
    5 2 14 3.01 0.27
    -5 2 -14 2.57 0.26
    6 -2 14 1.46 0.17
    6 -2 14 0.99 0.15
    -6 -2 -14 1.12 0.17
    6 -2 14 1.55 0.19
    6 2 14 1.64 0.2
    -6 2 -14 1.64 0.23
    12 -3 -14 2.61 0.22
    12 -3 -14 2.45 0.22
    12 -3 -14 2.83 0.23
    12 -3 -14 2.24 0.24
    12 3 -14 2.23 0.21
    12 3 -14 2.38 0.22
    11 -3 -14 3.71 0.29
    11 -3 -14 3.78 0.27
    11 -3 -14 3.94 0.32
    11 -3 -14 3.72 0.31
    11 3 -14 4.43 0.32
    -11 3 14 3.39 0.2
    11 3 -14 4.25 0.29
    10 -3 -14 3.25 0.29
    10 -3 -14 3.68 0.29
    10 -3 -14 3.5 0.3
    10 -3 -14 3.35 0.31
    10 3 -14 3.96 0.27
    -10 3 14 3.61 0.22
    10 3 -14 3.74 0.3
    9 -3 -14 0.96 0.2
    9 -3 -14 1.24 0.19
    9 -3 -14 1.46 0.25
    9 -3 -14 1.15 0.26
    -9 3 14 0.94 0.14
    9 3 -14 0.98 0.2
    9 3 -14 0.84 0.18
    8 -3 -14 13.27 0.61
    8 -3 -14 13.76 0.61
    8 -3 -14 11.9 0.59
    8 -3 -14 12.87 0.6
    8 3 -14 13.32 0.6
    8 3 -14 13.36 0.59
    -8 3 14 14.2 0.53
    7 -3 -14 0.16 0.2
    7 -3 -14 -0.06 0.15
    7 -3 -14 0.12 0.23
    7 -3 -14 0.17 0.2
    7 3 -14 -0.03 0.16
    7 3 -14 -0.07 0.15
    -7 3 14 0.3 0.13
    6 -3 -14 7.49 0.44
    6 3 -14 7.4 0.44
    6 3 -14 7.99 0.42
    -6 3 14 8.8 0.38
    5 -3 -14 12.55 0.61
    5 3 -14 14.1 0.62
    5 3 -14 13.15 0.58
    -5 3 14 15.16 0.57
    -4 -3 14 9.37 0.48
    4 -3 -14 7.91 0.46
    4 3 -14 8.32 0.46
    4 3 -14 8.34 0.44
    -4 3 14 9.47 0.4
    -3 -3 14 9.87 0.49
    3 -3 -14 8.83 0.5
    3 3 -14 8.01 0.46
    2 -3 -14 13.12 0.6
    -2 -3 14 14.3 0.62
    2 3 -14 13.47 0.64
    2 3 -14 13.27 0.61
    -1 -3 14 8.38 0.46
    1 -3 -14 5.72 0.39
    -1 -3 14 8.16 0.47
    -1 -3 14 7.42 0.42
    1 3 -14 6.59 0.4
    1 3 -14 7.08 0.44
    1 3 -14 6.17 0.28
    0 -3 14 0.14 0.17
    0 -3 -14 0.21 0.16
    0 -3 14 -0.11 0.15
    0 -3 14 0.21 0.18
    0 3 -14 0.14 0.1
    0 3 -14 0.04 0.19
    0 3 14 -0.09 0.21
    1 -3 14 14.11 0.63
    1 -3 14 12.34 0.57
    1 -3 14 12.35 0.6
    -1 -3 -14 12.73 0.57
    -1 3 -14 13.08 0.59
    -1 3 -14 12.35 0.47
    1 3 14 13.08 0.62
    2 -3 14 0.44 0.17
    2 -3 14 0.22 0.16
    2 -3 14 0.43 0.18
    -2 -3 -14 0.5 0.16
    2 -3 14 0.61 0.19
    2 3 14 0.12 0.2
    -2 3 -14 0.79 0.12
    -2 3 -14 0.43 0.19
    3 -3 14 1.95 0.26
    -3 -3 -14 1.95 0.24
    3 -3 14 2.35 0.28
    3 -3 14 2.57 0.27
    3 -3 14 2.51 0.25
    3 -3 14 2.33 0.25
    -3 3 -14 2.05 0.28
    3 3 14 2.78 0.29
    -3 3 -14 1.85 0.17
    -4 -3 -14 4.07 0.3
    4 -3 14 3.59 0.26
    4 -3 14 3.37 0.26
    4 -3 14 3.05 0.3
    4 -3 14 3.34 0.27
    4 -3 14 3.22 0.27
    -4 3 -14 4.1 0.31
    -4 3 -14 3.55 0.2
    4 3 14 3.32 0.29
    5 -3 14 3.11 0.22
    5 -3 14 3.09 0.23
    5 -3 14 3.28 0.3
    5 -3 14 2.51 0.22
    5 -3 14 2.54 0.22
    -5 -3 -14 2.39 0.2
    -5 3 -14 2.44 0.24
    5 3 14 2.97 0.24
    11 -4 -14 1.69 0.18
    11 -4 -14 1.25 0.18
    11 -4 -14 1.62 0.2
    11 4 -14 1.38 0.16
    10 -4 -14 0.96 0.16
    10 -4 -14 0.43 0.16
    10 -4 -14 1.23 0.18
    -10 4 14 1.17 0.13
    10 4 -14 1.28 0.16
    10 4 -14 1.31 0.19
    9 -4 -14 5.76 0.38
    9 -4 -14 5.79 0.34
    9 -4 -14 5.72 0.34
    9 4 -14 6.3 0.37
    -9 4 14 6.17 0.28
    9 4 -14 5.08 0.31
    8 -4 -14 1.56 0.22
    8 -4 -14 1.66 0.24
    8 -4 -14 1.69 0.25
    -8 4 14 1.64 0.18
    8 4 -14 1.66 0.24
    8 4 -14 1.63 0.22
    7 -4 -14 10.54 0.52
    7 -4 -14 12.03 0.55
    -7 4 14 12.04 0.46
    7 4 -14 11.96 0.5
    7 4 -14 11.08 0.52
    6 -4 -14 0.13 0.14
    6 -4 -14 0.15 0.21
    6 4 -14 0.11 0.16
    6 4 -14 0.14 0.15
    -6 4 14 0.16 0.13
    5 -4 -14 4.83 0.4
    5 -4 -14 5.3 0.39
    -5 4 14 6.97 0.33
    5 4 -14 5.02 0.35
    5 4 -14 5.01 0.33
    -4 -4 14 14 0.6
    4 -4 -14 12.61 0.6
    4 4 -14 12.19 0.56
    4 4 -14 12.2 0.54
    -4 4 14 13.27 0.51
    -3 -4 14 14.9 0.63
    3 -4 -14 13.33 0.6
    3 4 -14 12.87 0.58
    2 -4 -14 5.44 0.37
    -2 -4 14 7.95 0.42
    2 4 -14 5.45 0.36
    -1 -4 14 0.53 0.17
    -1 -4 14 0.53 0.22
    -1 -4 14 0.54 0.16
    1 -4 -14 0.46 0.17
    1 4 -14 0.38 0.16
    1 4 -14 0.74 0.11
    0 -4 -14 10.49 0.49
    0 -4 14 11.71 0.54
    0 -4 14 10.87 0.55
    0 -4 14 11.63 0.51
    0 4 -14 9.35 0.38
    0 4 14 10.3 0.54
    0 4 -14 11.1 0.51
    1 -4 14 2.05 0.25
    1 -4 14 2.13 0.3
    1 -4 14 2.37 0.25
    1 -4 14 1.91 0.26
    1 -4 14 1.98 0.28
    -1 -4 -14 1.9 0.23
    1 4 14 1.77 0.25
    -1 4 -14 1.81 0.24
    -1 4 -14 1.52 0.15
    2 -4 14 5.91 0.35
    -2 -4 -14 5.06 0.31
    2 -4 14 6.6 0.36
    2 -4 14 6.06 0.36
    2 -4 14 6.01 0.34
    2 -4 14 5.67 0.36
    -2 4 -14 5.6 0.32
    2 4 14 5.91 0.37
    -2 4 -14 4.75 0.23
    3 -4 14 0.95 0.18
    3 -4 14 0.86 0.15
    -3 -4 -14 0.88 0.17
    3 -4 14 0.75 0.15
    3 -4 14 0.77 0.14
    3 -4 14 0.65 0.14
    -3 4 -14 1.01 0.17
    3 4 14 0.77 0.18
    -3 4 -14 0.62 0.12
    4 -4 14 1.43 0.17
    4 -4 14 1.46 0.17
    4 -4 14 1.21 0.17
    4 -4 14 1.46 0.2
    4 -4 14 1.51 0.21
    -4 -4 -14 1.14 0.16
    -4 4 -14 1.57 0.21
    4 4 14 1.14 0.17
    9 -5 -14 0.35 0.13
    9 -5 -14 -0.01 0.14
    9 -5 -14 0.02 0.13
    9 5 -14 0.33 0.13
    8 -5 -14 0.3 0.15
    8 -5 -14 0.17 0.14
    8 -5 -14 0.51 0.17
    8 5 -14 0.46 0.15
    7 -5 -14 1.04 0.17
    7 -5 -14 1.77 0.24
    -7 5 14 1.03 0.12
    7 5 -14 1.23 0.16
    6 -5 -14 0.69 0.15
    6 -5 -14 1.08 0.2
    6 5 -14 0.86 0.25
    6 5 -14 0.97 0.17
    -6 5 14 0.95 0.12
    5 -5 -14 1.7 0.25
    5 -5 -14 1.76 0.23
    5 5 -14 1.97 0.21
    -5 5 14 2.18 0.19
    5 5 -14 1.72 0.26
    4 -5 -14 0.54 0.16
    4 -5 -14 0.73 0.15
    -4 -5 14 0.58 0.21
    -4 5 14 0.52 0.15
    4 5 -14 0.7 0.15
    4 5 -14 0.79 0.15
    -3 -5 14 0.58 0.17
    3 -5 -14 0.1 0.14
    3 -5 -14 0.44 0.24
    3 5 -14 0.23 0.17
    3 5 -14 0.64 0.16
    -2 -5 14 6.44 0.35
    -2 -5 14 6.01 0.34
    2 -5 -14 5.32 0.34
    2 5 -14 5.03 0.3
    2 5 -14 5.41 0.3
    -1 -5 14 0.2 0.16
    1 -5 -14 0.41 0.14
    -1 -5 14 0.41 0.18
    -1 -5 14 0.16 0.13
    1 5 -14 0.34 0.16
    0 -5 14 2.8 0.29
    0 -5 14 3.23 0.27
    0 -5 -14 2.23 0.25
    0 -5 14 2.37 0.23
    0 5 -14 2.5 0.25
    0 5 14 2.78 0.26
    1 -5 14 0.56 0.17
    1 -5 14 0.57 0.15
    -1 -5 -14 0.8 0.16
    1 -5 14 0.61 0.13
    1 -5 14 0.61 0.13
    -1 5 -14 0.64 0.15
    1 5 14 0.48 0.16
    2 -5 14 0.2 0.1
    2 -5 14 0.23 0.13
    2 -5 14 -0.14 0.11
    2 5 14 0.04 0.13
    -2 5 -14 0.1 0.12
    5 6 -14 5.85 0.28
    2 6 -14 7.11 0.38
    13 0 -15 0.04 0.12
    13 0 -15 0.1 0.15
    12 0 -15 0.16 0.14
    12 0 -15 -0.11 0.14
    11 0 -15 -0.19 0.16
    11 0 -15 0.09 0.19
    11 0 -15 0.18 0.16
    10 0 -15 0.17 0.18
    10 0 -15 0.14 0.16
    10 0 -15 0.26 0.17
    9 0 -15 0.04 0.18
    -9 0 15 -0.2 0.24
    9 0 -15 -0.05 0.17
    9 0 -15 0.09 0.2
    -8 0 15 0.01 0.23
    8 0 -15 0.28 0.23
    8 0 -15 -0.11 0.19
    7 0 -15 0.03 0.22
    7 0 -15 -0.03 0.17
    -7 0 15 -0.05 0.21
    6 0 -15 -0.1 0.18
    -6 0 15 0.13 0.22
    6 0 -15 -0.09 0.16
    5 0 -15 -0.31 0.15
    5 0 -15 -0.08 0.23
    -5 0 15 0 0.2
    4 0 -15 0.13 0.21
    -4 0 15 0.05 0.17
    4 0 -15 0.12 0.22
    3 0 -15 -0.1 0.16
    -3 0 15 -0.08 0.17
    2 0 -15 -0.15 0.19
    -2 0 15 -0.04 0.2
    1 0 -15 0.06 0.16
    -1 0 15 0.01 0.2
    0 0 -15 0.13 0.16
    0 0 15 0.09 0.2
    0 0 15 0.07 0.21
    -1 0 -15 0.06 0.18
    1 0 15 0.04 0.2
    1 0 15 0.18 0.2
    -1 0 -15 0.22 0.29
    2 0 15 0.03 0.19
    -2 0 -15 -0.01 0.15
    -2 0 -15 0.08 0.19
    3 0 15 0.38 0.19
    -3 0 -15 0.13 0.18
    -3 0 -15 -0.02 0.17
    4 0 15 -0.21 0.15
    -4 0 -15 0.01 0.14
    -4 0 -15 0 0.16
    -5 0 -15 0.19 0.15
    5 0 15 0.03 0.14
    -6 0 -15 0.2 0.13
    6 0 15 0.14 0.11
    13 -1 -15 2.75 0.23
    13 1 -15 2.79 0.22
    12 -1 -15 0.85 0.19
    12 -1 -15 0.58 0.17
    12 1 -15 0.8 0.19
    12 1 -15 0.7 0.16
    11 -1 -15 1.62 0.21
    11 -1 -15 2.11 0.25
    11 -1 -15 1.39 0.2
    11 1 -15 1.63 0.24
    11 1 -15 1.29 0.22
    10 -1 -15 3.62 0.33
    10 -1 -15 3.98 0.33
    10 -1 -15 3.95 0.33
    10 1 -15 4 0.33
    10 1 -15 3.37 0.32
    9 -1 -15 0.23 0.19
    9 -1 -15 0.76 0.23
    9 -1 -15 0.87 0.21
    9 1 -15 0.46 0.19
    9 1 -15 0.52 0.21
    8 -1 -15 6.94 0.47
    -8 -1 15 6.35 0.47
    8 -1 -15 6.12 0.42
    8 -1 -15 6.29 0.39
    -8 1 15 7.58 0.49
    8 1 -15 7.21 0.43
    8 1 -15 6.42 0.41
    7 -1 -15 2.85 0.32
    7 -1 -15 3.24 0.34
    -7 -1 15 3 0.37
    -7 1 15 3.35 0.34
    7 1 -15 2.61 0.31
    7 1 -15 2.5 0.32
    6 -1 -15 6.98 0.42
    -6 -1 15 7.77 0.49
    6 -1 -15 6.99 0.48
    -6 1 15 7.94 0.5
    6 1 -15 7.28 0.43
    6 1 -15 7.68 0.47
    5 -1 -15 10.46 0.55
    5 -1 -15 11.28 0.57
    -5 -1 15 11.32 0.59
    -5 1 15 11.64 0.6
    5 1 -15 10.98 0.55
    5 1 -15 11 0.54
    4 -1 -15 3.21 0.33
    4 -1 -15 3.02 0.33
    -4 -1 15 3.96 0.37
    -4 1 15 3.78 0.37
    4 1 -15 3.36 0.33
    4 1 -15 4.51 0.4
    3 -1 -15 20.08 0.82
    -3 -1 15 18.61 0.8
    3 -1 -15 19.61 0.8
    3 1 -15 18.07 0.79
    -3 1 15 18.64 0.79
    3 1 -15 18.27 0.77
    2 -1 -15 0.49 0.22
    2 -1 -15 0.34 0.21
    -2 -1 15 0.46 0.21
    2 1 -15 0.42 0.17
    -2 1 15 0.74 0.22
    2 1 -15 0.02 0.16
    1 -1 -15 8.23 0.47
    1 -1 -15 8.73 0.48
    -1 -1 15 9.86 0.53
    1 1 -15 9.47 0.5
    -1 1 15 9.24 0.52
    1 1 -15 8.11 0.49
    0 -1 -15 2.8 0.3
    0 -1 15 4.05 0.39
    0 -1 -15 3.04 0.31
    0 -1 15 3.07 0.34
    0 -1 15 3.59 0.39
    0 1 15 3.03 0.36
    0 1 15 3.53 0.36
    0 1 -15 2.96 0.34
    0 1 -15 3.2 0.35
    1 -1 15 4.5 0.37
    1 -1 15 3.8 0.32
    -1 -1 -15 3.89 0.34
    -1 -1 -15 3.92 0.33
    1 -1 15 3.1 0.33
    1 1 15 4.2 0.41
    1 1 15 4.39 0.41
    -1 1 -15 3.59 0.32
    2 -1 15 3.08 0.31
    -2 -1 -15 1.96 0.27
    -2 -1 -15 2.38 0.3
    2 -1 15 2.47 0.29
    -2 1 -15 2.57 0.31
    2 1 15 2.99 0.32
    -3 -1 -15 0.68 0.2
    3 -1 15 0.84 0.2
    3 -1 15 1.31 0.22
    -3 -1 -15 0.47 0.19
    -3 1 -15 0.81 0.17
    3 1 15 0.76 0.21
    4 -1 15 3.69 0.31
    -4 -1 -15 2.97 0.25
    4 -1 15 3.38 0.28
    -4 -1 -15 3.3 0.3
    4 1 15 3.01 0.29
    -4 1 -15 3.77 0.28
    5 -1 15 0.76 0.16
    5 -1 15 0.97 0.15
    -5 -1 -15 0.66 0.16
    -5 -1 -15 0.69 0.19
    -5 1 -15 0.62 0.17
    5 1 15 0.87 0.17
    6 -1 15 1.39 0.16
    -6 1 -15 1.42 0.17
    6 1 15 1.56 0.19
    13 -2 -15 2.33 0.18
    13 -2 -15 2.78 0.27
    13 2 -15 2.61 0.2
    12 -2 -15 1.47 0.2
    12 -2 -15 1.67 0.25
    12 -2 -15 1.14 0.18
    12 -2 -15 1.57 0.21
    12 2 -15 1.38 0.21
    11 -2 -15 6.64 0.38
    11 -2 -15 7.25 0.39
    11 -2 -15 7.1 0.38
    11 -2 -15 7.15 0.38
    11 2 -15 7.14 0.38
    -11 2 15 7.16 0.32
    10 -2 -15 1.45 0.24
    10 -2 -15 1.35 0.21
    10 -2 -15 0.81 0.17
    10 2 -15 0.98 0.18
    -10 2 15 1 0.14
    9 -2 -15 14.59 0.62
    9 -2 -15 13.56 0.6
    9 -2 -15 13.61 0.62
    9 2 -15 12.01 0.59
    -9 2 15 15.01 0.56
    9 2 -15 14.69 0.63
    8 -2 -15 1.03 0.18
    8 -2 -15 1.72 0.27
    8 -2 -15 1.16 0.26
    -8 2 15 1 0.13
    8 2 -15 1.43 0.23
    8 2 -15 1.15 0.21
    7 -2 -15 9.4 0.51
    7 -2 -15 9.6 0.5
    -7 2 15 9.18 0.39
    7 2 -15 9.47 0.51
    7 2 -15 8.89 0.49
    -7 2 15 9.22 0.54
    6 -2 -15 4.8 0.38
    -6 -2 15 4.76 0.42
    6 -2 -15 5.95 0.41
    -6 2 15 5.47 0.44
    6 2 -15 5.04 0.4
    6 2 -15 5.23 0.38
    -5 -2 15 6.67 0.49
    5 -2 -15 6.34 0.45
    5 -2 -15 5.86 0.39
    5 2 -15 5.6 0.42
    -5 2 15 7.59 0.48
    5 2 -15 5.69 0.39
    4 -2 -15 7.22 0.43
    -4 -2 15 5.79 0.45
    4 -2 -15 7.9 0.45
    -4 2 15 5.83 0.43
    4 2 -15 7.04 0.43
    4 2 -15 7.58 0.44
    3 -2 -15 6.63 0.43
    3 -2 -15 6.62 0.45
    -3 -2 15 5.16 0.4
    3 2 -15 6.25 0.44
    -3 2 15 4.7 0.44
    3 2 -15 5.72 0.4
    -2 -2 15 10.06 0.55
    2 -2 -15 8.72 0.46
    2 -2 -15 8.24 0.47
    2 2 -15 8.51 0.46
    2 2 -15 8.06 0.46
    -2 2 15 10.39 0.58
    1 -2 -15 -0.12 0.19
    1 -2 -15 -0.25 0.21
    -1 -2 15 0.07 0.21
    -1 -2 15 0.1 0.2
    -1 -2 15 0.28 0.19
    1 2 -15 -0.01 0.16
    1 2 -15 -0.03 0.15
    0 -2 15 13.07 0.6
    0 -2 -15 12.22 0.56
    0 -2 15 13.38 0.6
    0 -2 15 10.58 0.62
    0 -2 -15 12.42 0.6
    0 2 -15 12.9 0.57
    0 2 15 13.29 0.63
    0 2 -15 11.43 0.56
    -1 -2 -15 5.06 0.35
    1 -2 15 6.06 0.4
    1 -2 15 6.13 0.39
    1 2 15 5.83 0.41
    -1 2 -15 5.53 0.39
    2 -2 15 7.2 0.44
    -2 -2 -15 6.99 0.41
    2 -2 15 8.75 0.47
    -2 2 -15 6.5 0.39
    2 2 15 8.62 0.46
    -3 -2 -15 1.7 0.22
    3 -2 15 1.44 0.21
    3 -2 15 1.9 0.25
    3 2 15 1.98 0.26
    -3 2 -15 1.9 0.28
    4 -2 15 2.68 0.24
    -4 -2 -15 2.23 0.22
    4 -2 15 2.82 0.25
    4 -2 15 2.35 0.25
    -4 2 -15 2.27 0.23
    4 2 15 2.44 0.24
    5 -2 15 4.19 0.26
    -5 -2 -15 3.58 0.24
    5 -2 15 3.37 0.21
    5 -2 15 3.49 0.24
    5 2 15 3.48 0.24
    -5 2 -15 4.83 0.29
    -5 2 -15 3.82 0.27
    12 -3 -15 0.11 0.12
    12 -3 -15 0.01 0.13
    12 3 -15 0.1 0.11
    11 -3 -15 1.85 0.2
    11 -3 -15 1.88 0.2
    11 -3 -15 1.74 0.24
    11 -3 -15 1.74 0.22
    11 3 -15 2.24 0.22
    11 3 -15 1.42 0.2
    10 -3 -15 0.95 0.2
    10 -3 -15 1.29 0.17
    10 -3 -15 1 0.16
    10 -3 -15 1.26 0.21
    10 3 -15 1.19 0.16
    -10 3 15 1.35 0.17
    10 3 -15 1.34 0.18
    9 -3 -15 0.76 0.21
    9 -3 -15 0.88 0.19
    9 -3 -15 0.87 0.18
    9 -3 -15 1.16 0.23
    9 3 -15 0.92 0.18
    9 3 -15 0.68 0.15
    -9 3 15 0.69 0.11
    8 -3 -15 1.37 0.23
    8 -3 -15 1.76 0.24
    8 -3 -15 1.13 0.22
    -8 3 15 1.96 0.2
    8 3 -15 1.39 0.2
    8 3 -15 1.41 0.19
    7 -3 -15 0.23 0.22
    7 -3 -15 0.24 0.15
    7 -3 -15 0.56 0.2
    -7 3 15 0.21 0.14
    7 3 -15 0.63 0.21
    7 3 -15 0.3 0.14
    6 -3 -15 2.27 0.27
    6 3 -15 2.7 0.28
    6 3 -15 2.14 0.26
    -6 3 15 2.23 0.23
    5 -3 -15 0.74 0.19
    5 3 -15 1.39 0.21
    5 3 -15 1.18 0.23
    4 -3 -15 0.9 0.2
    4 3 -15 0.98 0.2
    4 3 -15 0.89 0.18
    3 -3 -15 1.61 0.22
    -3 -3 15 2.18 0.26
    3 3 -15 1.76 0.27
    2 -3 -15 1.22 0.2
    -2 -3 15 1.36 0.23
    2 3 -15 1.16 0.23
    2 3 -15 1.01 0.19
    -1 -3 15 1.01 0.23
    1 -3 -15 1.13 0.19
    -1 -3 15 1.82 0.25
    1 3 -15 1.47 0.23
    1 3 -15 0.89 0.19
    0 -3 15 1.14 0.22
    0 -3 -15 1.11 0.19
    0 -3 15 1.13 0.18
    0 -3 15 0.94 0.23
    0 3 -15 0.69 0.19
    0 3 15 1.26 0.23
    0 3 -15 0.94 0.18
    -1 -3 -15 0.54 0.15
    1 -3 15 0.37 0.21
    1 -3 15 0.75 0.16
    1 -3 15 0.47 0.17
    -1 3 -15 0.56 0.18
    1 3 15 0.7 0.22
    -1 3 -15 0.35 0.18
    2 -3 15 0.94 0.18
    -2 -3 -15 1.16 0.17
    2 -3 15 1.57 0.2
    2 -3 15 1.03 0.17
    -2 3 -15 1.2 0.2
    -2 3 -15 1.01 0.17
    2 3 15 2.07 0.26
    3 -3 15 0.07 0.13
    -3 -3 -15 -0.03 0.12
    3 -3 15 0.04 0.16
    3 -3 15 -0.01 0.13
    3 -3 15 0 0.15
    3 3 15 -0.11 0.15
    -3 3 -15 0.01 0.12
    -3 3 -15 0.04 0.15
    4 -3 15 1.83 0.23
    4 -3 15 1.67 0.2
    -4 -3 -15 1.51 0.18
    4 -3 15 1.62 0.19
    4 3 15 1.6 0.2
    -4 3 -15 1.54 0.23
    -4 3 -15 1.79 0.22
    10 -4 -15 0.32 0.14
    10 -4 -15 0.09 0.1
    10 -4 -15 0.23 0.14
    10 4 -15 0.15 0.14
    10 4 -15 0.2 0.11
    9 -4 -15 1.39 0.21
    9 -4 -15 1.34 0.18
    9 -4 -15 1.94 0.24
    9 4 -15 1.66 0.24
    9 4 -15 1.5 0.21
    8 -4 -15 4.62 0.3
    8 -4 -15 4.85 0.32
    8 -4 -15 4.69 0.34
    -8 4 15 4.88 0.26
    8 4 -15 4.83 0.28
    8 4 -15 5.4 0.34
    7 -4 -15 0.94 0.22
    7 -4 -15 0.99 0.21
    7 -4 -15 0.63 0.15
    7 4 -15 1.27 0.16
    7 4 -15 0.99 0.17
    -7 4 15 1.34 0.15
    6 -4 -15 6.15 0.38
    -6 4 15 6.36 0.3
    6 4 -15 6.11 0.35
    6 4 -15 5.63 0.33
    5 -4 -15 2.71 0.29
    5 4 -15 2.85 0.31
    5 4 -15 2.64 0.24
    4 -4 -15 14.96 0.63
    4 4 -15 15.68 0.65
    4 4 -15 14.67 0.6
    -3 -4 15 7.87 0.41
    3 -4 -15 6.42 0.38
    3 4 -15 7.23 0.36
    3 4 -15 6.52 0.38
    -2 -4 15 5.42 0.33
    2 -4 -15 4.32 0.32
    2 4 -15 4.7 0.35
    1 -4 -15 1.4 0.2
    -1 -4 15 1.9 0.28
    -1 -4 15 2.28 0.24
    1 4 -15 1.49 0.21
    0 -4 15 3.97 0.28
    0 -4 15 3.58 0.29
    0 -4 -15 3.51 0.27
    0 4 -15 3.2 0.27
    0 4 15 4.34 0.35
    1 -4 15 0.31 0.16
    -1 -4 -15 0.32 0.16
    1 -4 15 0.39 0.18
    -1 4 -15 0.55 0.16
    1 4 15 0.69 0.18
    -2 -4 -15 2.62 0.21
    2 -4 15 2.05 0.21
    2 -4 15 2.2 0.2
    2 4 15 1.9 0.22
    -2 4 -15 2.58 0.22
    3 -4 15 4.68 0.34
    -3 -4 -15 4.55 0.25
    3 -4 15 4.27 0.25
    3 4 15 4.53 0.26
    -3 4 -15 4.72 0.27
    8 5 -15 6.25 0.28
    7 -5 -15 1.96 0.23
    7 -5 -15 2.98 0.41
    7 -5 -15 2.34 0.2
    7 5 -15 2.53 0.19
    6 -5 -15 5.3 0.33
    6 -5 -15 6.25 0.33
    6 5 -15 5.95 0.29
    5 -5 -15 13.61 0.54
    5 5 -15 13.31 0.53
    5 5 -15 12.61 0.51
    4 -5 -15 5.1 0.29
    4 5 -15 4.87 0.31
    3 -5 -15 24.28 0.89
    3 5 -15 25.31 0.88
    2 -5 -15 0.09 0.15
    2 5 -15 0.25 0.13
    2 5 -15 0.4 0.15
    1 -5 -15 7.4 0.36
    -1 -5 15 8.66 0.38
    1 5 -15 8.01 0.34
    1 5 -15 7.8 0.37
    0 -5 15 3.89 0.25
    0 -5 -15 2.62 0.25
    0 5 -15 3.3 0.21
    0 5 -15 3.45 0.22
    12 0 -16 0.47 0.17
    12 0 -16 0.86 0.17
    11 0 -16 7.88 0.42
    11 0 -16 6.77 0.37
    10 0 -16 0.66 0.18
    10 0 -16 0.45 0.17
    9 0 -16 13.55 0.63
    9 0 -16 15.2 0.66
    8 0 -16 5.64 0.38
    8 0 -16 5.91 0.38
    7 0 -16 22.61 0.89
    7 0 -16 21.78 0.87
    -6 0 16 11.29 0.59
    6 0 -16 9.98 0.52
    6 0 -16 10.19 0.51
    5 0 -16 10.02 0.52
    -5 0 16 11.11 0.58
    5 0 -16 10.3 0.56
    4 0 -16 7.33 0.44
    -4 0 16 6.11 0.43
    -3 0 16 11.76 0.57
    3 0 -16 12.5 0.59
    -2 0 16 10.05 0.54
    2 0 -16 9.67 0.51
    1 0 -16 21.12 0.84
    -1 0 16 21.88 0.89
    0 0 16 7.22 0.47
    0 0 -16 5.71 0.41
    1 0 16 14.06 0.65
    -1 0 -16 13.34 0.61
    -2 0 -16 0.49 0.16
    2 0 16 0.19 0.17
    3 0 16 6.04 0.35
    -3 0 -16 5.46 0.32
    -4 0 -16 0.34 0.13
    4 0 16 0.19 0.16
    5 0 16 0.45 0.12
    12 -1 -16 3.32 0.25
    12 1 -16 3.72 0.27
    12 1 -16 4.07 0.25
    11 -1 -16 0.42 0.19
    11 -1 -16 0.14 0.14
    11 1 -16 0.44 0.18
    11 1 -16 0.57 0.18
    10 -1 -16 5.06 0.35
    10 -1 -16 5.27 0.34
    10 1 -16 5.61 0.37
    10 1 -16 5.58 0.37
    9 -1 -16 1.12 0.25
    9 -1 -16 1.41 0.22
    9 -1 -16 1.25 0.21
    9 1 -16 1.44 0.2
    9 1 -16 1.27 0.2
    8 -1 -16 5.21 0.37
    8 -1 -16 4.77 0.35
    8 1 -16 5.47 0.37
    8 1 -16 5.13 0.35
    7 -1 -16 5.64 0.36
    7 -1 -16 6.52 0.4
    7 1 -16 5.82 0.42
    7 1 -16 5.42 0.38
    6 -1 -16 0.53 0.22
    6 -1 -16 0.06 0.19
    -6 -1 16 0.45 0.24
    -6 1 16 0.49 0.25
    6 1 -16 0.03 0.17
    6 1 -16 0.23 0.17
    -5 -1 16 3.6 0.35
    5 -1 -16 2.01 0.3
    5 -1 -16 2.13 0.34
    -5 1 16 3.17 0.36
    5 1 -16 2.5 0.3
    5 1 -16 2.71 0.35
    -4 -1 16 0.05 0.22
    4 -1 -16 0.23 0.17
    4 -1 -16 -0.1 0.16
    4 1 -16 0.13 0.2
    -4 1 16 0.26 0.22
    4 1 -16 -0.06 0.16
    3 -1 -16 2.29 0.29
    3 -1 -16 2.41 0.32
    -3 -1 16 2.68 0.34
    3 1 -16 2.35 0.28
    -3 1 16 3.33 0.36
    3 1 -16 2.14 0.29
    -2 -1 16 0.23 0.22
    2 -1 -16 0.42 0.18
    2 -1 -16 0.35 0.16
    -2 1 16 0.14 0.22
    2 1 -16 -0.08 0.18
    2 1 -16 0.28 0.16
    1 -1 -16 4.03 0.34
    -1 -1 16 3.29 0.5
    1 -1 -16 3.74 0.3
    1 1 -16 3.8 0.36
    1 1 -16 4.26 0.33
    0 -1 -16 3.25 0.28
    0 -1 16 2.57 0.35
    0 -1 -16 3.3 0.31
    0 1 -16 3.69 0.31
    0 1 -16 3.45 0.3
    0 1 16 2.89 0.32
    1 -1 16 0.39 0.18
    -1 -1 -16 0.47 0.16
    -1 -1 -16 0.87 0.2
    -1 1 -16 0.25 0.18
    -1 1 -16 0.72 0.17
    1 1 16 1.14 0.25
    2 -1 16 6.06 0.37
    -2 -1 -16 4.93 0.35
    -2 -1 -16 4.84 0.3
    2 1 16 5.94 0.38
    -2 1 -16 4.87 0.35
    -2 1 -16 4.73 0.32
    -3 -1 -16 0.12 0.16
    3 -1 16 -0.04 0.15
    -3 -1 -16 0.09 0.17
    3 1 16 0.02 0.15
    -3 1 -16 0.22 0.14
    -4 -1 -16 3.45 0.26
    4 -1 16 3.59 0.25
    -4 -1 -16 3.66 0.23
    -4 1 -16 3.95 0.26
    4 1 16 3.66 0.28
    12 -2 -16 0.28 0.14
    12 -2 -16 0.46 0.15
    12 2 -16 0.28 0.12
    11 -2 -16 0.67 0.15
    11 -2 -16 0.35 0.17
    11 -2 -16 0.6 0.13
    11 2 -16 0.34 0.14
    10 -2 -16 0.17 0.19
    10 -2 -16 0.42 0.16
    10 -2 -16 0.3 0.14
    10 2 -16 0.4 0.15
    9 -2 -16 0.88 0.23
    9 -2 -16 0.72 0.21
    9 -2 -16 0.78 0.17
    9 2 -16 0.76 0.18
    9 2 -16 0.7 0.2
    8 -2 -16 4.01 0.35
    8 -2 -16 3.34 0.29
    8 2 -16 3.89 0.32
    8 2 -16 3.47 0.33
    7 -2 -16 1.97 0.27
    7 -2 -16 1.78 0.25
    7 2 -16 1.69 0.24
    7 2 -16 1.44 0.21
    6 -2 -16 3.77 0.31
    6 -2 -16 3.69 0.32
    6 2 -16 3.66 0.31
    6 2 -16 3.72 0.33
    5 -2 -16 3.69 0.32
    5 -2 -16 3.46 0.34
    5 2 -16 3.55 0.31
    5 2 -16 3.31 0.31
    4 -2 -16 4.11 0.34
    4 -2 -16 4.62 0.37
    4 2 -16 4.15 0.33
    4 2 -16 4.02 0.33
    3 -2 -16 3.07 0.28
    3 -2 -16 2.2 0.29
    3 2 -16 1.87 0.27
    3 2 -16 2.72 0.28
    2 -2 -16 3.71 0.3
    2 -2 -16 3.77 0.36
    2 2 -16 3.36 0.31
    2 2 -16 3.9 0.32
    1 -2 -16 0.71 0.17
    1 -2 -16 1 0.19
    1 2 -16 1.18 0.22
    1 2 -16 0.73 0.2
    0 -2 -16 2.18 0.25
    0 -2 16 2.78 0.28
    0 2 -16 2.89 0.28
    0 2 16 2.82 0.35
    0 2 -16 2.51 0.27
    -1 -2 -16 1.39 0.21
    1 -2 16 1.27 0.2
    1 2 16 1.41 0.26
    -1 2 -16 1.15 0.21
    -1 2 -16 1.67 0.23
    2 -2 16 0.69 0.17
    2 -2 16 1.46 0.19
    -2 -2 -16 1.05 0.16
    -2 2 -16 1.04 0.17
    2 2 16 1.14 0.19
    -2 2 -16 0.78 0.16
    3 -2 16 0.76 0.16
    -3 -2 -16 0.66 0.16
    -3 2 -16 0.87 0.15
    -3 2 -16 0.55 0.16
    3 2 16 0.49 0.18
    4 -2 16 0.38 0.12
    -4 -2 -16 0.39 0.11
    -4 2 -16 0.61 0.15
    4 2 16 0.27 0.13
    11 -3 -16 1.26 0.16
    11 -3 -16 1.5 0.19
    11 3 -16 1.43 0.21
    10 -3 -16 10.31 0.45
    10 -3 -16 10.76 0.46
    10 -3 -16 9.91 0.47
    10 3 -16 11.03 0.47
    9 -3 -16 4.19 0.32
    9 -3 -16 4.37 0.31
    9 -3 -16 3.84 0.31
    9 3 -16 4.06 0.29
    9 3 -16 4.48 0.3
    8 -3 -16 1.82 0.27
    8 -3 -16 1.38 0.28
    8 -3 -16 1.16 0.17
    8 3 -16 1.8 0.24
    8 3 -16 1.57 0.24
    7 -3 -16 8.05 0.41
    7 3 -16 7.6 0.38
    7 3 -16 8.63 0.43
    6 -3 -16 2.62 0.28
    6 3 -16 2.4 0.23
    6 3 -16 1.93 0.31
    5 -3 -16 8.42 0.44
    5 3 -16 8.4 0.46
    5 3 -16 7.17 0.38
    4 -3 -16 0.04 0.15
    4 3 -16 0.02 0.13
    4 3 -16 0.19 0.15
    3 -3 -16 7.64 0.41
    3 3 -16 7.71 0.41
    3 3 -16 7.4 0.4
    2 -3 -16 2.84 0.27
    -2 -3 16 4.2 0.3
    2 3 -16 2.87 0.25
    2 3 -16 3.61 0.33
    2 3 -16 2.63 0.3
    -1 -3 16 8.76 0.42
    1 -3 -16 8.04 0.4
    1 3 -16 7.6 0.41
    1 3 -16 7.66 0.42
    0 -3 16 2.54 0.27
    0 -3 -16 2.15 0.23
    0 -3 16 1.79 0.24
    0 3 16 2.19 0.34
    0 3 -16 1.83 0.27
    0 3 -16 2.24 0.28
    1 -3 16 2.74 0.36
    1 -3 16 2.36 0.24
    -1 -3 -16 2.71 0.26
    -1 3 -16 2.74 0.24
    1 3 16 2.85 0.26
    -1 3 -16 2.76 0.27
    -2 -3 -16 9.14 0.4
    2 -3 16 8.95 0.41
    -2 3 -16 9.63 0.41
    2 3 16 8.44 0.42
    -2 3 -16 9.16 0.42
    3 -3 16 1.09 0.17
    -3 -3 -16 1.2 0.16
    -3 3 -16 1.34 0.17
    3 3 16 1.36 0.18
    9 -4 -16 5.47 0.29
    9 4 -16 5.43 0.29
    9 4 -16 5.01 0.31
    8 -4 -16 1.11 0.15
    8 4 -16 0.98 0.15
    8 4 -16 1.4 0.19
    7 -4 -16 2.53 0.22
    7 4 -16 2.52 0.2
    7 4 -16 2.67 0.27
    6 -4 -16 5.91 0.34
    6 4 -16 5.87 0.33
    6 4 -16 5.8 0.32
    5 -4 -16 4.06 0.3
    5 4 -16 3.52 0.27
    5 4 -16 3.71 0.27
    4 -4 -16 4.24 0.28
    4 4 -16 4.13 0.29
    4 4 -16 4.16 0.25
    3 -4 -16 4.17 0.3
    3 4 -16 3.46 0.27
    3 4 -16 3.84 0.25
    2 -4 -16 6.29 0.33
    2 4 -16 6.21 0.33
    2 4 -16 5.85 0.31
    1 -4 -16 3.13 0.24
    -1 -4 16 3.85 0.29
    1 4 -16 3.04 0.25
    1 4 -16 3.58 0.27
    0 -4 -16 1.5 0.19
    0 -4 16 1.94 0.22
    0 -4 16 1.54 0.19
    0 4 -16 1.33 0.16
    0 4 -16 1.48 0.18
    1 -4 16 4.55 0.29
    -1 -4 -16 5.62 0.29
    1 -4 16 5.71 0.29
    -1 4 -16 5.12 0.27
    -1 4 -16 4.75 0.3
    5 -5 -16 1.09 0.18
    5 5 -16 1.05 0.13
    4 -5 -16 0.54 0.14
    12 0 -17 0.07 0.13
    11 0 -17 -0.07 0.15
    11 0 -17 -0.39 0.15
    10 0 -17 -0.23 0.13
    10 0 -17 0.12 0.16
    9 0 -17 0.09 0.14
    9 0 -17 0.22 0.18
    8 0 -17 0.03 0.15
    8 0 -17 0.11 0.15
    7 0 -17 -0.09 0.15
    7 0 -17 -0.13 0.19
    6 0 -17 0.39 0.34
    6 0 -17 -0.2 0.15
    5 0 -17 0.24 0.16
    4 0 -17 -0.32 0.18
    3 0 -17 0.05 0.15
    2 0 -17 0.25 0.16
    1 0 -17 0.07 0.18
    0 0 17 -0.1 0.16
    0 0 -17 0.06 0.18
    1 0 17 0.2 0.16
    -1 0 -17 0.15 0.17
    2 0 17 -0.15 0.16
    -2 0 -17 0.02 0.12
    3 0 17 0.05 0.12
    -3 0 -17 0.05 0.14
    11 -1 -17 1.49 0.23
    11 1 -17 1.56 0.23
    11 1 -17 1.64 0.23
    10 -1 -17 6.23 0.35
    10 1 -17 7.09 0.38
    10 1 -17 6.18 0.36
    9 -1 -17 1.18 0.19
    9 1 -17 1.08 0.18
    9 1 -17 1.02 0.17
    8 -1 -17 2.59 0.26
    8 1 -17 2.57 0.3
    8 1 -17 2.64 0.27
    7 -1 -17 10.31 0.6
    7 -1 -17 8.6 0.46
    7 1 -17 9.37 0.49
    7 1 -17 9.17 0.49
    6 -1 -17 1.15 0.21
    6 -1 -17 1.03 0.2
    6 1 -17 1.05 0.19
    6 1 -17 1.28 0.23
    5 -1 -17 9.02 0.48
    5 -1 -17 7.93 0.44
    5 1 -17 7.92 0.43
    5 1 -17 8 0.46
    4 -1 -17 2.55 0.28
    4 -1 -17 1.99 0.28
    4 1 -17 1.45 0.21
    4 1 -17 1.66 0.24
    3 -1 -17 4.21 0.36
    3 -1 -17 3.84 0.3
    3 1 -17 3.58 0.3
    3 1 -17 3.77 0.31
    2 -1 -17 8.73 0.47
    2 -1 -17 7.65 0.41
    2 1 -17 8.65 0.47
    2 1 -17 7.96 0.44
    1 -1 -17 3.48 0.29
    1 -1 -17 3.44 0.31
    1 1 -17 3.08 0.28
    1 1 -17 3.29 0.33
    0 -1 -17 4.62 0.32
    0 -1 17 3.77 0.34
    0 -1 -17 4.49 0.32
    0 1 -17 4.89 0.35
    0 1 -17 4.4 0.33
    -1 -1 -17 2.43 0.27
    1 -1 17 1.78 0.24
    -1 -1 -17 1.77 0.21
    1 1 17 2.46 0.29
    -1 1 -17 2.03 0.23
    -1 1 -17 1.66 0.33
    -2 -1 -17 6.24 0.32
    -2 -1 -17 5.65 0.34
    2 -1 17 5.55 0.34
    2 1 17 5.7 0.34
    -2 1 -17 6.22 0.33
    3 -1 17 0.41 0.13
    3 1 17 0.48 0.15
    -3 1 -17 0.68 0.15
    11 -2 -17 8.7 0.39
    11 2 -17 8.39 0.37
    10 -2 -17 8.67 0.39
    10 -2 -17 8.66 0.42
    10 2 -17 8.56 0.41
    9 -2 -17 6.66 0.35
    9 -2 -17 6.57 0.34
    9 2 -17 6.74 0.36
    8 -2 -17 7 0.38
    8 -2 -17 6.53 0.38
    8 2 -17 6.96 0.39
    8 2 -17 6.64 0.37
    7 -2 -17 0.58 0.19
    7 -2 -17 0.62 0.15
    7 2 -17 0.16 0.15
    7 2 -17 0.71 0.18
    6 -2 -17 3.89 0.31
    6 -2 -17 3.64 0.33
    6 2 -17 3.5 0.29
    6 2 -17 3.89 0.31
    5 -2 -17 0.53 0.2
    5 -2 -17 0.66 0.16
    5 2 -17 0.91 0.18
    5 2 -17 0.78 0.2
    4 -2 -17 2.58 0.31
    4 -2 -17 2.82 0.29
    4 2 -17 2.79 0.32
    4 2 -17 2.75 0.27
    3 -2 -17 2.28 0.26
    3 -2 -17 2.34 0.28
    3 2 -17 1.98 0.29
    3 2 -17 2.39 0.29
    2 -2 -17 1.08 0.18
    2 -2 -17 0.86 0.21
    2 2 -17 1.08 0.17
    2 2 -17 1.06 0.21
    1 -2 -17 5.55 0.38
    1 -2 -17 5.42 0.33
    1 2 -17 5.83 0.34
    1 2 -17 5.62 0.37
    0 -2 17 1.98 0.27
    0 -2 -17 1.34 0.2
    0 2 -17 2.1 0.27
    0 2 -17 1.65 0.22
    1 -2 17 10.99 0.48
    -1 -2 -17 11.4 0.48
    -1 2 -17 11.41 0.5
    -1 2 -17 11.32 0.49
    1 2 17 11.09 0.5
    -2 -2 -17 1.19 0.16
    2 -2 17 1.28 0.18
    -2 2 -17 1.25 0.18
    2 2 17 1.87 0.23
    -2 2 -17 1.33 0.19
    10 -3 -17 1.91 0.19
    10 3 -17 2.11 0.18
    9 -3 -17 0.18 0.12
    9 3 -17 0.39 0.15
    8 -3 -17 0.23 0.15
    8 3 -17 0.07 0.13
    7 -3 -17 0.63 0.17
    7 3 -17 0.76 0.16
    6 -3 -17 2.47 0.23
    6 3 -17 2.13 0.24
    5 -3 -17 3.3 0.25
    5 3 -17 2.93 0.26
    4 -3 -17 0.47 0.14
    4 3 -17 0.32 0.14
    3 -3 -17 4.29 0.29
    3 3 -17 4.53 0.33
    2 -3 -17 1.15 0.17
    2 3 -17 1 0.19
    1 -3 -17 0.67 0.17
    1 3 -17 0.48 0.17
    1 3 -17 0.72 0.14
    0 -3 -17 0.86 0.17
    0 3 -17 0.96 0.17
    0 3 -17 0.7 0.16
    -1 -3 -17 1.2 0.17
    -1 3 -17 1.09 0.17
    7 -4 -17 0.23 0.1
    7 4 -17 0.28 0.11
    6 -4 -17 5.42 0.29
    6 4 -17 5.21 0.28
    6 4 -17 4.63 0.27
    5 -4 -17 2.5 0.23
    5 4 -17 2.65 0.22
    4 -4 -17 0.08 0.13
    4 4 -17 0.34 0.12
    3 -4 -17 3.33 0.23
    3 4 -17 3.85 0.27
    3 4 -17 3.48 0.23
    2 -4 -17 2.69 0.23
    2 4 -17 3.03 0.24
    1 -4 -17 1.45 0.16
    1 4 -17 1.17 0.16
    10 0 -18 14.47 0.57
    9 0 -18 5.63 0.33
    8 0 -18 13.66 0.57
    7 0 -18 7.15 0.4
    6 0 -18 8.27 0.44
    5 0 -18 3.1 0.27
    4 0 -18 2.06 0.28
    3 0 -18 6.88 0.38
    2 0 -18 5.28 0.33
    1 0 -18 12.12 0.52
    0 0 -18 5.14 0.33
    1 0 18 11.81 0.58
    -1 0 -18 12.72 0.52
    -2 0 -18 4.88 0.28
    10 -1 -18 2.73 0.24
    10 1 -18 2.41 0.22
    10 1 -18 2.25 0.23
    9 -1 -18 1.09 0.16
    9 1 -18 0.93 0.15
    9 1 -18 1.05 0.18
    8 -1 -18 0.99 0.16
    8 1 -18 0.79 0.18
    8 1 -18 0.78 0.15
    7 -1 -18 3.47 0.3
    7 1 -18 3.41 0.3
    7 1 -18 3.56 0.27
    6 -1 -18 1.53 0.22
    6 1 -18 1.29 0.21
    6 1 -18 1.39 0.22
    5 -1 -18 6.29 0.38
    5 1 -18 7.4 0.4
    5 1 -18 7.19 0.41
    4 -1 -18 5.79 0.37
    4 1 -18 5.59 0.37
    4 1 -18 5.91 0.34
    3 -1 -18 1.95 0.24
    3 1 -18 1.27 0.2
    3 1 -18 1.8 0.27
    2 -1 -18 3.58 0.36
    2 -1 -18 3.54 0.3
    2 1 -18 3.59 0.31
    2 1 -18 2.8 0.26
    1 -1 -18 0.73 0.18
    1 1 -18 0.46 0.14
    1 1 -18 0.4 0.27
    0 -1 -18 1.05 0.18
    0 1 -18 0.79 0.18
    -1 -1 -18 1.74 0.21
    -1 1 -18 1.95 0.2
    10 2 -18 1 0.15
    9 -2 -18 0.61 0.16
    9 -2 -18 0.6 0.15
    9 2 -18 0.71 0.13
    8 -2 -18 0.4 0.16
    8 -2 -18 0.18 0.12
    8 2 -18 0.51 0.18
    8 2 -18 0.48 0.17
    7 -2 -18 1.66 0.23
    7 -2 -18 1.49 0.24
    7 2 -18 1.65 0.21
    7 2 -18 1.89 0.23
    6 -2 -18 4.87 0.3
    6 -2 -18 5.37 0.33
    6 2 -18 5.25 0.31
    6 2 -18 5.65 0.33
    5 -2 -18 0.8 0.18
    5 -2 -18 0.76 0.15
    5 2 -18 0.61 0.15
    5 2 -18 0.7 0.16
    4 -2 -18 0.85 0.19
    4 -2 -18 1.21 0.18
    4 2 -18 0.94 0.19
    4 2 -18 1.09 0.17
    3 -2 -18 4.83 0.31
    3 -2 -18 4.39 0.32
    3 2 -18 4.19 0.28
    3 2 -18 4.86 0.32
    2 -2 -18 1.43 0.26
    2 -2 -18 1.52 0.23
    2 2 -18 1.64 0.24
    2 2 -18 1.28 0.19
    1 -2 -18 0.56 0.15
    1 2 -18 0.69 0.14
    1 2 -18 0.68 0.16
    0 -2 -18 1.35 0.2
    0 2 -18 1.68 0.21
    0 2 -18 1.27 0.17
    -1 2 -18 0.53 0.21
    8 -3 -18 0.48 0.13
    8 3 -18 0.67 0.14
    7 -3 -18 2.5 0.2
    7 3 -18 2.93 0.24
    6 -3 -18 0.09 0.13
    6 3 -18 -0.02 0.14
    5 -3 -18 1.41 0.17
    5 3 -18 1.19 0.19
    4 -3 -18 1.09 0.17
    4 3 -18 1.35 0.19
    3 -3 -18 0.12 0.13
    3 3 -18 -0.08 0.11
    2 -3 -18 2.7 0.2
    2 3 -18 3.04 0.25
    1 -3 -18 0.45 0.11
    1 3 -18 0.39 0.11
    9 0 -19 -0.14 0.13
    8 0 -19 0.16 0.12
    7 0 -19 0.08 0.15
    6 0 -19 -0.02 0.12
    5 0 -19 0.2 0.15
    4 0 -19 0.09 0.15
    3 0 -19 -0.18 0.14
    2 0 -19 -0.01 0.14
    1 0 -19 0.07 0.11
    0 0 -19 0.09 0.15
    9 -1 -19 7.98 0.41
    8 -1 -19 2.24 0.22
    8 1 -19 2.14 0.22
    7 -1 -19 6.66 0.33
    7 1 -19 7.14 0.34
    7 1 -19 6.12 0.33
    6 -1 -19 1.5 0.22
    6 1 -19 1.57 0.19
    6 1 -19 1.34 0.19
    5 -1 -19 0.84 0.15
    5 1 -19 0.31 0.16
    5 1 -19 0.67 0.16
    4 -1 -19 3.03 0.26
    4 1 -19 2.96 0.26
    4 1 -19 2.76 0.38
    3 -1 -19 1.26 0.19
    3 1 -19 1.61 0.2
    2 -1 -19 5.5 0.31
    2 1 -19 6.26 0.33
    1 -1 -19 5.26 0.4
    1 1 -19 4.42 0.26
    7 2 -19 0.69 0.13
    6 -2 -19 3.6 0.3
    6 2 -19 3.42 0.23
    5 -2 -19 0.06 0.22
    5 2 -19 -0.08 0.11
    5 2 -19 0.16 0.13
    4 2 -19 0.55 0.15
    4 2 -19 0.67 0.15
    3 2 -19 3.53 0.25
    3 2 -19 3.34 0.24
    5 0 -20 2.11 0.21
_refine_special_details     ?
_reflns_number_total     4924
_reflns_number_gt     4746
_reflns_threshold_expression     'I > 2\s(I)'
_refine_ls_structure_factor_coef     Fsqd
_refine_ls_matrix_type     full
_refine_ls_R_factor_all     0.0436
_refine_ls_R_factor_gt     0.0422
_refine_ls_wR_factor_gt     0.1079
_refine_ls_wR_factor_ref     0.1094
_refine_ls_goodness_of_fit_ref     1.072
_refine_ls_restrained_S_all     1.072
_refine_ls_number_reflns     4924
_refine_ls_number_parameters     317
_refine_ls_number_restraints     2
_refine_ls_hydrogen_treatment     constr
_refine_ls_weighting_scheme     calc
_refine_ls_weighting_details
              'w=1/[\s^2^(Fo^2^)+(0.0814P)^2^+0.0782P] where P=(Fo^2^+2Fc^2^)/3'
_atom_sites_solution_hydrogens     geom
_atom_sites_solution_primary     direct
_atom_sites_solution_secondary     ?
_refine_ls_shift/su_max     0.000
_refine_ls_shift/su_mean     0.000
_refine_diff_density_max     0.630
_refine_diff_density_min     -0.239
_refine_ls_extinction_method     none
_refine_ls_extinction_coef     .
_refine_ls_abs_structure_details
;
Flack <i>x</i> determined using 2083 quotients
[(<i>I</i>^+^)-(<i>I</i>^-^)]/[(<i>I</i>^+^)+(<i>I</i>^-^)]
(Parsons <i>et al.</i>,  2013)
;
_refine_ls_abs_structure_Flack     0.002(14)
loop_
    _atom_type_symbol
    _atom_type_description
    _atom_type_scat_dispersion_real
    _atom_type_scat_dispersion_imag
    _atom_type_scat_source
    'C' 'C' 0.0181 0.0091
                         'International Tables Vol C Tables 4.2.6.8 and 6.1.1.4'
    'H' 'H' 0.0000 0.0000
                         'International Tables Vol C Tables 4.2.6.8 and 6.1.1.4'
    'N' 'N' 0.0311 0.0180
                         'International Tables Vol C Tables 4.2.6.8 and 6.1.1.4'
    'O' 'O' 0.0492 0.0322
                         'International Tables Vol C Tables 4.2.6.8 and 6.1.1.4'
    'S' 'S' 0.3331 0.5567
                         'International Tables Vol C Tables 4.2.6.8 and 6.1.1.4'
_computing_data_collection
;
APEX2 (Bruker, 2013)
;
_computing_cell_refinement
;
SAINT (Bruker, 2013)
;
_computing_data_reduction
;
SAINT  (Bruker, 2013)
;
_computing_structure_solution
;
ShelXS (Sheldrick, 2008)
;
_computing_structure_refinement
;
ShelXL (Sheldrick, 2015)
;
_computing_molecular_graphics
;
<i>OLEX2</i> (Dolomanov <i>et al.</i>,  2009; Bourhis <i>et al.</i>,
2015) and
XP (Sheldrick, 2008)
;
_computing_publication_material
;
<i>CrystalMaker</i> (Palmer, 2007)
;
loop_
    _atom_site_type_symbol
    _atom_site_label
    _atom_site_fract_x
    _atom_site_fract_y
    _atom_site_fract_z
    _atom_site_U_iso_or_equiv
    _atom_site_adp_type
    _atom_site_calc_flag
    _atom_site_occupancy
    _atom_site_disorder_assembly
    _atom_site_disorder_group
    S S1 0.25085(5) 0.34566(10) 0.27005(5) 0.0236(2) Uani d 1 . .
    O O1 0.1864(2) 0.3511(4) 0.32791(17) 0.0323(6) Uani d 1 . .
    O O2 0.3339(2) 0.4906(3) 0.27789(17) 0.0315(5) Uani d 1 . .
    N N1 0.3086(2) 0.1339(4) 0.27951(19) 0.0249(6) Uani d 1 . .
    C C1 0.1606(3) 0.3671(5) 0.1623(2) 0.0240(7) Uani d 1 . .
    C C2 0.0507(3) 0.3170(5) 0.1436(2) 0.0274(7) Uani d 1 . .
    H H2 0.0228 0.2759 0.1885 0.033 Uiso calc 1 . .
    C C3 -0.0170(3) 0.3280(5) 0.0586(3) 0.0308(7) Uani d 1 . .
    H H3 -0.0918 0.2937 0.0456 0.037 Uiso calc 1 . .
    C C4 0.0219(3) 0.3880(5) -0.0081(2) 0.0298(7) Uani d 1 . .
    C C5 0.1322(3) 0.4381(5) 0.0119(2) 0.0303(7) Uani d 1 . .
    H H5 0.1603 0.4787 -0.0330 0.036 Uiso calc 1 . .
    C C6 0.2006(3) 0.4289(5) 0.0968(2) 0.0291(7) Uani d 1 . .
    H H6 0.2752 0.4652 0.1101 0.035 Uiso calc 1 . .
    C C7 -0.0533(3) 0.4041(6) -0.1000(3) 0.0393(9) Uani d 1 . .
    H H7A -0.1056 0.5097 -0.1038 0.059 Uiso calc 1 . .
    H H7B -0.0930 0.2816 -0.1171 0.059 Uiso calc 1 . .
    H H7C -0.0103 0.4315 -0.1390 0.059 Uiso calc 1 . .
    C C8 0.2723(3) -0.0367(5) 0.3194(2) 0.0271(7) Uani d 1 . .
    H H8 0.3160 -0.1489 0.3092 0.033 Uiso calc 1 . .
    C C9 0.3011(3) -0.0184(6) 0.4176(3) 0.0365(8) Uani d 1 . .
    H H9A 0.2604 0.0900 0.4318 0.055 Uiso calc 1 . .
    H H9B 0.3797 0.0054 0.4428 0.055 Uiso calc 1 . .
    H H9C 0.2818 -0.1391 0.4415 0.055 Uiso calc 1 . .
    C C10 0.1530(3) -0.0920(6) 0.2761(3) 0.0357(8) Uani d 1 . .
    H H10A 0.1378 -0.0968 0.2130 0.054 Uiso calc 1 . .
    H H10B 0.1056 0.0050 0.2905 0.054 Uiso calc 1 . .
    H H10C 0.1389 -0.2198 0.2971 0.054 Uiso calc 1 . .
    C C11 0.3851(3) 0.0994(5) 0.2283(2) 0.0279(7) Uani d 1 . .
    H H11 0.3971 0.2268 0.2030 0.034 Uiso calc 1 . .
    C C12 0.3388(4) -0.0400(6) 0.1535(3) 0.0396(9) Uani d 1 . .
    H H12A 0.2677 0.0079 0.1168 0.059 Uiso calc 1 . .
    H H12B 0.3296 -0.1685 0.1763 0.059 Uiso calc 1 . .
    H H12C 0.3890 -0.0495 0.1190 0.059 Uiso calc 1 . .
    C C13 0.4957(3) 0.0315(7) 0.2889(3) 0.0405(9) Uani d 1 . .
    H H13A 0.4871 -0.0953 0.3135 0.061 Uiso calc 1 . .
    H H13B 0.5230 0.1260 0.3359 0.061 Uiso calc 1 . .
    H H13C 0.5478 0.0203 0.2561 0.061 Uiso calc 1 . .
    S S1A 0.68214(5) 0.14554(10) 0.62704(5) 0.0245(2) Uani d 1 . .
    O O1A 0.7462(2) 0.1368(4) 0.71678(18) 0.0341(6) Uani d 1 . .
    O O2A 0.5988(2) 0.0023(4) 0.59227(18) 0.0321(6) Uani d 1 . .
    N N1A 0.6249(2) 0.3582(4) 0.60873(19) 0.0245(6) Uani d 1 . .
    C C1A 0.7733(3) 0.1253(5) 0.5650(2) 0.0244(6) Uani d 1 . .
    C C2A 0.8822(3) 0.1807(5) 0.6000(2) 0.0273(7) Uani d 1 . .
    H H2A 0.9094 0.2242 0.6584 0.033 Uiso calc 1 . .
    C C3A 0.9505(3) 0.1721(5) 0.5491(3) 0.0298(7) Uani d 1 . .
    H H3A 1.0248 0.2099 0.5732 0.036 Uiso calc 1 . .
    C C4A 0.9125(3) 0.1091(5) 0.4631(2) 0.0295(7) Uani d 1 . .
    C C5A 0.8030(3) 0.0539(5) 0.4289(2) 0.0300(7) Uani d 1 . .
    H H5A 0.7754 0.0116 0.3703 0.036 Uiso calc 1 . .
    C C6A 0.7346(3) 0.0606(5) 0.4797(2) 0.0275(7) Uani d 1 . .
    H H6A 0.6606 0.0207 0.4561 0.033 Uiso calc 1 . .
    C C7A 0.9887(3) 0.0957(6) 0.4096(3) 0.0395(9) Uani d 1 . .
    H H7AA 1.0400 -0.0115 0.4310 0.059 Uiso calc 1 . .
    H H7AB 1.0293 0.2177 0.4142 0.059 Uiso calc 1 . .
    H H7AC 0.9464 0.0723 0.3488 0.059 Uiso calc 1 . .
    C C8A 0.6606(3) 0.5254(5) 0.6691(2) 0.0284(7) Uani d 1 . .
    H H8A 0.6168 0.6393 0.6390 0.034 Uiso calc 1 . .
    C C9A 0.6315(4) 0.4982(6) 0.7524(3) 0.0400(9) Uani d 1 . .
    H H9AA 0.5536 0.4672 0.7381 0.060 Uiso calc 1 . .
    H H9AB 0.6472 0.6181 0.7867 0.060 Uiso calc 1 . .
    H H9AC 0.6749 0.3916 0.7863 0.060 Uiso calc 1 . .
    C C10A 0.7800(3) 0.5825(6) 0.6868(3) 0.0396(9) Uani d 1 . .
    H H10E 0.7948 0.7034 0.7204 0.059 Uiso calc 1 . .
    H H10D 0.7948 0.6015 0.6316 0.059 Uiso calc 1 . .
    H H10F 0.8273 0.4791 0.7199 0.059 Uiso calc 1 . .
    C C11A 0.5500(3) 0.3973(5) 0.5205(2) 0.0285(7) Uani d 1 . .
    H H11A 0.5371 0.2713 0.4882 0.034 Uiso calc 1 . .
    C C12A 0.5984(3) 0.5382(6) 0.4700(3) 0.0382(8) Uani d 1 . .
    H H12D 0.6099 0.6647 0.4992 0.057 Uiso calc 1 . .
    H H12E 0.5480 0.5529 0.4110 0.057 Uiso calc 1 . .
    H H12F 0.6684 0.4876 0.4674 0.057 Uiso calc 1 . .
    C C13A 0.4399(3) 0.4693(6) 0.5249(3) 0.0371(8) Uani d 1 . .
    H H13D 0.4116 0.3783 0.5592 0.056 Uiso calc 1 . .
    H H13E 0.3883 0.4781 0.4660 0.056 Uiso calc 1 . .
    H H13F 0.4489 0.5978 0.5522 0.056 Uiso calc 1 . .
loop_
    _atom_site_aniso_label
    _atom_site_aniso_U_11
    _atom_site_aniso_U_22
    _atom_site_aniso_U_33
    _atom_site_aniso_U_12
    _atom_site_aniso_U_13
    _atom_site_aniso_U_23
    S1 0.0291(4) 0.0182(4) 0.0235(4) 0.0012(3) 0.0081(3) -0.0022(3)
    O1 0.0406(14) 0.0291(14) 0.0286(13) 0.0074(10) 0.0126(10) -0.0021(9)
    O2 0.0357(12) 0.0214(11) 0.0341(13) -0.0035(10) 0.0062(10) -0.0020(9)
    N1 0.0300(15) 0.0225(14) 0.0233(15) 0.0042(11) 0.0100(12) 0.0020(10)
    C1 0.0288(15) 0.0201(15) 0.0230(16) 0.0045(12) 0.0080(12) 0.0001(11)
    C2 0.0284(15) 0.0218(14) 0.0338(17) 0.0031(13) 0.0123(13) 0.0005(12)
    C3 0.0286(15) 0.0212(15) 0.0400(19) 0.0001(12) 0.0070(14) -0.0023(13)
    C4 0.0387(17) 0.0178(14) 0.0301(18) 0.0067(14) 0.0067(14) -0.0014(12)
    C5 0.0381(17) 0.0265(17) 0.0280(17) 0.0061(14) 0.0130(13) 0.0056(13)
    C6 0.0300(15) 0.0265(17) 0.0313(18) 0.0021(13) 0.0104(13) 0.0052(13)
    C7 0.049(2) 0.0281(18) 0.0316(19) 0.0017(16) -0.0012(15) -0.0011(14)
    C8 0.0343(16) 0.0201(15) 0.0298(17) 0.0005(13) 0.0140(13) 0.0030(13)
    C9 0.047(2) 0.0337(19) 0.0285(18) -0.0011(16) 0.0117(15) 0.0063(14)
    C10 0.0382(18) 0.0300(17) 0.043(2) -0.0069(15) 0.0182(15) -0.0011(15)
    C11 0.0323(16) 0.0247(15) 0.0301(17) 0.0029(13) 0.0144(13) 0.0013(13)
    C12 0.052(2) 0.040(2) 0.0306(19) 0.0053(18) 0.0188(16) -0.0065(15)
    C13 0.0327(17) 0.046(2) 0.045(2) 0.0097(16) 0.0149(16) 0.0061(17)
    S1A 0.0310(4) 0.0190(4) 0.0267(4) 0.0036(3) 0.0135(3) 0.0040(3)
    O1A 0.0438(15) 0.0305(13) 0.0311(14) 0.0098(11) 0.0161(11) 0.0078(9)
    O2A 0.0371(12) 0.0230(12) 0.0422(15) -0.0022(10) 0.0211(11) 0.0008(10)
    N1A 0.0289(14) 0.0197(13) 0.0256(15) 0.0031(10) 0.0096(11) -0.0003(10)
    C1A 0.0304(16) 0.0191(14) 0.0274(17) 0.0070(12) 0.0141(13) 0.0023(11)
    C2A 0.0284(15) 0.0231(15) 0.0296(17) 0.0022(13) 0.0078(13) 0.0000(12)
    C3A 0.0286(15) 0.0214(15) 0.0398(19) 0.0018(13) 0.0114(13) 0.0035(13)
    C4A 0.0370(17) 0.0182(14) 0.0381(19) 0.0080(13) 0.0185(15) 0.0069(13)
    C5A 0.0396(17) 0.0248(16) 0.0269(17) 0.0072(14) 0.0120(13) -0.0004(12)
    C6A 0.0274(14) 0.0242(16) 0.0300(17) 0.0051(13) 0.0075(12) -0.0001(13)
    C7A 0.047(2) 0.0306(18) 0.052(2) 0.0040(16) 0.0325(18) 0.0047(16)
    C8A 0.0350(16) 0.0237(15) 0.0260(16) 0.0044(13) 0.0089(13) -0.0022(12)
    C9A 0.055(2) 0.038(2) 0.0320(19) 0.0065(18) 0.0203(17) -0.0040(15)
    C10A 0.042(2) 0.038(2) 0.035(2) -0.0047(17) 0.0059(15) -0.0056(16)
    C11A 0.0335(17) 0.0251(16) 0.0254(16) 0.0041(14) 0.0070(13) -0.0006(13)
    C12A 0.051(2) 0.039(2) 0.0285(18) 0.0049(17) 0.0186(16) 0.0072(15)
    C13A 0.0298(16) 0.0352(19) 0.045(2) 0.0068(15) 0.0091(14) 0.0003(16)
_geom_special_details
;
 All esds (except the esd in the dihedral angle between two l.s. planes)
 are estimated using the full covariance matrix.  The cell esds are taken
 into account individually in the estimation of esds in distances, angles
 and torsion angles; correlations between esds in cell parameters are only
 used when they are defined by crystal symmetry.  An approximate (isotropic)
 treatment of cell esds is used for estimating esds involving l.s. planes.
;
loop_
    _geom_bond_atom_site_label_1
    _geom_bond_atom_site_label_2
    _geom_bond_site_symmetry_2
    _geom_bond_distance
    _geom_bond_publ_flag
    S1 O1 . 1.434(3) ?
    S1 O2 . 1.439(3) ?
    S1 N1 . 1.622(3) ?
    S1 C1 . 1.777(3) ?
    N1 C8 . 1.484(4) ?
    N1 C11 . 1.493(4) ?
    C1 C2 . 1.395(5) ?
    C1 C6 . 1.383(5) ?
    C2 H2 . 0.9500 ?
    C2 C3 . 1.384(5) ?
    C3 H3 . 0.9500 ?
    C3 C4 . 1.388(6) ?
    C4 C5 . 1.398(5) ?
    C4 C7 . 1.507(5) ?
    C5 H5 . 0.9500 ?
    C5 C6 . 1.385(5) ?
    C6 H6 . 0.9500 ?
    C7 H7A . 0.9800 ?
    C7 H7B . 0.9800 ?
    C7 H7C . 0.9800 ?
    C8 H8 . 1.0000 ?
    C8 C9 . 1.524(5) ?
    C8 C10 . 1.525(5) ?
    C9 H9A . 0.9800 ?
    C9 H9B . 0.9800 ?
    C9 H9C . 0.9800 ?
    C10 H10A . 0.9800 ?
    C10 H10B . 0.9800 ?
    C10 H10C . 0.9800 ?
    C11 H11 . 1.0000 ?
    C11 C12 . 1.516(5) ?
    C11 C13 . 1.529(5) ?
    C12 H12A . 0.9800 ?
    C12 H12B . 0.9800 ?
    C12 H12C . 0.9800 ?
    C13 H13A . 0.9800 ?
    C13 H13B . 0.9800 ?
    C13 H13C . 0.9800 ?
    S1A O1A . 1.433(3) ?
    S1A O2A . 1.437(3) ?
    S1A N1A . 1.624(3) ?
    S1A C1A . 1.773(4) ?
    N1A C8A . 1.489(4) ?
    N1A C11A . 1.479(4) ?
    C1A C2A . 1.393(5) ?
    C1A C6A . 1.390(5) ?
    C2A H2A . 0.9500 ?
    C2A C3A . 1.381(5) ?
    C3A H3A . 0.9500 ?
    C3A C4A . 1.395(5) ?
    C4A C5A . 1.398(5) ?
    C4A C7A . 1.500(5) ?
    C5A H5A . 0.9500 ?
    C5A C6A . 1.381(5) ?
    C6A H6A . 0.9500 ?
    C7A H7AA . 0.9800 ?
    C7A H7AB . 0.9800 ?
    C7A H7AC . 0.9800 ?
    C8A H8A . 1.0000 ?
    C8A C9A . 1.521(5) ?
    C8A C10A . 1.525(5) ?
    C9A H9AA . 0.9800 ?
    C9A H9AB . 0.9800 ?
    C9A H9AC . 0.9800 ?
    C10A H10D . 0.9800 ?
    C10A H10E . 0.9800 ?
    C10A H10F . 0.9800 ?
    C11A H11A . 1.0000 ?
    C11A C12A . 1.522(5) ?
    C11A C13A . 1.525(5) ?
    C12A H12D . 0.9800 ?
    C12A H12E . 0.9800 ?
    C12A H12F . 0.9800 ?
    C13A H13D . 0.9800 ?
    C13A H13E . 0.9800 ?
    C13A H13F . 0.9800 ?
loop_
    _geom_angle_atom_site_label_1
    _geom_angle_atom_site_label_2
    _geom_angle_atom_site_label_3
    _geom_angle_site_symmetry_1
    _geom_angle_site_symmetry_3
    _geom_angle
    _geom_angle_publ_flag
    O1 S1 O2 . . 119.35(16) ?
    O1 S1 N1 . . 107.65(15) ?
    O1 S1 C1 . . 107.80(16) ?
    O2 S1 N1 . . 107.99(14) ?
    O2 S1 C1 . . 105.66(16) ?
    N1 S1 C1 . . 107.92(15) ?
    C8 N1 S1 . . 123.7(2) ?
    C8 N1 C11 . . 117.9(3) ?
    C11 N1 S1 . . 117.0(2) ?
    C2 C1 S1 . . 120.1(3) ?
    C6 C1 S1 . . 119.6(3) ?
    C6 C1 C2 . . 120.3(3) ?
    C1 C2 H2 . . 120.5 ?
    C3 C2 C1 . . 119.0(3) ?
    C3 C2 H2 . . 120.5 ?
    C2 C3 H3 . . 119.2 ?
    C2 C3 C4 . . 121.6(3) ?
    C4 C3 H3 . . 119.2 ?
    C3 C4 C5 . . 118.6(3) ?
    C3 C4 C7 . . 121.0(3) ?
    C5 C4 C7 . . 120.3(3) ?
    C4 C5 H5 . . 119.8 ?
    C6 C5 C4 . . 120.3(3) ?
    C6 C5 H5 . . 119.8 ?
    C1 C6 C5 . . 120.2(3) ?
    C1 C6 H6 . . 119.9 ?
    C5 C6 H6 . . 119.9 ?
    C4 C7 H7A . . 109.5 ?
    C4 C7 H7B . . 109.5 ?
    C4 C7 H7C . . 109.5 ?
    H7A C7 H7B . . 109.5 ?
    H7A C7 H7C . . 109.5 ?
    H7B C7 H7C . . 109.5 ?
    N1 C8 H8 . . 105.7 ?
    N1 C8 C9 . . 112.5(3) ?
    N1 C8 C10 . . 114.0(3) ?
    C9 C8 H8 . . 105.7 ?
    C9 C8 C10 . . 112.5(3) ?
    C10 C8 H8 . . 105.7 ?
    C8 C9 H9A . . 109.5 ?
    C8 C9 H9B . . 109.5 ?
    C8 C9 H9C . . 109.5 ?
    H9A C9 H9B . . 109.5 ?
    H9A C9 H9C . . 109.5 ?
    H9B C9 H9C . . 109.5 ?
    C8 C10 H10A . . 109.5 ?
    C8 C10 H10B . . 109.5 ?
    C8 C10 H10C . . 109.5 ?
    H10A C10 H10B . . 109.5 ?
    H10A C10 H10C . . 109.5 ?
    H10B C10 H10C . . 109.5 ?
    N1 C11 H11 . . 107.5 ?
    N1 C11 C12 . . 112.5(3) ?
    N1 C11 C13 . . 109.6(3) ?
    C12 C11 H11 . . 107.5 ?
    C12 C11 C13 . . 112.1(3) ?
    C13 C11 H11 . . 107.5 ?
    C11 C12 H12A . . 109.5 ?
    C11 C12 H12B . . 109.5 ?
    C11 C12 H12C . . 109.5 ?
    H12A C12 H12B . . 109.5 ?
    H12A C12 H12C . . 109.5 ?
    H12B C12 H12C . . 109.5 ?
    C11 C13 H13A . . 109.5 ?
    C11 C13 H13B . . 109.5 ?
    C11 C13 H13C . . 109.5 ?
    H13A C13 H13B . . 109.5 ?
    H13A C13 H13C . . 109.5 ?
    H13B C13 H13C . . 109.5 ?
    O1A S1A O2A . . 119.54(16) ?
    O1A S1A N1A . . 107.96(15) ?
    O1A S1A C1A . . 107.38(17) ?
    O2A S1A N1A . . 107.79(15) ?
    O2A S1A C1A . . 105.62(16) ?
    N1A S1A C1A . . 108.09(15) ?
    C8A N1A S1A . . 123.2(2) ?
    C11A N1A S1A . . 117.6(2) ?
    C11A N1A C8A . . 118.1(3) ?
    C2A C1A S1A . . 120.6(3) ?
    C6A C1A S1A . . 119.6(3) ?
    C6A C1A C2A . . 119.8(3) ?
    C1A C2A H2A . . 120.2 ?
    C3A C2A C1A . . 119.6(3) ?
    C3A C2A H2A . . 120.2 ?
    C2A C3A H3A . . 119.3 ?
    C2A C3A C4A . . 121.3(3) ?
    C4A C3A H3A . . 119.3 ?
    C3A C4A C5A . . 118.5(3) ?
    C3A C4A C7A . . 120.5(3) ?
    C5A C4A C7A . . 121.0(3) ?
    C4A C5A H5A . . 119.8 ?
    C6A C5A C4A . . 120.5(3) ?
    C6A C5A H5A . . 119.8 ?
    C1A C6A H6A . . 119.8 ?
    C5A C6A C1A . . 120.4(3) ?
    C5A C6A H6A . . 119.8 ?
    C4A C7A H7AA . . 109.5 ?
    C4A C7A H7AB . . 109.5 ?
    C4A C7A H7AC . . 109.5 ?
    H7AA C7A H7AB . . 109.5 ?
    H7AA C7A H7AC . . 109.5 ?
    H7AB C7A H7AC . . 109.5 ?
    N1A C8A H8A . . 105.8 ?
    N1A C8A C9A . . 112.1(3) ?
    N1A C8A C10A . . 114.2(3) ?
    C9A C8A H8A . . 105.8 ?
    C9A C8A C10A . . 112.2(3) ?
    C10A C8A H8A . . 105.8 ?
    C8A C9A H9AA . . 109.5 ?
    C8A C9A H9AB . . 109.5 ?
    C8A C9A H9AC . . 109.5 ?
    H9AA C9A H9AB . . 109.5 ?
    H9AA C9A H9AC . . 109.5 ?
    H9AB C9A H9AC . . 109.5 ?
    C8A C10A H10D . . 109.5 ?
    C8A C10A H10E . . 109.5 ?
    C8A C10A H10F . . 109.5 ?
    H10D C10A H10E . . 109.5 ?
    H10D C10A H10F . . 109.5 ?
    H10E C10A H10F . . 109.5 ?
    N1A C11A H11A . . 107.5 ?
    N1A C11A C12A . . 112.5(3) ?
    N1A C11A C13A . . 110.5(3) ?
    C12A C11A H11A . . 107.5 ?
    C12A C11A C13A . . 111.1(3) ?
    C13A C11A H11A . . 107.5 ?
    C11A C12A H12D . . 109.5 ?
    C11A C12A H12E . . 109.5 ?
    C11A C12A H12F . . 109.5 ?
    H12D C12A H12E . . 109.5 ?
    H12D C12A H12F . . 109.5 ?
    H12E C12A H12F . . 109.5 ?
    C11A C13A H13D . . 109.5 ?
    C11A C13A H13E . . 109.5 ?
    C11A C13A H13F . . 109.5 ?
    H13D C13A H13E . . 109.5 ?
    H13D C13A H13F . . 109.5 ?
    H13E C13A H13F . . 109.5 ?
loop_
    _geom_hbond_atom_site_label_D
    _geom_hbond_atom_site_label_H
    _geom_hbond_atom_site_label_A
    _geom_hbond_site_symmetry_A
    _geom_hbond_distance_DH
    _geom_hbond_distance_HA
    _geom_hbond_distance_DA
    _geom_hbond_angle_DHA
    C8 H8 O2 1_545 1.00 2.56 3.464(4) 150.8
    C9 H9A O1 . 0.98 2.44 3.071(5) 121.4
    C10 H10B O1 . 0.98 2.59 3.157(5) 116.6
    C9A H9AC O1A . 0.98 2.41 3.039(5) 121.1
    C10A H10F O1A . 0.98 2.57 3.157(5) 118.4
    C3 H3 Cg2 2_454 0.95 2.95 3.515(4) 120
    C3A H3A Cg1 2_665 0.95 2.96 3.548(4) 121
_shelx_space_group_comment
;
The symmetry employed for this shelxl refinement is uniquely defined
by the following loop, which should always be used as a source of
symmetry information in preference to the above space-group names.
They are only intended as comments.
;
_shelx_estimated_absorpt_T_min     0.709
_shelx_estimated_absorpt_T_max     0.765
_shelxl_version_number        2.014
_iucr_refine_instructions_details
;
TITL GVSU919C in Pc #7
REM reset to Pc #7
CELL 1.54178 12.87828 6.88418 16.20795 90 108.1513 90
ZERR 4 0.00018 0.0001 0.00024 0 0.0008 0
LATT -1
SYMM +X,-Y,0.5+Z
SFAC C H N O S
UNIT 52 84 4 8 4
EQIV $1 +X,-1+Y,+Z
L.S. 12
PLAN  20
SIZE 0.139 0.164 0.182
TEMP -100.17
HTAB C8 O2_$1
HTAB C9 O1
HTAB C9A O1A
HTAB C10A O1A
BOND
fmap 2
acta
REM <olex2.extras>
REM <HklSrc "%./GVSU919C.hkl">
REM </olex2.extras>
WGHT    0.081400    0.078200
FVAR       0.18874
S1    5    0.250849    0.345665    0.270047    11.00000    0.02909    0.01822 =
         0.02345   -0.00216    0.00806    0.00122
O1    4    0.186352    0.351051    0.327911    11.00000    0.04065    0.02910 =
         0.02858   -0.00214    0.01262    0.00740
O2    4    0.333889    0.490632    0.277888    11.00000    0.03567    0.02142 =
         0.03415   -0.00202    0.00621   -0.00353
N1    3    0.308562    0.133939    0.279508    11.00000    0.03003    0.02249 =
         0.02326    0.00200    0.00999    0.00419
C1    1    0.160577    0.367087    0.162295    11.00000    0.02881    0.02006 =
         0.02301    0.00013    0.00797    0.00452
C2    1    0.050722    0.316982    0.143569    11.00000    0.02844    0.02181 =
         0.03383    0.00048    0.01234    0.00313
AFIX  43
H2    2    0.022775    0.275910    0.188478    11.00000   -1.20000
AFIX   0
C3    1   -0.016958    0.328007    0.058569    11.00000    0.02857    0.02119 =
         0.04001   -0.00232    0.00696    0.00010
AFIX  43
H3    2   -0.091790    0.293663    0.045564    11.00000   -1.20000
AFIX   0
C4    1    0.021872    0.388042   -0.008142    11.00000    0.03872    0.01781 =
         0.03010   -0.00135    0.00673    0.00669
C5    1    0.132156    0.438143    0.011890    11.00000    0.03810    0.02650 =
         0.02801    0.00565    0.01298    0.00611
AFIX  43
H5    2    0.160333    0.478709   -0.032962    11.00000   -1.20000
AFIX   0
C6    1    0.200568    0.428941    0.096812    11.00000    0.03004    0.02647 =
         0.03130    0.00520    0.01037    0.00207
AFIX  43
H6    2    0.275157    0.465212    0.110114    11.00000   -1.20000
AFIX   0
C7    1   -0.053336    0.404120   -0.100028    11.00000    0.04868    0.02807 =
         0.03157   -0.00114   -0.00124    0.00167
AFIX 137
H7A   2   -0.105621    0.509745   -0.103762    11.00000   -1.50000
H7B   2   -0.092995    0.281618   -0.117055    11.00000   -1.50000
H7C   2   -0.010315    0.431454   -0.139038    11.00000   -1.50000
AFIX   0
C8    1    0.272293   -0.036676    0.319361    11.00000    0.03426    0.02013 =
         0.02980    0.00300    0.01397    0.00049
AFIX  13
H8    2    0.316046   -0.148944    0.309177    11.00000   -1.20000
AFIX   0
C9    1    0.301117   -0.018441    0.417626    11.00000    0.04719    0.03367 =
         0.02850    0.00629    0.01173   -0.00111
AFIX 137
H9A   2    0.260360    0.090015    0.431764    11.00000   -1.50000
H9B   2    0.379694    0.005450    0.442838    11.00000   -1.50000
H9C   2    0.281836   -0.139060    0.441477    11.00000   -1.50000
AFIX   0
C10   1    0.153009   -0.092007    0.276132    11.00000    0.03817    0.03003 =
         0.04274   -0.00107    0.01824   -0.00689
AFIX 137
H10A  2    0.137787   -0.096836    0.213038    11.00000   -1.50000
H10B  2    0.105634    0.005011    0.290451    11.00000   -1.50000
H10C  2    0.138944   -0.219755    0.297125    11.00000   -1.50000
AFIX   0
C11   1    0.385134    0.099361    0.228304    11.00000    0.03229    0.02467 =
         0.03009    0.00130    0.01443    0.00291
AFIX  13
H11   2    0.397055    0.226790    0.203037    11.00000   -1.20000
AFIX   0
C12   1    0.338763   -0.040011    0.153471    11.00000    0.05249    0.03969 =
         0.03057   -0.00647    0.01879    0.00534
AFIX 137
H12A  2    0.267725    0.007883    0.116772    11.00000   -1.50000
H12B  2    0.329601   -0.168519    0.176279    11.00000   -1.50000
H12C  2    0.388978   -0.049516    0.118973    11.00000   -1.50000
AFIX   0
C13   1    0.495661    0.031511    0.288905    11.00000    0.03272    0.04582 =
         0.04489    0.00610    0.01489    0.00967
AFIX 137
H13A  2    0.487103   -0.095260    0.313524    11.00000   -1.50000
H13B  2    0.522965    0.126020    0.335907    11.00000   -1.50000
H13C  2    0.547755    0.020287    0.256125    11.00000   -1.50000
AFIX   0
S1A   5    0.682140    0.145544    0.627043    11.00000    0.03100    0.01905 =
         0.02667    0.00401    0.01352    0.00359
O1A   4    0.746193    0.136835    0.716784    11.00000    0.04384    0.03051 =
         0.03109    0.00780    0.01606    0.00983
O2A   4    0.598804    0.002304    0.592270    11.00000    0.03712    0.02302 =
         0.04216    0.00082    0.02105   -0.00222
N1A   3    0.624858    0.358183    0.608726    11.00000    0.02893    0.01969 =
         0.02558   -0.00034    0.00958    0.00308
C1A   1    0.773313    0.125272    0.565035    11.00000    0.03036    0.01912 =
         0.02739    0.00226    0.01413    0.00700
C2A   1    0.882238    0.180709    0.599986    11.00000    0.02844    0.02311 =
         0.02958    0.00002    0.00778    0.00224
AFIX  43
H2A   2    0.909413    0.224151    0.658424    11.00000   -1.20000
AFIX   0
C3A   1    0.950494    0.172110    0.549121    11.00000    0.02858    0.02142 =
         0.03984    0.00355    0.01139    0.00179
AFIX  43
H3A   2    1.024783    0.209866    0.573188    11.00000   -1.20000
AFIX   0
C4A   1    0.912522    0.109070    0.463080    11.00000    0.03696    0.01819 =
         0.03805    0.00691    0.01848    0.00803
C5A   1    0.802976    0.053932    0.428883    11.00000    0.03956    0.02483 =
         0.02688   -0.00040    0.01205    0.00719
AFIX  43
H5A   2    0.775403    0.011584    0.370302    11.00000   -1.20000
AFIX   0
C6A   1    0.734550    0.060583    0.479650    11.00000    0.02738    0.02424 =
         0.03001   -0.00009    0.00747    0.00507
AFIX  43
H6A   2    0.660557    0.020712    0.456079    11.00000   -1.20000
AFIX   0
C7A   1    0.988662    0.095745    0.409623    11.00000    0.04743    0.03062 =
         0.05217    0.00465    0.03247    0.00401
AFIX 137
H7AA  2    1.040043   -0.011546    0.430956    11.00000   -1.50000
H7AB  2    1.029286    0.217747    0.414212    11.00000   -1.50000
H7AC  2    0.946402    0.072328    0.348775    11.00000   -1.50000
AFIX   0
C8A   1    0.660639    0.525446    0.669146    11.00000    0.03501    0.02375 =
         0.02596   -0.00219    0.00895    0.00440
AFIX  13
H8A   2    0.616801    0.639297    0.638990    11.00000   -1.20000
AFIX   0
C9A   1    0.631500    0.498153    0.752449    11.00000    0.05496    0.03760 =
         0.03198   -0.00399    0.02026    0.00655
AFIX 137
H9AA  2    0.553604    0.467218    0.738090    11.00000   -1.50000
H9AB  2    0.647228    0.618111    0.786655    11.00000   -1.50000
H9AC  2    0.674898    0.391550    0.786258    11.00000   -1.50000
AFIX   0
C10A  1    0.780047    0.582476    0.686845    11.00000    0.04164    0.03785 =
         0.03508   -0.00565    0.00589   -0.00470
AFIX 137
H10E  2    0.794827    0.703449    0.720357    11.00000   -1.50000
H10D  2    0.794778    0.601494    0.631611    11.00000   -1.50000
H10F  2    0.827260    0.479127    0.719940    11.00000   -1.50000
AFIX   0
C11A  1    0.549997    0.397259    0.520505    11.00000    0.03352    0.02513 =
         0.02540   -0.00062    0.00700    0.00411
AFIX  13
H11A  2    0.537055    0.271267    0.488190    11.00000   -1.20000
AFIX   0
C12A  1    0.598376    0.538159    0.470037    11.00000    0.05115    0.03926 =
         0.02851    0.00725    0.01859    0.00486
AFIX 137
H12D  2    0.609921    0.664687    0.499196    11.00000   -1.50000
H12E  2    0.547955    0.552948    0.411003    11.00000   -1.50000
H12F  2    0.668409    0.487581    0.467410    11.00000   -1.50000
AFIX   0
C13A  1    0.439857    0.469307    0.524852    11.00000    0.02977    0.03516 =
         0.04465    0.00029    0.00906    0.00677
AFIX 137
H13D  2    0.411612    0.378286    0.559170    11.00000   -1.50000
H13E  2    0.388275    0.478130    0.465985    11.00000   -1.50000
H13F  2    0.448899    0.597811    0.552195    11.00000   -1.50000
AFIX   0
HKLF 4
REM  GVSU919C in Pc #7
REM R1 =  0.0422 for    4746 Fo > 4sig(Fo)  and  0.0436 for all    4924 data
REM    317 parameters refined using      2 restraints
END
WGHT      0.0814      0.0782
REM Highest difference peak  0.630,  deepest hole -0.239,  1-sigma level  0.062
Q1    1   0.6838 -0.1484  0.6276  11.00000  0.05    0.63
Q2    1   0.2533  0.6489  0.2718  11.00000  0.05    0.59
Q3    1   0.7368  0.1379  0.6030  11.00000  0.05    0.47
Q4    1   0.1989  0.3603  0.2176  11.00000  0.05    0.42
Q5    1   0.7559  0.1410  0.6602  11.00000  0.05    0.38
Q6    1   0.1966  0.3599  0.2924  11.00000  0.05    0.31
Q7    1   0.3238  0.3906  0.2948  11.00000  0.05    0.31
Q8    1   0.6116  0.0934  0.5976  11.00000  0.05    0.30
Q9    1   0.1802  0.3509  0.2721  11.00000  0.05    0.29
Q10   1   0.6437  0.0337  0.5965  11.00000  0.05    0.29
Q11   1   0.6331  0.6278  0.6179  11.00000  0.05    0.28
Q12   1   0.1875 -0.3562  0.3293  11.00000  0.05    0.27
Q13   1   0.2841  0.0558  0.3065  11.00000  0.05    0.27
Q14   1   0.8233  0.1441  0.5911  11.00000  0.05    0.26
Q15   1   0.7375  0.8702  0.7128  11.00000  0.05    0.26
Q16   1   0.3402  0.0592  0.1674  11.00000  0.05    0.25
Q17   1   0.3080 -0.1267  0.2777  11.00000  0.05    0.25
Q18   1   0.2117 -0.0640  0.3036  11.00000  0.05    0.24
Q19   1   0.4968  0.4338  0.5314  11.00000  0.05    0.24
Q20   1   0.8488  0.1057  0.4368  11.00000  0.05    0.24
  REM The information below was added by Olex2.
  REM
  REM R1 = 0.0422 for 4746 Fo > 4sig(Fo) and 0.0436 for all 16031 data
  REM n/a parameters refined using n/a restraints
  REM Highest difference peak 0.63, deepest hole -0.24
  REM Mean Shift 0, Max Shift 0.000.
  REM +++ Tabular Listing of Refinement Information +++
  REM R1_all = 0.0436
  REM R1_gt = 0.0422
  REM wR_ref = 0.1094
  REM GOOF = 1.072
  REM Shift_max = 0.000
  REM Shift_mean = 0
  REM Reflections_all = 16031
  REM Reflections_gt = 4746
  REM Parameters = n/a
  REM Hole = -0.24
  REM Peak = 0.63
  REM Flack = 0.002(14)
;
