# Supplementary material for: Crystal structure of N,N-diisopropyl-4-methyl­benzene­sulfonamide
Source: Acta Crystallogr E Crystallogr Commun. 2020 Jun 5;76(Pt 7):1018–21. doi: 10.1107/S2056989020007185 (PMC7336799; doi:10.1107/S2056989020007185)
Supplement: Supplementary file 2 [file e-76-01018-Isup2.hkl]

#
# h,k,l, Fc-squared, Fo-squared, sigma(Fo-squared), status flag
#
data_I
_shelx_title ' GVSU919C in Pc #  7'
_shelx_refln_list_code          4
_shelx_F_calc_maximum      157.32
_exptl_crystal_F_000       552.00
_reflns_d_resolution_high  0.8102

loop_
 _space_group_symop_operation_xyz
 'x, y, z'
 'x, -y, z+1/2'

_cell_length_a    12.8783
_cell_length_b     6.8842
_cell_length_c    16.2080
_cell_angle_alpha  90.000
_cell_angle_beta  108.151
_cell_angle_gamma  90.000

_shelx_F_squared_multiplier     1.000

loop_
 _refln_index_h
 _refln_index_k
 _refln_index_l
 _refln_F_squared_calc
 _refln_F_squared_meas
 _refln_F_squared_sigma
 _refln_observed_status
   5   0 -20         47.96         59.23         5.89 o
   1   1 -19        115.05        131.96        11.79 o
   2   1 -19        167.69        165.08        10.67 o
   3   1 -19         32.75         40.63         4.91 o
   4   1 -19         86.48         82.91         4.65 o
   5   1 -19         20.95         18.67         3.54 o
   6   1 -19         45.61         41.38         3.22 o
   7   1 -19        171.26        186.85         6.77 o
   8   1 -19         51.52         61.51         4.37 o
   9   1 -19        180.58        224.01        11.51 o
   3   2 -19         93.11         96.39         4.86 o
   4   2 -19         15.49         17.29         2.98 o
   5   2 -19          4.32          1.02         2.20 o
   6   2 -19         85.58         97.94         5.12 o
   7   2 -19         18.20         19.37         3.65 o
  -2   0 -18        132.10        136.99         7.86 o
  -1   0 -18        316.09        357.07        14.60 o
   0   0 -18        117.86        144.29         9.26 o
   1   0 -18        352.71        340.23        14.60 o
   2   0 -18        153.06        148.22         9.26 o
   3   0 -18        203.55        193.13        10.67 o
   4   0 -18         54.71         57.83         7.86 o
   5   0 -18         78.57         87.02         7.58 o
   6   0 -18        198.35        232.15        12.35 o
   7   0 -18        183.79        200.71        11.23 o
   8   0 -18        376.01        383.46        16.00 o
   9   0 -18        141.49        158.04         9.26 o
  10   0 -18        371.92        406.19        16.00 o
  -1   1 -18         53.34         52.10         4.07 o
   0   1 -18         17.77         26.34         3.65 o
   1   1 -18         16.01         15.58         2.87 o
   2   1 -18         86.40         94.04         4.90 o
   3   1 -18         43.36         46.88         5.36 o
   4   1 -18        156.29        162.11         5.82 o
   5   1 -18        168.72        195.59         8.82 o
   6   1 -18         39.92         39.49         3.51 o
   7   1 -18         85.81         97.88         4.68 o
   8   1 -18         17.12         24.30         2.62 o
   9   1 -18         23.81         28.69         2.62 o
  10   1 -18         56.33         69.33         3.72 o
  -1   2 -18         10.75         14.88         5.89 o
   0   2 -18         28.98         40.09         3.23 o
   1   2 -18         14.99         18.24         2.42 o
   2   2 -18         35.77         40.94         3.16 o
   3   2 -18        119.86        128.11         4.50 o
   4   2 -18         26.73         29.45         2.55 o
   5   2 -18         20.62         20.16         2.23 o
   6   2 -18        141.64        148.19         4.45 o
   7   2 -18         40.08         47.34         3.18 o
   8   2 -18          7.05         10.42         2.13 o
   9   2 -18         12.71         18.32         2.35 o
  10   2 -18         17.83         28.07         4.21 o
   1   3 -18          7.33         11.85         2.18 o
   2   3 -18         88.11         79.79         4.77 o
   3   3 -18          3.11          0.33         2.81 o
   4   3 -18         35.29         34.23         3.65 o
   5   3 -18         41.12         37.09         3.56 o
   6   3 -18          4.52          1.04         2.67 o
   7   3 -18         85.24         75.59         6.04 o
   8   3 -18         16.62         16.39         2.67 o
  -3   1 -17         14.00         19.09         4.21 o
  -2   1 -17        165.69        170.12         5.34 o
  -1   1 -17         50.70         56.38         4.17 o
   0   1 -17        114.33        129.06         4.62 o
   1   1 -17         95.17         93.31         4.22 o
   2   1 -17        234.71        230.81         7.17 o
   3   1 -17        111.97        107.60         4.42 o
   4   1 -17         52.48         53.74         5.79 o
   5   1 -17        228.90        230.45         6.44 o
   6   1 -17         25.53         31.52         2.89 o
   7   1 -17        251.91        260.73         7.74 o
   8   1 -17         67.31         73.04         4.46 o
   9   1 -17         29.81         30.64         2.91 o
  10   1 -17        172.75        182.46         7.81 o
  11   1 -17         40.58         43.95         3.73 o
  -2   2 -17         33.17         35.13         2.84 o
  -1   2 -17        306.08        319.36         7.94 o
   0   2 -17         48.98         47.07         5.21 o
   1   2 -17        172.04        157.44         4.96 o
   2   2 -17         30.45         29.14         2.67 o
   3   2 -17         62.97         63.48         3.92 o
   4   2 -17         73.16         76.94         4.15 o
   5   2 -17         17.54         20.88         2.56 o
   6   2 -17         96.29        104.77         4.34 o
   7   2 -17         12.21         14.82         2.81 o
   8   2 -17        200.83        190.44         5.33 o
   9   2 -17        177.11        186.79         5.67 o
  10   2 -17        225.34        242.29         6.58 o
  11   2 -17        231.96        239.72         7.53 o
  -1   3 -17         31.85         32.22         3.37 o
   0   3 -17         18.69         23.81         2.70 o
   1   3 -17         16.68         18.26         2.56 o
   2   3 -17         33.45         30.55         3.56 o
   3   3 -17        110.74        123.45         6.12 o
   4   3 -17         13.81         11.21         2.78 o
   5   3 -17         85.88         87.95         5.19 o
   6   3 -17         68.62         65.12         4.77 o
   7   3 -17         22.07         19.79         3.27 o
   8   3 -17          5.68          4.05         2.76 o
   9   3 -17          7.99          7.67         2.95 o
  10   3 -17         54.80         56.71         3.67 o
   1   4 -17         37.27         37.19         3.93 o
   2   4 -17         78.50         80.37         4.77 o
   3   4 -17         98.61         99.25         3.91 o
   4   4 -17          4.86          6.04         3.65 o
   5   4 -17         72.54         72.44         4.46 o
   6   4 -17        153.08        142.89         6.02 o
   7   4 -17         11.39          7.12         2.08 o
  -4   0 -16         14.55          9.54         3.65 o
  -3   0 -16        154.13        153.27         8.98 o
  -2   0 -16         18.70         13.75         4.49 o
  -1   0 -16        375.17        374.47        17.12 o
   0   0 -16        182.16        160.29        11.51 o
   1   0 -16        684.71        592.87        23.58 o
   2   0 -16        301.79        271.45        14.32 o
   3   0 -16        364.47        350.89        16.56 o
   4   0 -16        234.21        205.76        12.35 o
   5   0 -16        302.89        284.97        10.70 o
   6   0 -16        305.00        283.19        10.22 o
   7   0 -16        660.66        623.00        17.46 o
   8   0 -16        176.53        162.20         7.54 o
   9   0 -16        411.10        403.78        23.16 o
  10   0 -16         21.49         15.79         3.47 o
  11   0 -16        186.19        204.83        15.58 o
  12   0 -16         22.53         20.07         5.47 o
  -4   1 -16        105.22        103.72         4.03 o
  -3   1 -16          4.51          4.15         2.51 o
  -2   1 -16        140.47        135.82         4.60 o
  -1   1 -16         17.26         17.05         3.53 o
   0   1 -16         97.39         96.07         4.20 o
   1   1 -16        113.31        111.23         4.64 o
   2   1 -16          4.95          6.93         2.58 o
   3   1 -16         55.09         64.50         4.13 o
   4   1 -16          0.23          1.20         2.39 o
   5   1 -16         55.09         66.12         4.49 o
   6   1 -16          3.95          5.54         2.71 o
   7   1 -16        160.91        164.41         5.48 o
   8   1 -16        131.53        144.47         5.05 o
   9   1 -16         34.69         37.01         2.68 o
  10   1 -16        137.29        150.91         5.01 o
  11   1 -16         12.01         10.60         2.37 o
  12   1 -16         96.57        104.68         5.02 o
  -4   2 -16         15.35         13.77         3.09 o
  -3   2 -16         18.45         20.41         2.56 o
  -2   2 -16         23.28         27.23         2.64 o
  -1   2 -16         33.87         39.83         3.63 o
   0   2 -16         73.63         71.12         4.85 o
   1   2 -16         35.97         25.80         3.00 o
   2   2 -16         97.14        103.51         4.50 o
   3   2 -16         73.48         71.51         6.97 o
   4   2 -16        106.42        118.37         4.79 o
   5   2 -16        107.32         98.44         4.48 o
   6   2 -16        100.10        104.16         4.45 o
   7   2 -16         59.93         47.91         3.36 o
   8   2 -16        104.20        103.02         4.49 o
   9   2 -16         20.29         21.57         2.44 o
  10   2 -16          9.58          9.23         2.20 o
  11   2 -16         11.83         14.72         2.35 o
  12   2 -16          8.72          9.40         2.19 o
  -3   3 -16         43.23         35.64         3.27 o
  -2   3 -16        240.84        261.48         6.64 o
  -1   3 -16         72.95         76.82         4.14 o
   0   3 -16         58.71         58.73         4.17 o
   1   3 -16        223.81        218.34         6.64 o
   2   3 -16         89.95         83.68         4.99 o
   3   3 -16        236.21        212.86         6.59 o
   4   3 -16          1.28          2.25         2.31 o
   5   3 -16        223.07        223.08        11.27 o
   6   3 -16         62.85         66.78         4.71 o
   7   3 -16        222.14        226.62         6.97 o
   8   3 -16         38.84         42.81         3.16 o
   9   3 -16        105.54        117.91         3.84 o
  10   3 -16        258.66        295.26         6.49 o
  11   3 -16         41.89         38.90         2.97 o
  -1   4 -16        143.51        145.78         6.24 o
   0   4 -16         36.63         40.14         2.84 o
   1   4 -16         79.60         91.13         4.34 o
   2   4 -16        163.56        171.56         5.23 o
   3   4 -16        101.87        107.30         4.81 o
   4   4 -16        102.22        117.25         4.40 o
   5   4 -16         92.43        105.43         4.52 o
   6   4 -16        146.52        164.45         5.34 o
   7   4 -16         59.08         71.85         3.64 o
   8   4 -16         32.96         32.35         3.06 o
   9   4 -16        159.75        149.45         4.80 o
   4   5 -16         11.65         15.16         3.93 o
   5   5 -16         25.50         29.87         2.96 o
  -6   1 -15         42.26         39.86         4.77 o
  -5   1 -15         15.44         18.41         2.79 o
  -4   1 -15         87.54         94.10         5.64 o
  -3   1 -15         20.81         19.24         3.00 o
  -2   1 -15         68.36         64.63         4.73 o
  -1   1 -15        120.19        106.67         5.34 o
   0   1 -15        103.38         84.03         4.53 o
   1   1 -15        263.42        242.86         7.54 o
   2   1 -15         10.76          8.43         2.60 o
   3   1 -15        595.35        533.71        13.57 o
   4   1 -15        107.64         98.80         7.94 o
   5   1 -15        351.27        306.89         7.75 o
   6   1 -15        223.09        203.04         6.29 o
   7   1 -15         81.47         78.92         4.52 o
   8   1 -15        206.80        184.99         5.36 o
   9   1 -15         17.62         16.29         2.81 o
  10   1 -15        114.35        106.55         4.12 o
  11   1 -15         41.85         45.48         2.98 o
  12   1 -15         25.16         20.66         2.47 o
  13   1 -15         64.27         77.79         4.46 o
  -5   2 -15        116.53        114.27         9.93 o
  -4   2 -15         70.62         63.14         4.46 o
  -3   2 -15         43.88         50.01         4.86 o
  -2   2 -15        216.85        189.25         7.93 o
  -1   2 -15        166.29        148.22         7.31 o
   0   2 -15        391.50        343.99         8.03 o
   1   2 -15          2.77         -2.43         2.43 o
   2   2 -15        268.90        235.57         6.49 o
   3   2 -15        174.13        176.84         6.02 o
   4   2 -15        231.84        208.78         6.14 o
   5   2 -15        171.83        164.58         5.76 o
   6   2 -15        147.89        147.89         5.74 o
   7   2 -15        274.00        262.23         7.05 o
   8   2 -15         36.83         36.16         3.08 o
   9   2 -15        410.48        385.14        10.72 o
  10   2 -15         30.02         32.04         4.09 o
  11   2 -15        186.49        198.20         4.79 o
  12   2 -15         39.09         40.33         2.59 o
  13   2 -15         81.74         71.08         3.49 o
  -4   3 -15         47.59         45.18         3.34 o
  -3   3 -15          0.60          0.12         2.07 o
  -2   3 -15         35.42         31.48         2.89 o
  -1   3 -15         12.56         13.79         2.72 o
   0   3 -15         27.47         26.55         3.02 o
   1   3 -15         30.01         32.90         4.12 o
   2   3 -15         29.66         31.74         3.32 o
   3   3 -15         64.61         46.97         4.79 o
   4   3 -15         30.64         25.90         3.12 o
   5   3 -15         33.81         32.22         4.51 o
   6   3 -15         71.03         66.81         4.43 o
   7   3 -15          6.13         10.57         2.24 o
   8   3 -15         45.77         40.02         2.68 o
   9   3 -15         20.04         24.49         2.12 o
  10   3 -15         35.63         33.35         2.03 o
  11   3 -15         51.46         51.57         2.43 o
  12   3 -15          2.94          2.13         1.93 o
  -3   4 -15        125.02        129.97         5.15 o
  -2   4 -15         65.12         73.02         4.26 o
  -1   4 -15          9.78         12.43         3.23 o
   0   4 -15         99.34         94.38         5.36 o
   1   4 -15         47.35         40.54         4.07 o
   2   4 -15        128.01        126.35         6.63 o
   3   4 -15        188.69        189.81         6.96 o
   4   4 -15        435.72        423.57        10.14 o
   5   4 -15         61.73         76.32         4.46 o
   6   4 -15        172.61        167.02         5.70 o
   7   4 -15         22.59         28.31         2.21 o
   8   4 -15        131.26        136.84         3.93 o
   9   4 -15         47.03         43.66         2.67 o
  10   4 -15          7.42          5.35         1.53 o
   0   5 -15         99.15         89.98         6.12 o
   1   5 -15        216.84        217.69         5.77 o
   2   5 -15          3.34          6.93         2.31 o
   3   5 -15        694.05        696.49        17.57 o
   4   5 -15        135.76        140.22         5.94 o
   5   5 -15        360.39        369.70         8.53 o
   6   5 -15        163.17        164.74         6.83 o
   7   5 -15         62.71         67.31         4.90 o
   8   5 -15        183.65        175.45         7.86 o
  -7   0 -14         46.07         38.74         5.33 o
  -6   0 -14         12.33         11.09         3.18 o
  -5   0 -14          9.18         16.70         3.77 o
  -4   0 -14         45.25         40.30         4.35 o
  -3   0 -14         13.57         17.53         7.02 o
  -2   0 -14         97.71         97.19         6.74 o
  -1   0 -14          2.19          7.05         3.93 o
   0   0 -14        492.99        445.49        21.47 o
   1   0 -14        213.63        177.97        11.51 o
   2   0 -14        885.03        709.64        27.23 o
   3   0 -14       2290.88       1949.14        46.35 o
   4   0 -14       2521.18       2251.53        72.28 o
   5   0 -14        695.73        606.67        17.27 o
   6   0 -14        208.99        186.66         8.63 o
   7   0 -14        440.80        399.27        13.00 o
   8   0 -14          2.66          4.26         3.63 o
   9   0 -14        124.50        118.25         6.34 o
  10   0 -14         16.26         24.24         3.48 o
  11   0 -14         73.86         73.14         4.99 o
  12   0 -14         11.24         16.65         3.49 o
  13   0 -14         43.20         42.93         4.26 o
  14   0 -14         73.13         87.41         4.55 o
  -7   1 -14         47.98         64.22         5.61 o
  -6   1 -14        207.02        216.76         9.58 o
  -5   1 -14         32.85         35.02         3.02 o
  -4   1 -14        104.98        107.16         5.01 o
  -3   1 -14         46.67         46.64         3.93 o
  -2   1 -14         55.73         51.83         4.03 o
  -1   1 -14        337.93        313.04         9.98 o
   0   1 -14        247.51        210.95        10.22 o
   1   1 -14         42.87         41.46         3.81 o
   2   1 -14        419.71        374.32         8.66 o
   3   1 -14        231.83        218.17         6.35 o
   4   1 -14        181.85        161.76         5.58 o
   5   1 -14        478.06        443.14         9.92 o
   6   1 -14         53.58         48.89         5.32 o
   7   1 -14        282.86        265.24         7.50 o
   8   1 -14        375.26        348.05         7.11 o
   9   1 -14         39.84         29.94         2.42 o
  10   1 -14         53.21         47.81         2.91 o
  11   1 -14        108.69        109.24         3.54 o
  12   1 -14         24.91         25.96         1.97 o
  13   1 -14        204.93        228.86         4.58 o
  14   1 -14         56.78         71.64         3.97 o
  -6   2 -14         25.38         37.93         7.30 o
  -5   2 -14         72.69         74.96         4.95 o
  -4   2 -14         24.77         20.56         2.32 o
  -3   2 -14         14.32         19.01         3.06 o
  -2   2 -14         90.94         86.72         4.05 o
  -1   2 -14          2.19          3.83         2.07 o
   0   2 -14        104.43         90.49         5.30 o
   1   2 -14        106.25         91.36         5.33 o
   2   2 -14        130.45        105.66         4.92 o
   3   2 -14        137.12        133.13         6.64 o
   4   2 -14        105.11         99.97         4.73 o
   5   2 -14        166.67        148.33         5.95 o
   6   2 -14        118.49        106.79         5.06 o
   7   2 -14        154.19        143.24         4.66 o
   8   2 -14         10.27         10.87         2.40 o
   9   2 -14        111.12        105.66         3.66 o
  10   2 -14         22.54         24.79         2.37 o
  11   2 -14         22.21         24.16         2.17 o
  12   2 -14         82.26         88.25         3.51 o
  13   2 -14         37.90         43.41         2.46 o
  -5   3 -14         74.38         67.67         4.31 o
  -4   3 -14        107.94        107.12         5.32 o
  -3   3 -14         66.45         53.88         3.49 o
  -2   3 -14         14.73         18.64         3.47 o
  -1   3 -14        381.13        355.64         8.67 o
   0   3 -14          1.57          3.81         2.17 o
   1   3 -14        197.81        178.07         7.21 o
   2   3 -14        396.78        372.80         9.98 o
   3   3 -14        225.58        235.96        11.51 o
   4   3 -14        227.28        230.16         7.34 o
   5   3 -14        378.68        372.88        11.14 o
   6   3 -14        217.69        214.67         7.02 o
   7   3 -14          1.60          0.92         2.00 o
   8   3 -14        377.06        367.65         6.87 o
   9   3 -14         30.01         31.07         2.38 o
  10   3 -14         99.98        101.36         3.35 o
  11   3 -14        108.61        111.64         3.42 o
  12   3 -14         69.69         69.36         2.55 o
  -4   4 -14         36.71         37.36         6.04 o
  -3   4 -14         19.90         22.98         2.99 o
  -2   4 -14        139.22        142.28         5.68 o
  -1   4 -14         47.99         47.41         3.32 o
   0   4 -14        299.29        285.59        13.67 o
   1   4 -14         15.52         17.41         3.44 o
   2   4 -14        153.93        152.85         7.24 o
   3   4 -14        361.81        367.63        11.71 o
   4   4 -14        327.55        345.86         9.16 o
   5   4 -14        139.78        141.58         5.11 o
   6   4 -14          6.99          3.69         2.24 o
   7   4 -14        329.43        320.89         9.60 o
   8   4 -14         43.83         45.96         2.93 o
   9   4 -14        155.42        160.33         4.33 o
  10   4 -14         26.70         31.46         3.68 o
  11   4 -14         44.64         41.90         2.76 o
  -2   5 -14          3.52          2.81         3.37 o
  -1   5 -14         18.38         20.32         3.07 o
   0   5 -14         71.50         66.61         4.96 o
   1   5 -14          7.29         10.59         2.96 o
   2   5 -14        157.46        147.47         5.05 o
   3   5 -14          9.73         10.15         3.04 o
   4   5 -14         15.24         19.83         2.14 o
   5   5 -14         56.61         50.85         3.30 o
   6   5 -14         22.19         25.32         2.56 o
   7   5 -14         36.87         36.91         5.39 o
   8   5 -14          6.09          9.90         2.12 o
   9   5 -14          5.20          4.94         2.71 o
   2   6 -14        199.09        199.59        10.67 o
   5   6 -14        173.71        164.22         7.86 o
  -8   1 -13         46.97         53.80         3.76 o
  -7   1 -13         13.45         14.56         3.16 o
  -6   1 -13        117.26        138.32         5.55 o
  -5   1 -13         19.65         16.15         2.64 o
  -4   1 -13         51.75         44.22         3.26 o
  -3   1 -13         41.23         38.87         2.77 o
  -2   1 -13         38.80         28.52         2.42 o
  -1   1 -13        168.49        143.65         4.53 o
   0   1 -13         40.98         32.02         3.66 o
   1   1 -13        190.24        165.11        11.83 o
   2   1 -13       1425.18       1160.96        20.53 o
   3   1 -13        404.19        356.12        11.42 o
   4   1 -13       1829.13       1626.32        27.90 o
   5   1 -13        130.87        126.37         5.56 o
   6   1 -13        337.26        296.44         7.88 o
   7   1 -13         35.07         30.78         3.11 o
   8   1 -13        217.31        182.05         5.03 o
   9   1 -13         10.37         12.25         2.08 o
  10   1 -13          7.73          8.24         2.06 o
  11   1 -13         91.39         87.19         3.44 o
  12   1 -13         39.77         48.04         2.69 o
  13   1 -13        113.02        121.20         3.19 o
  14   1 -13          8.50         11.77         2.05 o
  -7   2 -13        166.87        172.86        11.93 o
  -6   2 -13         74.06         66.85         3.58 o
  -5   2 -13         41.22         43.34         3.88 o
  -4   2 -13         84.74         77.24         5.08 o
  -3   2 -13         38.03         29.87         2.69 o
  -2   2 -13        254.88        215.51         6.26 o
  -1   2 -13        385.58        304.17        10.68 o
   0   2 -13        280.24        249.60         7.02 o
   1   2 -13        728.68        598.54        11.49 o
   2   2 -13        110.05        102.32         4.93 o
   3   2 -13       1172.65        962.78        17.54 o
   4   2 -13        700.56        615.41        12.45 o
   5   2 -13        273.89        235.62         5.99 o
   6   2 -13        292.55        267.76         9.99 o
   7   2 -13        805.32        686.30        11.09 o
   8   2 -13          2.32          5.08         1.95 o
   9   2 -13        177.34        169.45         4.82 o
  10   2 -13         28.73         24.05         2.34 o
  11   2 -13         53.71         54.01         3.05 o
  12   2 -13        189.17        202.23         5.59 o
  13   2 -13         41.25         43.64         2.30 o
  14   2 -13        206.86        211.57         5.51 o
  -6   3 -13         39.50         38.33         3.98 o
  -5   3 -13          0.32         -2.11         2.11 o
  -4   3 -13         74.41         79.19         3.79 o
  -3   3 -13         43.25         37.77         3.28 o
  -2   3 -13         22.03         22.19         2.56 o
  -1   3 -13         50.45         39.30         2.96 o
   0   3 -13         28.65         25.05         2.82 o
   1   3 -13         73.35         64.98         3.75 o
   2   3 -13        674.26        603.06        13.23 o
   3   3 -13        168.30        147.68         7.91 o
   4   3 -13        872.16        802.15        42.67 o
   5   3 -13         63.32         63.77         4.81 o
   6   3 -13        126.58        111.14         5.00 o
   7   3 -13         35.41         25.18         2.60 o
   8   3 -13         14.20         11.91         2.52 o
   9   3 -13         27.90         30.84         2.46 o
  10   3 -13         22.45         22.70         2.27 o
  11   3 -13         60.98         64.19         3.03 o
  12   3 -13         36.20         38.00         2.30 o
  13   3 -13         15.50         16.21         1.53 o
  -5   4 -13         81.33         83.65         6.46 o
  -4   4 -13         54.29         52.05         3.43 o
  -3   4 -13          2.48          3.10         2.23 o
  -2   4 -13        148.63        145.89         5.76 o
  -1   4 -13         32.54         36.28         3.51 o
   0   4 -13         81.23         82.99         4.14 o
   1   4 -13         17.82         16.31         2.28 o
   2   4 -13         22.56         25.58         2.72 o
   3   4 -13        177.55        166.78         5.92 o
   4   4 -13         68.57         67.95         4.11 o
   5   4 -13        153.19        140.90         5.15 o
   6   4 -13         49.83         49.60         3.67 o
   7   4 -13        132.42        126.86         4.83 o
   8   4 -13         26.53         23.60         2.79 o
   9   4 -13        178.95        176.20         4.66 o
  10   4 -13        100.08        105.06         3.62 o
  11   4 -13         12.07         14.11         1.92 o
  12   4 -13         93.54         90.38         3.69 o
  -3   5 -13         35.22         31.52         5.61 o
  -2   5 -13         23.55         23.60         2.13 o
  -1   5 -13        338.67        316.06        11.04 o
   0   5 -13         69.48         64.01         3.30 o
   1   5 -13        106.07         96.87         3.75 o
   2   5 -13        193.55        182.39         4.88 o
   3   5 -13         92.62         84.87         4.17 o
   4   5 -13        397.12        373.03        11.26 o
   5   5 -13          6.36          5.91         2.12 o
   6   5 -13        188.74        171.43         5.08 o
   7   5 -13         82.95         85.26         4.37 o
   8   5 -13        183.68        173.90         5.44 o
   9   5 -13         46.55         50.11         2.85 o
  10   5 -13         29.08         30.71         2.21 o
  -1   6 -13         53.38         44.63         4.21 o
   0   6 -13         97.84         96.28         5.89 o
   1   6 -13         96.07         92.67         4.98 o
   2   6 -13          3.89          6.61         2.43 o
   3   6 -13         20.25         21.29         4.21 o
   4   6 -13         59.70         67.27         4.81 o
   5   6 -13        136.28        128.18         4.94 o
   6   6 -13          5.39          4.67         1.94 o
   7   6 -13        199.21        189.62         6.25 o
  -8   0 -12         63.99         68.45         9.82 o
  -7   0 -12         73.50         88.14         8.14 o
  -6   0 -12         67.96         58.11         7.30 o
  -5   0 -12          3.26          7.86         5.89 o
  -4   0 -12        101.07        112.85         9.54 o
  -3   0 -12        435.80        430.33        19.65 o
  -2   0 -12        142.95        126.04        11.51 o
  -1   0 -12         74.94         68.41         6.94 o
   7   0 -12        111.42        102.59         6.66 o
   8   0 -12        156.20        138.85         6.51 o
   9   0 -12        450.93        417.36        11.13 o
  10   0 -12        132.25        146.53         5.79 o
  11   0 -12          2.38          9.19         2.73 o
  12   0 -12        105.51         97.44         4.59 o
  13   0 -12         56.03         66.85         4.31 o
  14   0 -12        102.51        125.10         4.90 o
  15   0 -12         58.67         73.55         5.61 o
  -8   1 -12        165.31        180.22         9.54 o
  -7   1 -12         43.73         37.37         2.92 o
  -6   1 -12         43.34         48.57         4.50 o
  -5   1 -12         40.98         50.82         3.51 o
  -4   1 -12        114.38         93.39         4.35 o
  -3   1 -12         54.25         62.67         7.63 o
  -2   1 -12          6.90          7.15         3.34 o
  -1   1 -12        281.64        242.61        10.14 o
   0   1 -12        557.57        492.70        17.54 o
   1   1 -12        184.40        155.52         7.58 o
   6   1 -12        565.20        493.96        26.95 o
   7   1 -12        254.31        241.42         5.85 o
   8   1 -12          7.87          3.83         2.02 o
   9   1 -12         81.27         76.43         3.50 o
  10   1 -12        121.59         95.67         3.53 o
  11   1 -12         35.33         39.11         2.31 o
  12   1 -12         49.46         51.58         2.67 o
  13   1 -12         41.29         49.93         2.43 o
  14   1 -12        175.84        204.60         5.48 o
  -8   2 -12         35.66         39.21         5.33 o
  -7   2 -12         37.75         39.05         3.56 o
  -6   2 -12         33.37         33.79         3.65 o
  -5   2 -12         63.48         62.46         4.35 o
  -4   2 -12         16.62         19.92         2.99 o
  -3   2 -12         45.64         44.35         3.83 o
  -2   2 -12        204.19        190.09         7.01 o
  -1   2 -12         25.91         24.79         2.64 o
   0   2 -12        172.31        144.61         5.07 o
   1   2 -12         68.61         60.02         3.86 o
   2   2 -12          3.83          8.16         2.71 o
   3   2 -12        553.08        495.18        18.11 o
   4   2 -12         28.70         24.70         3.93 o
   5   2 -12         33.97         31.05         2.97 o
   6   2 -12        312.29        270.26         6.64 o
   7   2 -12         34.82         31.48         2.83 o
   8   2 -12        235.73        213.30         6.00 o
   9   2 -12         41.72         35.68         2.72 o
  10   2 -12         15.21         15.39         2.29 o
  11   2 -12         58.42         67.95         3.43 o
  12   2 -12         45.88         50.16         2.91 o
  13   2 -12         34.11         38.43         2.41 o
  14   2 -12         20.45         24.60         1.79 o
  -7   3 -12        247.61        270.93         8.53 o
  -6   3 -12        172.82        172.72         5.84 o
  -5   3 -12        123.68        131.61         5.44 o
  -4   3 -12         15.61         18.05         4.07 o
  -3   3 -12        330.82        309.36         7.97 o
  -2   3 -12        449.85        399.26         9.67 o
  -1   3 -12         43.58         47.82         9.75 o
   0   3 -12        584.93        490.20        11.15 o
   1   3 -12        174.24        158.58         6.02 o
   2   3 -12        255.53        240.07         6.80 o
   3   3 -12          5.78          9.51         2.24 o
   4   3 -12        275.04        241.68         7.97 o
   5   3 -12        268.97        227.97         6.50 o
   6   3 -12        602.59        540.86        12.62 o
   7   3 -12         79.74         78.34         4.04 o
   8   3 -12        573.81        540.67        11.35 o
   9   3 -12        343.19        338.97         7.39 o
  10   3 -12         29.97         31.50         3.22 o
  11   3 -12        161.28        181.79         4.63 o
  12   3 -12        163.62        169.26         4.12 o
  13   3 -12        285.88        299.96         5.19 o
  -6   4 -12          7.47          5.61         3.65 o
  -5   4 -12         69.74         75.22         5.75 o
  -4   4 -12         56.49         54.26         3.74 o
  -3   4 -12          4.29         -1.03         2.26 o
  -2   4 -12        191.51        186.83         8.56 o
  -1   4 -12        139.85        122.94         5.35 o
   0   4 -12        118.90        107.20         4.97 o
   1   4 -12        859.23        826.97        17.17 o
   2   4 -12        226.87        201.89         6.58 o
   3   4 -12       1232.98       1120.03        19.56 o
   4   4 -12        178.30        166.34         6.77 o
   5   4 -12        683.95        651.49        12.81 o
   6   4 -12         84.04         80.59         4.44 o
   7   4 -12         74.75         65.85         4.16 o
   8   4 -12        181.82        180.43         7.66 o
   9   4 -12          1.42          2.70         2.27 o
  10   4 -12         76.67         82.03         3.59 o
  11   4 -12         61.57         61.32         3.29 o
  12   4 -12         15.12         17.71         2.03 o
  -4   5 -12         19.26         19.65         4.21 o
  -3   5 -12         38.31         37.21         2.65 o
  -2   5 -12         26.80         25.54         2.39 o
  -1   5 -12        123.74        114.15         5.27 o
   0   5 -12        119.29        113.67         4.10 o
   1   5 -12         79.02         69.78         5.96 o
   2   5 -12         23.36         25.76         2.33 o
   3   5 -12         12.15         10.00         1.81 o
   4   5 -12         12.99         11.86         2.44 o
   5   5 -12        136.53        126.96         5.33 o
   6   5 -12        114.36        103.05         4.51 o
   7   5 -12        140.06        141.72         4.83 o
   8   5 -12         20.05         20.31         2.73 o
   9   5 -12         37.75         37.07         3.08 o
  10   5 -12         29.21         30.09         2.31 o
  11   5 -12          0.54          2.26         1.93 o
  -1   6 -12         53.43         52.21         7.02 o
   0   6 -12         63.19         63.40         3.68 o
   1   6 -12        126.34        134.06         5.72 o
   2   6 -12         74.54         72.31         3.36 o
   3   6 -12        473.11        494.96        13.39 o
   4   6 -12         21.52         20.31         3.03 o
   5   6 -12        196.35        206.47         5.88 o
   6   6 -12         93.53         97.47         4.03 o
   7   6 -12         73.45         74.19         3.97 o
   8   6 -12         67.96         68.61         4.21 o
  -9   1 -11         87.45         95.16         7.30 o
  -8   1 -11          9.45          8.23         2.19 o
  -7   1 -11        214.05        207.16         6.11 o
  -6   1 -11         74.91         81.23         4.37 o
  -5   1 -11         31.04         30.85         3.10 o
  -4   1 -11         48.36         46.84         3.86 o
  -3   1 -11        166.78        153.64         6.42 o
  -2   1 -11         50.63         40.42         4.49 o
  -1   1 -11         65.99         59.79         4.21 o
   0   1 -11        900.61        724.80        24.14 o
   1   1 -11          2.57         10.95         2.81 o
   7   1 -11        148.00        156.92        10.39 o
   8   1 -11         22.14         18.36         2.18 o
   9   1 -11        183.12        178.17         4.32 o
  10   1 -11          4.67          7.42         1.98 o
  11   1 -11         11.89         13.10         1.82 o
  12   1 -11        213.77        209.69         4.34 o
  13   1 -11         55.13         48.18         2.31 o
  14   1 -11        104.48        109.38         3.11 o
  15   1 -11         31.99         35.01         2.45 o
  -9   2 -11        147.17        172.36         8.70 o
  -8   2 -11        255.37        253.22         7.69 o
  -7   2 -11         83.47         81.32         4.46 o
  -6   2 -11        217.04        222.65         7.62 o
  -5   2 -11         50.61         39.83         3.63 o
  -4   2 -11        100.44         87.23         5.61 o
  -3   2 -11        528.88        449.35        18.25 o
  -2   2 -11        165.74        158.12        12.35 o
  -1   2 -11        668.25        549.06        14.74 o
   0   2 -11        245.45        191.17         8.14 o
   1   2 -11        540.51        387.67        13.75 o
   2   2 -11          3.08          4.49         2.81 o
   3   2 -11         64.22         46.32         4.49 o
   6   2 -11         56.98         56.70         7.58 o
   7   2 -11        319.19        258.31         6.38 o
   8   2 -11        678.22        589.76        12.35 o
   9   2 -11         72.37         68.71         3.73 o
  10   2 -11        288.83        263.31         6.07 o
  11   2 -11         98.00        101.14         3.96 o
  12   2 -11         56.05         57.33         3.07 o
  13   2 -11        312.65        324.82         5.68 o
  14   2 -11         71.78         78.99         3.47 o
  -8   3 -11         71.45         71.30         6.46 o
  -7   3 -11         62.48         65.07         3.89 o
  -6   3 -11         16.64         15.31         2.74 o
  -5   3 -11         13.05         12.40         2.63 o
  -4   3 -11         12.21          9.26         2.42 o
  -3   3 -11         35.37         35.32         4.63 o
  -2   3 -11         21.08         14.60         6.32 o
  -1   3 -11         16.63         12.38         2.34 o
   0   3 -11        383.61        329.91         9.71 o
   1   3 -11        114.37         96.07         4.91 o
   2   3 -11        413.77        330.88        13.33 o
   3   3 -11         97.00         78.45         4.11 o
   4   3 -11        188.92        170.02         5.30 o
   5   3 -11        549.74        503.12        10.80 o
   6   3 -11         21.29         19.60         3.04 o
   7   3 -11         48.45         37.30         2.94 o
   8   3 -11         91.18         84.62         4.98 o
   9   3 -11         13.28         13.47         2.48 o
  10   3 -11          3.56          5.34         2.13 o
  11   3 -11         44.59         45.30         2.65 o
  12   3 -11         52.70         50.84         2.79 o
  13   3 -11         30.61         30.79         2.15 o
  14   3 -11        100.46        100.55         4.75 o
  -7   4 -11          3.16          5.61         3.93 o
  -6   4 -11        232.39        208.58         6.68 o
  -5   4 -11         31.42         27.09         2.80 o
  -4   4 -11        102.38         88.28         5.75 o
  -3   4 -11         85.90         81.58         5.05 o
  -2   4 -11         46.99         48.81         3.48 o
  -1   4 -11          5.99          5.15         4.35 o
   0   4 -11        122.81        107.16         4.62 o
   1   4 -11        658.45        599.69        13.23 o
   2   4 -11        164.13        150.87         6.32 o
   3   4 -11        559.72        488.31        10.02 o
   4   4 -11        135.92        129.74         5.69 o
   5   4 -11        695.45        620.95        12.41 o
   6   4 -11         61.79         55.64         3.81 o
   7   4 -11         57.51         62.66         3.64 o
   8   4 -11        132.40        125.32         5.06 o
   9   4 -11          5.94          7.70         2.50 o
  10   4 -11         32.46         34.54         2.68 o
  11   4 -11        135.47        134.12         5.33 o
  12   4 -11        135.02        135.48         5.55 o
  13   4 -11         95.42         95.27         3.34 o
  -5   5 -11        135.25        131.65         6.74 o
  -4   5 -11         31.16         25.83         3.09 o
  -3   5 -11        120.94        112.29         5.89 o
  -2   5 -11         95.08         90.97         4.17 o
  -1   5 -11         13.26         12.24         1.98 o
   0   5 -11        401.60        363.09         7.88 o
   1   5 -11         46.51         42.51         4.09 o
   2   5 -11        540.65        500.65        10.29 o
   3   5 -11        101.81        102.38         4.41 o
   4   5 -11        440.03        405.16         8.45 o
   5   5 -11         34.46         34.62         4.15 o
   6   5 -11        332.68        323.43         7.60 o
   7   5 -11        152.17        146.84         5.02 o
   8   5 -11         35.29         29.31         2.59 o
   9   5 -11        138.45        125.05         4.36 o
  10   5 -11         31.51         29.80         2.17 o
  11   5 -11         54.77         49.60         2.91 o
  -2   6 -11         12.82         12.93         2.67 o
  -1   6 -11         85.58         87.88         7.44 o
   0   6 -11          3.00          4.93         5.19 o
   1   6 -11        361.84        351.65         9.78 o
   2   6 -11         62.46         68.01         3.51 o
   3   6 -11        283.20        260.81         6.69 o
   4   6 -11         41.59         41.75         9.68 o
   5   6 -11        255.09        245.90         6.96 o
   6   6 -11         32.79         34.46         2.75 o
   7   6 -11         38.00         37.67         3.18 o
   8   6 -11         18.14         20.32         2.26 o
   9   6 -11         90.59         97.24         3.86 o
   1   7 -11        100.17         92.64         6.46 o
   2   7 -11         38.02         36.63         3.30 o
   3   7 -11         19.44         24.97         5.05 o
   4   7 -11         29.16         40.42         4.07 o
 -10   0 -10        274.36        368.86        15.16 o
  -9   0 -10         40.10         58.11         7.86 o
  -8   0 -10        332.74        329.02        25.83 o
  -7   0 -10        388.85        382.09        10.99 o
  -6   0 -10        135.32        162.26         9.82 o
  -5   0 -10         57.04         50.46         4.12 o
  -4   0 -10        155.27        154.04         6.38 o
  -3   0 -10        522.12        452.51        16.00 o
  -2   0 -10         94.09        104.43         5.61 o
  -1   0 -10        368.52        280.71        10.39 o
   6   0 -10        450.78        503.32        19.65 o
   7   0 -10         82.91        119.30         8.98 o
   8   0 -10        687.52        706.56        26.95 o
   9   0 -10        147.14        126.87         5.35 o
  10   0 -10         78.26         78.89         4.41 o
  11   0 -10        157.17        172.90         5.41 o
  12   0 -10        432.23        431.37         8.58 o
  13   0 -10        340.32        361.46         7.32 o
  14   0 -10         36.49         43.87         3.66 o
  15   0 -10        302.23        385.78         8.84 o
 -10   1 -10         73.18         86.70         4.66 o
  -9   1 -10        165.57        190.44         6.31 o
  -8   1 -10         11.48         11.80         2.41 o
  -7   1 -10        447.97        474.47        14.19 o
  -6   1 -10         15.37         11.33         3.91 o
  -5   1 -10        262.26        239.14         9.70 o
  -4   1 -10         57.21         50.53         7.86 o
  -3   1 -10        369.72        357.05        15.30 o
  -2   1 -10        151.92        143.80         6.04 o
  -1   1 -10        117.57         93.20         5.05 o
   0   1 -10        524.64        402.82        14.04 o
   4   1 -10         57.40         58.11         5.89 o
   5   1 -10        562.91        608.87        22.74 o
   6   1 -10        139.14        139.51         8.70 o
   7   1 -10        160.24        165.06        10.11 o
   8   1 -10        346.40        402.26        17.97 o
   9   1 -10         69.11         61.83         2.86 o
  10   1 -10        179.93        167.00         3.88 o
  11   1 -10          8.96          7.73         2.00 o
  12   1 -10        407.85        435.79         7.01 o
  13   1 -10         19.07         18.36         1.80 o
  14   1 -10        215.50        230.79         4.13 o
  15   1 -10         84.09         95.96         2.79 o
 -10   2 -10          5.39         13.19         3.09 o
  -9   2 -10         29.90         33.18         3.51 o
  -8   2 -10         33.76         36.07         6.88 o
  -7   2 -10        135.57        133.41        11.51 o
  -6   2 -10        119.47        121.83        10.11 o
  -5   2 -10         32.81         40.70         7.30 o
  -4   2 -10        119.86        115.02         5.56 o
  -3   2 -10        110.08        113.65         8.00 o
  -2   2 -10        220.91        234.75         7.84 o
  -1   2 -10        282.84        279.32        16.14 o
   0   2 -10        164.96        158.04         7.30 o
   1   2 -10        640.41        546.55        18.53 o
   2   2 -10        171.89        156.08         7.02 o
   3   2 -10        107.47         95.44         5.05 o
   5   2 -10        148.61        155.52         9.26 o
   6   2 -10        217.88        233.83        12.07 o
   7   2 -10        293.63        298.96        14.32 o
   8   2 -10         98.84         93.25         4.52 o
   9   2 -10         50.63         42.01         3.19 o
  10   2 -10         14.26         14.35         2.33 o
  11   2 -10        136.86        126.87         3.79 o
  12   2 -10         95.46         93.59         3.83 o
  13   2 -10         31.04         28.03         2.10 o
  14   2 -10         13.34         13.78         1.97 o
  15   2 -10          2.74          2.28         1.93 o
  -9   3 -10         59.43         56.70         5.33 o
  -8   3 -10         87.60         87.83         4.25 o
  -7   3 -10        468.24        509.74        13.51 o
  -6   3 -10         37.25         49.67         3.84 o
  -5   3 -10        217.70        233.33         8.10 o
  -4   3 -10        744.56        720.86        40.98 o
  -3   3 -10        142.19        140.39         9.97 o
  -2   3 -10        486.18        446.87        12.48 o
  -1   3 -10        550.82        518.99        14.02 o
   0   3 -10         99.93         90.95         5.33 o
   1   3 -10        377.65        335.17        12.35 o
   2   3 -10         24.85         33.40         3.93 o
   3   3 -10         32.42         31.72         3.65 o
   4   3 -10        488.88        444.09        15.72 o
   6   3 -10        776.20        720.07        13.92 o
   7   3 -10        553.72        523.86        10.19 o
   8   3 -10        161.89        160.07         5.10 o
   9   3 -10        831.25        798.38        17.31 o
  10   3 -10        235.98        229.11         5.43 o
  11   3 -10         49.01         56.54         3.36 o
  12   3 -10        530.83        563.78         9.11 o
  13   3 -10         75.49         73.35         2.93 o
  14   3 -10         69.54         76.27         2.96 o
  -7   4 -10          3.59          1.77         2.08 o
  -6   4 -10        184.78        191.05         8.98 o
  -5   4 -10         40.70         42.46         5.05 o
  -4   4 -10        180.21        191.16        10.67 o
  -3   4 -10        210.91        191.87         6.80 o
  -2   4 -10        169.78        158.63         6.16 o
  -1   4 -10        999.49        869.24        17.92 o
   0   4 -10         41.61         45.55         3.29 o
   1   4 -10        631.04        575.11        12.92 o
   2   4 -10        435.13        393.74         8.59 o
   3   4 -10        432.47        379.11         8.27 o
   4   4 -10        519.23        477.58        11.18 o
   5   4 -10          9.18         10.84         2.26 o
   6   4 -10        842.70        783.93        14.94 o
   7   4 -10        139.72        136.24         5.16 o
   8   4 -10        136.56        127.13         4.63 o
   9   4 -10        179.04        172.48         5.75 o
  10   4 -10         57.85         56.40         3.88 o
  11   4 -10        231.69        249.47         6.47 o
  12   4 -10          5.76          4.02         2.10 o
  13   4 -10         97.47         99.67         3.82 o
  -5   5 -10         59.11         66.25         4.49 o
  -4   5 -10         52.28         45.30         3.65 o
  -3   5 -10         97.69        103.14         4.97 o
  -2   5 -10         36.36         39.06         3.48 o
  -1   5 -10         38.90         40.18         8.14 o
   0   5 -10        258.56        243.73         6.79 o
   1   5 -10         64.27         54.13         3.58 o
   2   5 -10        132.82        109.20        10.32 o
   3   5 -10        163.48        144.01         5.17 o
   4   5 -10         15.38         15.90         2.31 o
   5   5 -10        211.60        199.49         6.84 o
   6   5 -10        111.50         99.19         5.21 o
   7   5 -10         45.83         52.96         3.70 o
   8   5 -10         76.59         82.70         4.18 o
   9   5 -10         21.95         25.34         2.70 o
  10   5 -10         86.61         95.02         3.58 o
  11   5 -10         13.45         13.10         1.80 o
  12   5 -10         58.37         62.61         4.24 o
  -4   6 -10          5.01          1.12         4.21 o
  -3   6 -10        175.79        177.66         6.02 o
  -2   6 -10         74.74         82.39         7.44 o
  -1   6 -10         25.43         24.25         2.74 o
   0   6 -10        128.96        130.26         5.40 o
   1   6 -10        512.31        535.80        14.07 o
   2   6 -10         54.36         50.51         3.36 o
   3   6 -10         63.87         73.77         5.28 o
   4   6 -10        517.61        525.75        12.63 o
   5   6 -10        114.16        108.44         4.83 o
   6   6 -10         37.66         43.25         3.44 o
   7   6 -10        178.28        180.76         5.65 o
   8   6 -10        193.10        208.74         6.05 o
   9   6 -10         18.77         12.96         2.21 o
  -1   7 -10          9.66         10.39         3.37 o
   0   7 -10        245.44        230.47        10.67 o
   1   7 -10         52.61         55.25         4.45 o
   2   7 -10        237.84        235.24        11.79 o
   3   7 -10        226.01        213.47         7.14 o
   4   7 -10        100.33        103.12         4.30 o
   5   7 -10        218.73        220.41         7.04 o
   6   7 -10         22.00         24.98         2.56 o
 -11   1  -9        112.91        132.50         7.86 o
 -10   1  -9         10.03          7.05         2.28 o
  -9   1  -9        105.80        112.94         9.97 o
  -8   1  -9        180.05        187.07         9.30 o
  -7   1  -9        162.77        163.82         5.68 o
  -6   1  -9        237.97        225.14         8.00 o
  -5   1  -9        391.23        360.72        10.65 o
  -4   1  -9        266.85        219.71         5.77 o
  -3   1  -9         88.62         86.07         3.37 o
  -2   1  -9        791.50        746.70        27.51 o
  -1   1  -9        171.01        201.83        10.11 o
   3   1  -9        910.81        908.95        30.88 o
   4   1  -9         39.45         40.70         4.77 o
   5   1  -9        712.92        716.38        25.54 o
   6   1  -9        543.84        620.33        16.76 o
   7   1  -9        171.09        181.45         9.68 o
   8   1  -9        365.80        375.71        11.81 o
   9   1  -9         77.89         69.17         3.48 o
  10   1  -9        463.61        409.79         6.01 o
  11   1  -9         93.82         91.53         3.22 o
  12   1  -9        339.26        327.92         5.45 o
  13   1  -9         28.54         29.54         2.01 o
  14   1  -9        111.35        112.56         3.04 o
  15   1  -9         35.41         39.77         2.45 o
 -10   2  -9        180.00        187.14         6.07 o
  -9   2  -9        107.18         98.40         4.93 o
  -8   2  -9        155.65        163.58         8.70 o
  -7   2  -9        531.31        496.44        13.54 o
  -6   2  -9        554.99        495.21        13.54 o
  -5   2  -9        784.54        712.07        18.26 o
  -4   2  -9        113.48        100.16         7.16 o
  -3   2  -9        689.52        614.57        19.37 o
  -2   2  -9        104.80        110.04         9.26 o
  -1   2  -9         98.26         85.62         5.05 o
   0   2  -9         25.27         23.02         2.81 o
   4   2  -9        156.42        142.88         8.14 o
   5   2  -9         53.09         61.48         5.89 o
   6   2  -9        191.94        173.76         9.82 o
   7   2  -9        397.25        401.14        17.40 o
   8   2  -9        520.52        420.51        18.81 o
   9   2  -9        635.19        564.48         9.69 o
  10   2  -9        202.07        186.83         5.21 o
  11   2  -9       1313.52       1225.55        15.38 o
  12   2  -9          7.72          7.13         1.82 o
  13   2  -9        302.10        304.59         5.55 o
  14   2  -9         65.87         66.74         3.15 o
  15   2  -9         98.71        101.65         4.38 o
  -9   3  -9         22.88         20.99         2.45 o
  -8   3  -9         56.11         58.88         4.15 o
  -7   3  -9         30.02         30.04         5.89 o
  -6   3  -9         59.17         72.14         9.82 o
  -5   3  -9        360.13        363.24        17.97 o
  -4   3  -9         10.33          4.49         6.18 o
  -3   3  -9         70.47         61.95         4.29 o
  -2   3  -9        315.77        277.91        10.95 o
  -1   3  -9        237.36        220.08         8.98 o
   0   3  -9         51.26         46.88         3.93 o
   1   3  -9        372.81        305.98        11.23 o
   2   3  -9          3.45          1.68         2.53 o
   3   3  -9        143.68        121.83         6.18 o
   4   3  -9        188.58        156.64         7.02 o
   5   3  -9         61.91         61.48         5.05 o
   6   3  -9        340.00        295.03        14.32 o
   7   3  -9         19.66         19.54         3.20 o
   8   3  -9         70.92         59.03         3.73 o
   9   3  -9        231.80        210.04         5.89 o
  10   3  -9        163.90        153.62         5.04 o
  11   3  -9         13.95         15.34         2.28 o
  12   3  -9        127.84        127.16         3.97 o
  13   3  -9          1.03         -2.13         2.13 o
  14   3  -9         24.43         26.41         2.26 o
  -8   4  -9         97.07         95.94         4.15 o
  -7   4  -9         62.08         60.51         4.08 o
  -6   4  -9         19.22         18.35         2.74 o
  -5   4  -9        124.77        122.83         5.52 o
  -4   4  -9        223.94        198.45         7.06 o
  -3   4  -9        352.19        312.10         8.18 o
  -2   4  -9        293.39        283.51        11.12 o
  -1   4  -9        410.50        359.60         8.96 o
   0   4  -9        319.67        279.60         8.14 o
   1   4  -9        130.50        108.30         6.48 o
   2   4  -9         35.49         29.63         2.78 o
   3   4  -9         40.37         37.11         4.25 o
   4   4  -9        487.89        448.83         9.54 o
   5   4  -9         40.95         44.84         3.01 o
   6   4  -9        796.41        735.47        16.47 o
   7   4  -9         65.40         72.86         6.52 o
   8   4  -9        276.26        256.79         6.94 o
   9   4  -9        176.54        162.22         6.48 o
  10   4  -9         25.06         24.61         3.03 o
  11   4  -9         25.01         28.98         2.51 o
  12   4  -9         35.65         33.56         2.51 o
  13   4  -9         28.25         31.19         3.18 o
  -6   5  -9         76.76         67.37         4.49 o
  -5   5  -9         10.20         13.02         4.07 o
  -4   5  -9        117.26        115.26         5.23 o
  -3   5  -9         15.99         13.51         2.57 o
  -2   5  -9        551.35        484.02        13.14 o
  -1   5  -9         44.25         47.72         3.57 o
   0   5  -9        504.95        440.61        14.88 o
   1   5  -9         94.36         78.19         3.99 o
   2   5  -9        160.92        136.38         5.20 o
   3   5  -9        492.83        428.99        12.07 o
   4   5  -9         83.01         71.16         3.93 o
   5   5  -9        630.02        555.16        11.32 o
   6   5  -9        186.49        173.89        13.53 o
   7   5  -9        345.25        333.27         8.02 o
   8   5  -9        152.88        130.46         5.35 o
   9   5  -9         89.15         88.23         4.24 o
  10   5  -9         98.85         95.94         4.09 o
  11   5  -9         76.79         78.12         3.25 o
  12   5  -9         51.20         44.93         3.78 o
  -5   6  -9        114.41        104.99         7.58 o
  -4   6  -9         39.16         44.66         3.39 o
  -3   6  -9        471.26        456.69        15.58 o
  -2   6  -9         67.04         65.47         4.12 o
  -1   6  -9        150.09        144.05         5.86 o
   0   6  -9         40.51         34.58         2.96 o
   1   6  -9          6.71         10.06         3.51 o
   2   6  -9         68.12         59.15         3.49 o
   3   6  -9         78.73         81.15         3.90 o
   4   6  -9         61.38         63.69         3.43 o
   5   6  -9         30.09         30.11         3.78 o
   6   6  -9        125.98        116.37         9.23 o
   7   6  -9        101.68         91.82         4.51 o
   8   6  -9        328.13        336.64        10.24 o
   9   6  -9         89.91         89.46         3.93 o
  10   6  -9          1.47          1.54         1.76 o
  -2   7  -9          6.75         10.95         3.65 o
  -1   7  -9         56.55         48.56         7.30 o
   0   7  -9        127.33        123.92         4.83 o
   1   7  -9         44.84         51.87         3.36 o
   2   7  -9         27.66         29.45         5.89 o
   3   7  -9         44.70         44.47         2.76 o
   4   7  -9         25.97         29.56         3.64 o
   5   7  -9         61.64         58.56         4.24 o
   6   7  -9         71.29         70.82         8.28 o
   7   7  -9         11.06         10.43         2.36 o
 -11   0  -8        131.33        163.94         9.54 o
 -10   0  -8        201.03        232.15        12.63 o
  -9   0  -8        379.38        392.24        12.77 o
  -8   0  -8        102.16         98.81         6.18 o
  -7   0  -8        639.79        639.75        22.46 o
  -6   0  -8       1295.93       1170.86        38.18 o
  -5   0  -8        236.01        200.66         6.80 o
  -4   0  -8        453.00        443.94        20.91 o
  -3   0  -8        864.08        885.65        31.16 o
  -2   0  -8        903.87       1118.36        38.18 o
  -1   0  -8       4135.71       3645.63       115.37 o
   0   0  -8       1073.11        957.23        32.00 o
   3   0  -8        987.04       1124.54        36.77 o
   4   0  -8       1103.63       1174.51        38.74 o
   5   0  -8       4005.41       4899.58       154.11 o
   6   0  -8        840.47       1139.14        38.74 o
   7   0  -8        815.35        943.20        33.12 o
   8   0  -8        373.32        453.35        18.81 o
   9   0  -8        299.60        311.59        14.88 o
  10   0  -8       1420.55       1337.22        19.21 o
  11   0  -8        730.85        686.35        11.02 o
  12   0  -8        120.88        113.84         4.32 o
  13   0  -8        433.50        458.18         8.01 o
  14   0  -8        194.45        213.38         5.12 o
  15   0  -8        171.07        187.34         5.08 o
 -11   1  -8         55.51         66.89         6.46 o
 -10   1  -8         56.39         64.33         3.54 o
  -9   1  -8        144.57        142.98         5.92 o
  -8   1  -8        104.84        104.42         4.04 o
  -7   1  -8         60.53         65.83         6.32 o
  -6   1  -8       1295.76       1248.90        43.93 o
  -5   1  -8         20.71         20.73         1.93 o
  -4   1  -8        482.91        445.26        15.64 o
  -3   1  -8        124.84        134.31         6.25 o
  -2   1  -8        168.78        176.65         6.63 o
  -1   1  -8        314.20        371.67        14.88 o
   3   1  -8        686.89        728.73        24.98 o
   4   1  -8       1038.06       1329.46        43.79 o
   5   1  -8        297.97        384.90        10.71 o
   6   1  -8        228.41        263.95         8.33 o
   7   1  -8         90.34        123.68         5.65 o
   8   1  -8        463.40        480.85        13.79 o
   9   1  -8          6.27         12.18         3.27 o
  10   1  -8       1374.96       1318.71        14.74 o
  11   1  -8         54.01         56.57         2.63 o
  12   1  -8        126.49        131.17         3.63 o
  13   1  -8        125.54        135.55         3.42 o
  14   1  -8         73.92         84.36         3.43 o
  15   1  -8         73.74         83.60         3.12 o
 -11   2  -8          7.91          9.54         3.93 o
 -10   2  -8         25.50         34.25         5.05 o
  -9   2  -8         34.06         34.63         3.57 o
  -8   2  -8        102.66        114.06         5.52 o
  -7   2  -8          8.32          8.77         2.67 o
  -6   2  -8        313.79        304.11         9.64 o
  -5   2  -8        699.83        697.41        19.09 o
  -4   2  -8        176.22        154.95         7.30 o
  -3   2  -8        128.88        129.36         6.32 o
   3   2  -8        207.99        203.24         9.54 o
   4   2  -8         65.86         63.16         5.61 o
   5   2  -8          1.21          1.40         2.81 o
   6   2  -8        871.13        928.32        32.84 o
   7   2  -8        192.92        192.56         7.44 o
   8   2  -8         87.90         83.61         5.65 o
   9   2  -8        798.03        741.04        17.16 o
  10   2  -8        185.60        167.41         4.23 o
  11   2  -8          6.89          4.03         1.95 o
  12   2  -8         70.50         73.95         3.24 o
  13   2  -8         29.05         31.60         2.22 o
  14   2  -8         36.50         39.81         2.63 o
  15   2  -8         18.19         19.95         1.82 o
 -10   3  -8         41.69         39.86         5.89 o
  -9   3  -8        135.31        138.67         9.82 o
  -8   3  -8        144.59        171.99         6.49 o
  -7   3  -8          3.84          2.63         2.42 o
  -6   3  -8        905.03        918.86        24.56 o
  -5   3  -8         13.55         14.38         3.18 o
  -4   3  -8        860.76        754.65        32.84 o
  -3   3  -8        318.47        288.85        10.95 o
  -2   3  -8        345.23        324.79        12.07 o
  -1   3  -8        290.74        265.84        10.39 o
   0   3  -8        188.37        169.83         7.30 o
   1   3  -8        156.32        130.53         5.89 o
   2   3  -8          2.39          7.02         2.25 o
   3   3  -8        144.31        139.23         6.46 o
   4   3  -8        264.33        218.11         8.70 o
   5   3  -8        334.95        320.57         9.10 o
   6   3  -8        353.74        327.03        15.16 o
   7   3  -8        444.03        428.65        18.81 o
   8   3  -8        951.10        861.92        13.29 o
   9   3  -8         46.68         44.64         2.96 o
  10   3  -8       1016.77        976.53        14.76 o
  11   3  -8          6.20          9.69         2.15 o
  12   3  -8        147.08        159.38         4.42 o
  13   3  -8        138.86        151.20         4.56 o
  14   3  -8         43.21         47.24         3.39 o
  -8   4  -8         22.54         29.19         3.37 o
  -7   4  -8        235.24        237.35        18.81 o
  -6   4  -8         63.74         64.59         4.33 o
  -5   4  -8        519.44        516.79        12.13 o
  -4   4  -8         12.75         15.48         4.51 o
  -3   4  -8       1125.93       1031.10        20.91 o
  -2   4  -8        364.99        336.76         8.68 o
  -1   4  -8        233.38        234.90         9.41 o
   0   4  -8        247.88        197.62         8.42 o
   1   4  -8         28.22         24.42         2.81 o
   2   4  -8        137.87        121.27         6.18 o
   3   4  -8          8.86         11.23         2.81 o
   4   4  -8        197.86        169.27         7.58 o
   5   4  -8        277.69        281.04         6.99 o
   6   4  -8        281.74        285.21         8.62 o
   7   4  -8       1293.71       1221.48        21.65 o
   8   4  -8         34.45         27.84         3.07 o
   9   4  -8        658.37        611.17        12.34 o
  10   4  -8         35.09         39.07         3.53 o
  11   4  -8        332.96        340.01         7.07 o
  12   4  -8         14.39         12.34         3.12 o
  13   4  -8         75.60         88.47         3.57 o
  -7   5  -8         75.93         77.68         4.49 o
  -6   5  -8          9.17          6.52         2.59 o
  -5   5  -8        183.87        165.06         6.38 o
  -4   5  -8         58.34         50.34         3.78 o
  -3   5  -8         42.48         41.72         3.99 o
  -2   5  -8        111.41         96.49        10.81 o
  -1   5  -8        168.16        167.39         5.43 o
   0   5  -8         28.22         21.29         2.70 o
   1   5  -8         11.33         10.40         2.50 o
   2   5  -8          7.87          7.00         2.33 o
   3   5  -8         31.29         31.28         6.04 o
   4   5  -8          5.95          4.99         2.08 o
   5   5  -8        115.34        131.13         5.06 o
   6   5  -8         92.43         89.74         6.59 o
   7   5  -8         48.15         46.91         3.38 o
   8   5  -8         56.57         55.72         3.83 o
   9   5  -8         91.59         98.36         4.48 o
  10   5  -8          8.99          8.94         2.41 o
  11   5  -8        134.36        145.15         6.37 o
  12   5  -8          1.31          3.57         2.37 o
  -6   6  -8         28.89         35.93         5.33 o
  -5   6  -8        194.20        194.15         8.70 o
  -4   6  -8         56.60         62.95         4.37 o
  -3   6  -8         69.34         73.45         4.63 o
  -2   6  -8         69.07         69.97         5.89 o
  -1   6  -8        504.73        500.27        13.90 o
   0   6  -8        124.70        123.44         4.66 o
   1   6  -8         92.17        100.23         4.28 o
   2   6  -8        638.24        630.60        11.81 o
   3   6  -8        104.20        108.66         4.36 o
   4   6  -8        119.85        119.54         5.15 o
   5   6  -8        519.58        493.50        11.05 o
   6   6  -8         39.93         41.36         3.33 o
   7   6  -8        114.88        116.46         5.68 o
   8   6  -8          7.01         14.73         2.75 o
   9   6  -8        161.64        169.70         5.38 o
  10   6  -8         26.17         32.73         2.43 o
  -4   7  -8        209.48        196.50         9.82 o
  -3   7  -8         59.53         74.95         7.30 o
  -2   7  -8        201.95        196.92        10.11 o
  -1   7  -8         66.78         63.68         5.61 o
   0   7  -8         80.62         81.61         4.40 o
   1   7  -8         63.50         67.88         4.02 o
   2   7  -8          2.66         -1.40         3.23 o
   3   7  -8         74.41         83.03         4.24 o
   4   7  -8         81.15         74.13         3.77 o
   5   7  -8        116.96        118.82         5.75 o
   6   7  -8        223.58        231.16         8.70 o
   7   7  -8         87.38         92.04         4.66 o
   8   7  -8        209.82        210.82         9.26 o
 -12   1  -7         14.32         13.53         3.37 o
 -11   1  -7         21.52         23.37         2.28 o
 -10   1  -7        161.50        156.85         6.06 o
  -9   1  -7         18.52         17.50         2.53 o
  -8   1  -7         57.15         55.28         3.87 o
  -7   1  -7        163.49        154.74         6.18 o
  -6   1  -7        337.41        292.07         6.34 o
  -5   1  -7         66.03         46.26         2.55 o
  -4   1  -7       1253.82       1083.54        26.07 o
  -3   1  -7        120.18        108.92         5.16 o
  -2   1  -7        556.66        272.01        11.51 o
  -1   1  -7       2264.01       2151.11        68.77 o
   2   1  -7         74.22         69.34         4.77 o
   3   1  -7         23.36         32.69         2.48 o
   4   1  -7       2604.09       2901.16        65.11 o
   5   1  -7        274.77        307.83         8.83 o
   6   1  -7       1121.15       1184.61        28.28 o
   7   1  -7        426.10        437.82        10.16 o
   8   1  -7        871.55        785.07        16.64 o
   9   1  -7         93.06        100.07         4.81 o
  10   1  -7        378.12        319.95         5.18 o
  11   1  -7          8.37          6.96         1.69 o
  12   1  -7         43.91         42.80         2.55 o
  13   1  -7        170.66        174.69         3.81 o
  14   1  -7         24.19         29.36         2.24 o
  15   1  -7         49.68         56.24         2.80 o
 -11   2  -7         56.90         53.68         4.58 o
 -10   2  -7         48.70         48.78         3.74 o
  -9   2  -7        192.69        197.10        15.86 o
  -8   2  -7         54.83         54.83         6.88 o
  -7   2  -7        401.69        360.90        10.86 o
  -6   2  -7        962.57        809.19        20.34 o
  -5   2  -7       1541.72       1302.45        25.61 o
  -4   2  -7        517.02        481.10        14.09 o
  -3   2  -7         51.93         50.11         4.55 o
   3   2  -7        534.84        571.81        20.49 o
   4   2  -7        272.18        310.47        12.91 o
   5   2  -7       1308.76       1305.21        30.76 o
   6   2  -7        463.64        479.28        13.20 o
   7   2  -7        530.21        506.03        13.34 o
   8   2  -7         72.26         72.75         4.32 o
   9   2  -7       2762.88       2490.44       123.86 o
  10   2  -7        141.55        136.39         3.72 o
  11   2  -7        174.90        162.51         3.92 o
  12   2  -7        285.87        291.81         5.44 o
  13   2  -7         63.40         65.13         3.23 o
  14   2  -7        149.03        149.95         4.23 o
  15   2  -7         12.74         14.96         1.83 o
 -11   3  -7         23.51         26.11         5.89 o
 -10   3  -7          5.40          6.63         3.09 o
  -9   3  -7          0.07          2.32         2.48 o
  -8   3  -7         17.46         14.76         3.01 o
  -7   3  -7          7.76          4.12         2.96 o
  -6   3  -7         67.52         60.91         8.14 o
  -5   3  -7        120.11        100.78         9.82 o
  -4   3  -7        436.10        427.25        19.09 o
   4   3  -7        486.79        467.95        18.25 o
   5   3  -7        153.18        147.33         9.54 o
   6   3  -7        421.05        357.07        15.72 o
   7   3  -7        139.66        117.34         8.42 o
   8   3  -7        360.77        310.59         7.17 o
   9   3  -7         54.50         49.90         2.99 o
  10   3  -7         66.13         62.39         3.31 o
  11   3  -7         12.58         10.81         2.21 o
  12   3  -7         26.75         32.07         2.48 o
  13   3  -7         11.85          9.96         3.24 o
  14   3  -7         15.32         16.23         2.50 o
  -9   4  -7         82.62         78.32         5.33 o
  -7   4  -7        398.22        386.26        18.53 o
  -6   4  -7         63.38         55.30         7.02 o
  -5   4  -7        750.73        683.54        26.95 o
  -4   4  -7        178.26        167.59        12.91 o
  -3   4  -7        134.29        110.46         7.75 o
  -2   4  -7        369.48        377.84        20.49 o
   0   4  -7         19.39         21.05         2.81 o
   1   4  -7         23.30         25.54         2.81 o
   2   4  -7         40.79         41.26         4.21 o
   3   4  -7         32.99         28.91         3.65 o
   4   4  -7        111.42        105.55         5.61 o
   5   4  -7        274.40        261.06        10.39 o
   6   4  -7         55.75         46.76         4.35 o
   7   4  -7        280.29        243.10         7.01 o
   8   4  -7        363.64        320.25         8.01 o
   9   4  -7        433.88        412.28         9.47 o
  10   4  -7        179.17        176.58        10.29 o
  11   4  -7        166.60        163.12         4.99 o
  12   4  -7         52.49         51.93         3.43 o
  13   4  -7         14.40         18.63         2.21 o
  -8   5  -7        132.03        142.32         9.54 o
  -7   5  -7        122.90        136.71         9.82 o
  -6   5  -7        501.51        471.60        19.93 o
  -5   5  -7          6.16          4.77         6.18 o
  -4   5  -7        539.37        472.16        20.49 o
  -3   5  -7         14.80         15.77         4.26 o
  -2   5  -7        474.92        420.64        13.68 o
  -1   5  -7        279.54        235.84         6.86 o
   0   5  -7        179.77        166.41         5.55 o
   1   5  -7        483.16        420.23        14.82 o
   2   5  -7        137.43        119.70         5.12 o
   3   5  -7         78.25         59.66         5.47 o
   4   5  -7        648.50        592.23        13.15 o
   5   5  -7         42.24         47.63         3.42 o
   6   5  -7        537.72        435.53        13.48 o
   7   5  -7        221.94        205.52         7.23 o
   8   5  -7        326.58        296.98         8.53 o
   9   5  -7        128.25        117.02         5.54 o
  10   5  -7        509.96        477.46        10.58 o
  11   5  -7         20.75         20.85         4.02 o
  12   5  -7        132.00        132.95         5.75 o
  -7   6  -7        239.21        222.61        10.67 o
  -6   6  -7         45.77         46.04         5.89 o
  -5   6  -7        481.38        451.39        18.53 o
  -4   6  -7        189.97        198.18        11.79 o
  -3   6  -7        134.11        137.97         8.84 o
  -2   6  -7         82.89         81.52         6.05 o
  -1   6  -7          3.18          9.71         3.73 o
   0   6  -7          7.16          6.35         2.06 o
   1   6  -7          5.42          9.77         2.36 o
   2   6  -7          3.22          3.02         1.74 o
   3   6  -7         24.27         25.46         2.64 o
   4   6  -7         37.18         35.41         3.10 o
   5   6  -7         17.41         20.81         2.19 o
   6   6  -7         25.10         19.70         3.12 o
   7   6  -7        435.63        402.89         9.93 o
   8   6  -7         70.18         71.52         4.69 o
   9   6  -7        482.53        466.50        10.64 o
  10   6  -7        158.17        159.81         7.00 o
  11   6  -7         42.62         45.48         6.18 o
  -4   7  -7         31.58         33.12         4.49 o
  -3   7  -7        163.09        172.64         9.82 o
  -2   7  -7         20.31         22.11         2.42 o
  -1   7  -7         19.10         21.22         7.30 o
   0   7  -7         17.44         16.42         2.28 o
   1   7  -7         87.70         82.56         4.97 o
   2   7  -7         17.84         13.58         2.75 o
   3   7  -7         31.46         28.97         3.06 o
   4   7  -7         11.93         12.33         3.77 o
   5   7  -7          7.10         11.55         3.27 o
   6   7  -7         50.92         52.69         3.37 o
   7   7  -7        138.44        131.25         4.79 o
   8   7  -7          2.70          8.14         3.37 o
 -12   0  -6         50.14         67.93         6.46 o
 -11   0  -6        223.99        239.45         9.82 o
 -10   0  -6         57.97         59.23         5.05 o
  -9   0  -6        377.73        373.07        14.04 o
  -8   0  -6        319.80        313.28        12.35 o
  -7   0  -6        219.68        191.68         6.74 o
  -6   0  -6        593.49        501.92        13.19 o
  -5   0  -6        799.10        734.91        26.95 o
  -4   0  -6         44.81         55.58         5.33 o
  -3   0  -6       2562.95       2741.73        87.86 o
  -2   0  -6       6361.42       7140.80       223.17 o
  -1   0  -6       1771.01       2154.20        68.77 o
   0   0  -6       5918.73       6444.35       200.71 o
   1   0  -6       1228.96       1333.67        42.39 o
   2   0  -6       1081.45       1196.40        38.18 o
   3   0  -6       6253.18       7518.36       233.83 o
   4   0  -6       1769.31       2406.28        76.35 o
   5   0  -6       6440.17       7546.02       323.66 o
   6   0  -6       2554.75       2908.65        65.70 o
   7   0  -6         46.44         59.48         5.61 o
   8   0  -6        743.61        761.13        19.65 o
   9   0  -6        648.89        599.88        16.37 o
  10   0  -6        227.62        202.68        11.51 o
  11   0  -6        427.79        388.66         6.75 o
  12   0  -6        487.87        481.32         7.86 o
  13   0  -6         76.10         72.69         3.85 o
  14   0  -6        266.97        300.44         6.43 o
  15   0  -6         55.08         69.09         3.93 o
 -12   1  -6         15.56         19.75         2.08 o
 -11   1  -6         52.47         52.15         3.90 o
 -10   1  -6        146.10        150.01         6.60 o
  -9   1  -6         43.09         42.66         3.44 o
  -8   1  -6        215.41        199.68         6.25 o
  -7   1  -6        563.60        516.40        12.90 o
  -6   1  -6        164.31        144.80         4.00 o
  -5   1  -6       1076.96        986.06        19.62 o
  -4   1  -6         47.61         49.43         4.17 o
  -3   1  -6        485.75        492.36        13.20 o
  -2   1  -6        942.94       1081.87        36.21 o
  -1   1  -6        743.19        726.77        24.70 o
   0   1  -6       1639.87       1707.86        54.18 o
   2   1  -6        171.19        190.81         5.23 o
   3   1  -6       1358.90       1766.65        39.90 o
   4   1  -6        829.19        948.71        22.33 o
   5   1  -6       1083.19       1280.14        24.42 o
   6   1  -6        604.25        626.85        13.07 o
   7   1  -6         32.92         40.11         3.21 o
   8   1  -6       1238.66       1267.87        21.72 o
   9   1  -6        167.22        167.84         5.09 o
  10   1  -6        492.45        453.87         6.07 o
  11   1  -6        175.99        164.91         3.37 o
  12   1  -6         26.79         27.96         1.88 o
  13   1  -6        123.88        121.60         3.14 o
  14   1  -6         50.64         53.43         2.44 o
  15   1  -6         16.58         19.88         1.91 o
 -12   2  -6         10.35         10.18         5.75 o
 -11   2  -6         15.54         20.25         2.54 o
 -10   2  -6         68.86         81.66         4.63 o
  -9   2  -6         75.33         76.06         4.67 o
  -8   2  -6          1.76          0.84         2.81 o
  -6   2  -6        137.66        117.99         9.97 o
  -5   2  -6        563.90        557.63        15.78 o
  -4   2  -6        352.06        345.60        10.72 o
  -3   2  -6         34.42         32.84         4.77 o
  -2   2  -6        151.53        170.95         8.14 o
  -1   2  -6        122.43        131.37         6.74 o
   2   2  -6         57.67         61.20         4.49 o
   3   2  -6        404.84        457.14        11.60 o
   4   2  -6        198.08        196.63         6.14 o
   5   2  -6        117.82        141.75         4.53 o
   6   2  -6         70.20         79.34         3.56 o
   7   2  -6        420.60        408.37         9.72 o
   8   2  -6        590.96        606.56        19.90 o
   9   2  -6        145.48        148.38        13.01 o
  10   2  -6        301.46        288.74         4.92 o
  11   2  -6          1.11          1.78         1.71 o
  12   2  -6         74.53         73.80         3.10 o
  13   2  -6         51.72         53.72         4.77 o
  14   2  -6          9.82         16.10         2.59 o
  15   2  -6         13.43         15.49         1.96 o
 -11   3  -6          1.91          2.70         2.17 o
 -10   3  -6        166.01        177.08        12.91 o
  -9   3  -6         17.06         13.37         2.81 o
  -8   3  -6        220.82        207.45        12.35 o
  -7   3  -6        539.00        503.04        21.33 o
  -6   3  -6       1276.82       1161.49        29.47 o
  -5   3  -6       1067.11        996.98        25.70 o
  -4   3  -6        317.61        298.68        14.32 o
   4   3  -6        604.32        566.20        21.05 o
   5   3  -6         79.99         85.45         8.98 o
   6   3  -6       1087.17       1019.03        25.11 o
   7   3  -6        241.68        217.79         7.88 o
   8   3  -6       1124.60       1052.37        25.00 o
   9   3  -6       1168.76       1116.80        16.39 o
  10   3  -6        519.31        506.82         8.89 o
  11   3  -6        246.77        256.81         6.58 o
  12   3  -6         20.42         21.22         2.26 o
  13   3  -6        178.09        188.20         4.72 o
  14   3  -6          1.72          1.62         2.45 o
  -8   4  -6         50.15         49.97         7.58 o
  -7   4  -6        140.71        160.01        12.63 o
  -6   4  -6        168.11        154.67        11.51 o
  -5   4  -6        723.42        668.10        26.67 o
  -4   4  -6        846.50        819.32        33.12 o
   1   4  -6          9.53         10.11         2.53 o
   2   4  -6         13.14         12.07         2.81 o
   3   4  -6         67.57         82.81         4.77 o
   4   4  -6         54.53         46.60         4.21 o
   5   4  -6       1105.89       1041.17        33.97 o
   7   4  -6        737.72        654.91        12.94 o
   8   4  -6        740.63        679.17        13.54 o
   9   4  -6        250.94        236.54         6.76 o
  10   4  -6        187.33        167.84         5.64 o
  11   4  -6         29.26         25.25         2.61 o
  12   4  -6         94.44        111.76         8.35 o
  13   4  -6         58.07         69.25         3.74 o
  -9   5  -6         10.45          8.14         4.21 o
  -8   5  -6         24.70         25.26         5.05 o
  -7   5  -6         58.48         53.34         8.14 o
  -6   5  -6         53.31         56.14         8.70 o
  -5   5  -6        261.34        269.77        14.88 o
  -4   5  -6         13.63          7.09         3.67 o
  -3   5  -6        144.40        138.27         7.99 o
  -2   5  -6         20.74         15.69         3.97 o
  -1   5  -6         90.10         82.12         6.81 o
   0   5  -6         87.49         89.36         4.37 o
   1   5  -6         45.96         48.60         6.62 o
   2   5  -6         19.81         22.68         2.57 o
   3   5  -6         48.76         54.54         3.77 o
   4   5  -6        116.57        112.53         4.63 o
   5   5  -6          0.35          1.39         2.12 o
   6   5  -6         46.14         42.62         4.45 o
   7   5  -6         11.80         13.73         3.43 o
   8   5  -6        428.29        406.31        10.42 o
   9   5  -6        103.79        109.87         5.72 o
  10   5  -6         40.93         44.31         3.71 o
  11   5  -6         10.42         15.90         2.79 o
  12   5  -6         21.29         17.30         4.35 o
  -8   6  -6         88.97         76.63         7.58 o
  -7   6  -6         91.21        117.90         8.70 o
  -6   6  -6        214.95        202.68        11.23 o
  -5   6  -6        149.64        140.08        10.11 o
  -4   6  -6         83.82         78.04         8.70 o
  -3   6  -6         86.87         81.65         6.14 o
  -2   6  -6        234.51        229.84         6.67 o
  -1   6  -6        216.43        211.55         6.33 o
   0   6  -6        516.78        502.66        11.52 o
   1   6  -6        110.59        105.25         4.46 o
   2   6  -6        118.24        124.17         4.85 o
   3   6  -6        541.78        512.77        11.64 o
   4   6  -6        246.93        251.31         8.26 o
   5   6  -6        196.46        185.39         6.78 o
   6   6  -6         97.72        103.13        11.23 o
   7   6  -6         28.24         28.42         3.22 o
   8   6  -6        199.82        206.53         6.74 o
   9   6  -6        164.11        173.02        10.25 o
  10   6  -6         95.73        108.64         7.58 o
  11   6  -6         78.11         95.72         5.89 o
  -5   7  -6        220.72        251.80        11.79 o
  -4   7  -6        126.67        127.44         8.42 o
  -3   7  -6        180.41        183.97        12.07 o
  -2   7  -6         63.43         53.43         3.35 o
  -1   7  -6         96.11         97.54         4.53 o
   0   7  -6         14.38         18.03         2.23 o
   1   7  -6         51.87         50.43         4.46 o
   2   7  -6         38.03         39.15         2.88 o
   3   7  -6         40.32         43.42         2.68 o
   4   7  -6        108.65        109.09         6.00 o
   5   7  -6         60.83         36.03         4.04 o
   6   7  -6        228.22        231.11         6.47 o
   7   7  -6        113.61        111.51         5.43 o
   8   7  -6        275.57        294.47        12.63 o
   0   8  -6         52.03         51.65         6.46 o
   1   8  -6         33.29         35.93         7.58 o
   2   8  -6         11.21         10.95         3.93 o
 -13   1  -5         18.10         24.73         2.58 o
 -12   1  -5        126.01        121.11         7.44 o
 -11   1  -5          3.37          4.91         1.98 o
 -10   1  -5         83.48         74.99         3.97 o
  -9   1  -5        264.79        229.99         8.70 o
  -8   1  -5        323.41        275.83        20.49 o
  -7   1  -5        614.75        478.79         9.17 o
  -6   1  -5        226.16        192.97         5.49 o
  -5   1  -5        295.74        259.26         8.63 o
  -4   1  -5        347.56        327.74         9.53 o
  -3   1  -5       2751.78       2783.83        62.92 o
  -2   1  -5        669.11        709.93        24.42 o
  -1   1  -5       1847.12       1874.33        59.79 o
   0   1  -5        241.03        215.03         8.14 o
   1   1  -5        316.26        315.82        11.11 o
   2   1  -5       1186.28       1210.27        30.88 o
   3   1  -5        213.70        236.50         6.45 o
   4   1  -5       1700.43       1700.98        31.55 o
   5   1  -5       2474.68       2687.26        42.77 o
   6   1  -5        542.07        510.54         9.44 o
   7   1  -5        646.83        641.37        11.68 o
   8   1  -5          0.99         -0.45         1.59 o
   9   1  -5        571.48        537.54        10.66 o
  10   1  -5        394.66        334.77         5.70 o
  11   1  -5        294.83        269.07         4.26 o
  12   1  -5         87.53         74.92         2.61 o
  13   1  -5         93.89         93.73         2.76 o
  14   1  -5         62.59         71.74         3.20 o
  15   1  -5         59.86         57.44         3.49 o
 -12   2  -5          8.17          4.32         2.34 o
 -11   2  -5        127.48        135.94         5.39 o
 -10   2  -5         13.90         15.44         3.09 o
  -9   2  -5        123.94        109.76         6.18 o
  -7   2  -5        729.76        626.27        21.61 o
  -6   2  -5       1454.20       1201.41        23.72 o
  -5   2  -5         34.20         24.71         3.18 o
  -4   2  -5       2187.82       2053.62        47.64 o
  -3   2  -5        461.77        513.14        19.09 o
  -2   2  -5        184.30        169.83         8.14 o
  -1   2  -5        250.44        203.52         8.42 o
   0   2  -5       1320.95       1208.75        38.74 o
   2   2  -5         81.99         95.98         3.51 o
   3   2  -5       1235.05       1201.14        27.79 o
   4   2  -5          1.70          5.05         1.38 o
   5   2  -5        489.75        485.01        10.43 o
   6   2  -5        950.13        949.69        18.96 o
   7   2  -5       1432.72       1315.13        25.71 o
   8   2  -5       1172.22       1069.89        25.56 o
   9   2  -5        220.95        206.64         8.14 o
  10   2  -5       1785.38       1560.01        17.87 o
  11   2  -5        126.26        113.54         3.50 o
  12   2  -5        117.03        113.47         3.38 o
  13   2  -5         99.82         99.27         3.54 o
  14   2  -5         57.07         69.37         2.97 o
  15   2  -5         81.60         98.26         4.10 o
 -11   3  -5         29.15         27.69         2.96 o
 -10   3  -5          9.80         10.30         2.85 o
  -9   3  -5         90.25        104.43        10.11 o
  -8   3  -5        215.42        205.47        10.25 o
  -7   3  -5        207.50        174.81        13.75 o
  -6   3  -5        116.60         94.04         8.98 o
  -5   3  -5         12.70         11.76         3.56 o
  -4   3  -5        129.45        117.06         8.70 o
  -3   3  -5        861.65        805.09        28.63 o
   3   3  -5         77.33         78.04         5.89 o
   4   3  -5        162.21        142.72         5.89 o
   5   3  -5        936.77        877.29        39.02 o
   6   3  -5        472.21        421.79         9.83 o
   7   3  -5         70.27         70.55         4.05 o
   8   3  -5        129.47        118.00         5.29 o
   9   3  -5        365.03        313.58         6.62 o
  10   3  -5        218.21        196.33         6.01 o
  11   3  -5         74.24         71.29         3.39 o
  12   3  -5         12.79         10.69         2.22 o
  13   3  -5         31.11         25.99         3.16 o
  14   3  -5          9.35         10.11         2.13 o
 -10   4  -5          3.22         -0.56         5.05 o
  -9   4  -5         49.84         51.09         6.46 o
  -8   4  -5         77.04         69.06         8.98 o
  -7   4  -5         36.32         45.19         7.86 o
  -6   4  -5        422.40        380.37        18.25 o
  -5   4  -5        137.58        139.72        10.53 o
   3   4  -5        284.85        275.94        10.39 o
   4   4  -5        137.95        122.39         5.89 o
   5   4  -5        560.60        519.32        17.97 o
   6   4  -5        189.84        162.25        10.95 o
   7   4  -5        182.14        169.46         5.97 o
   8   4  -5        454.18        434.85         9.81 o
   9   4  -5         96.24         84.85         5.65 o
  10   4  -5         60.39         62.57         5.51 o
  11   4  -5         24.06         23.45         2.93 o
  12   4  -5         62.93         60.40         4.51 o
  13   4  -5         65.38         68.88         4.01 o
 -10   5  -5         66.75         64.56         7.58 o
  -9   5  -5         40.23         40.70         5.89 o
  -8   5  -5         44.67         49.97         6.18 o
  -7   5  -5        275.25        268.92        14.88 o
  -6   5  -5        156.66        145.13        11.23 o
  -5   5  -5        769.44        635.37        17.96 o
  -4   5  -5         56.31         47.70         4.95 o
  -3   5  -5       1011.27        890.66        43.65 o
  -2   5  -5          4.51          9.78         3.87 o
  -1   5  -5        808.97        702.17        19.35 o
   0   5  -5         57.92         53.41         3.57 o
   1   5  -5        130.32        133.05        12.91 o
   2   5  -5        385.88        340.06        10.58 o
   3   5  -5        149.58        140.09         6.32 o
   4   5  -5        600.90        501.52        11.60 o
   5   5  -5        477.33        425.73        13.92 o
   6   5  -5        405.80        362.92         8.04 o
   7   5  -5        502.88        425.39        11.09 o
   8   5  -5        110.97        101.63         5.51 o
   9   5  -5        397.33        355.44         9.72 o
  10   5  -5         17.79         22.78         4.49 o
  11   5  -5        138.74        162.43         7.04 o
  12   5  -5          6.92         10.03         5.05 o
  -8   6  -5         80.20         68.77         6.46 o
  -7   6  -5         63.02         63.44         8.70 o
  -6   6  -5        184.31        165.90        10.67 o
  -5   6  -5         42.90         33.97         6.18 o
  -4   6  -5        354.26        343.75        11.51 o
  -3   6  -5         13.07         17.92         3.87 o
  -2   6  -5        233.51        204.96        10.25 o
  -1   6  -5         32.20         30.95         2.67 o
   0   6  -5         17.26         18.65         2.46 o
   1   6  -5         80.69         89.97         4.18 o
   2   6  -5          9.60          7.63         2.08 o
   3   6  -5          5.14          5.12         2.08 o
   4   6  -5        103.78         91.01         4.91 o
   5   6  -5        170.35        164.21         6.81 o
   6   6  -5        209.03        209.84         8.73 o
   7   6  -5        309.99        282.80         8.70 o
   8   6  -5         91.47         87.95         5.63 o
   9   6  -5         10.31         17.68         4.77 o
  10   6  -5        227.98        210.54        10.67 o
  11   6  -5          8.88          5.61         3.37 o
  -6   7  -5         12.33         16.28         3.65 o
  -5   7  -5         12.62         18.25         4.21 o
  -4   7  -5        178.19        163.94         9.82 o
  -3   7  -5        103.21         98.90         4.07 o
  -2   7  -5         99.82         95.00         4.15 o
  -1   7  -5        104.15        105.76         6.00 o
   0   7  -5         28.25         30.61         2.56 o
   1   7  -5         66.37         67.29         3.51 o
   2   7  -5        126.01        123.71         4.88 o
   3   7  -5         23.63         15.57         2.84 o
   4   7  -5         96.69         90.95         4.50 o
   5   7  -5         87.55         80.09         5.35 o
   6   7  -5         33.11         32.12         3.67 o
   7   7  -5         47.34         42.99         7.30 o
   8   7  -5         69.69         62.85         4.26 o
  -1   8  -5         73.89         63.72         5.61 o
   0   8  -5         14.81          9.38         2.28 o
   1   8  -5         79.88         73.84         6.18 o
   2   8  -5          2.04          4.65         2.48 o
   3   8  -5        114.46        112.57         7.86 o
   4   8  -5         45.13         44.35         4.49 o
 -12   0  -4        113.96        117.34         6.18 o
 -11   0  -4        303.08        295.03        11.51 o
 -10   0  -4        526.64        519.88        18.53 o
  -9   0  -4         47.44         52.77         5.05 o
  -8   0  -4       1456.13       1233.36        35.51 o
  -7   0  -4        144.80        139.28         5.53 o
  -6   0  -4        488.52        431.46        17.40 o
  -5   0  -4        317.40        371.38        14.88 o
  -4   0  -4       2101.09       2352.94        75.51 o
  -3   0  -4        547.39        581.36        20.49 o
  -2   0  -4        384.66        414.61        14.88 o
  -1   0  -4       7067.15       7970.59       247.59 o
   1   0  -4       5215.25       5648.80       175.17 o
   2   0  -4        909.44       1098.99        35.09 o
   3   0  -4       7592.26       8587.04       266.68 o
   4   0  -4        408.46        453.35        16.00 o
   5   0  -4        496.91        560.83        19.23 o
   6   0  -4       2339.44       2661.29        60.04 o
   7   0  -4        305.42        381.74        10.82 o
   8   0  -4        448.30        460.90        12.90 o
   9   0  -4        131.84        139.33         6.35 o
  10   0  -4       1519.43       1442.59        49.97 o
  11   0  -4         28.49         31.58         2.76 o
  12   0  -4        553.67        527.47         8.98 o
  13   0  -4        330.17        336.74         7.15 o
  14   0  -4        129.31        146.32         4.30 o
  15   0  -4         98.45        109.61         5.55 o
 -13   1  -4          5.23          4.73         3.23 o
 -12   1  -4        184.87        178.97         5.83 o
 -11   1  -4         14.21         14.84         2.36 o
 -10   1  -4        154.18        148.38         5.36 o
  -9   1  -4       1178.46       1065.18        24.81 o
  -8   1  -4         90.67         90.51         8.10 o
  -7   1  -4        248.88        261.83         6.97 o
  -6   1  -4        105.89        103.92         6.60 o
  -5   1  -4        553.24        567.73        14.99 o
  -4   1  -4        615.84        719.57        31.30 o
  -3   1  -4        363.28        400.09        13.61 o
  -2   1  -4        609.51        801.44        26.95 o
   0   1  -4       1910.52       1945.07        60.91 o
   1   1  -4          4.44          4.26         1.07 o
   2   1  -4       1878.26       1995.83        44.46 o
   3   1  -4       3557.73       3953.82        87.44 o
   4   1  -4        662.97        824.83        15.88 o
   5   1  -4        439.09        455.23         8.28 o
   6   1  -4        721.78        866.83        14.88 o
   7   1  -4        518.46        579.76        10.70 o
   8   1  -4        150.63        152.75         4.49 o
   9   1  -4        350.95        353.39         7.82 o
  10   1  -4        116.66        117.99         6.91 o
  11   1  -4       1236.64       1205.56        11.85 o
  12   1  -4        157.77        150.37         3.03 o
  13   1  -4          8.28          6.73         1.55 o
  14   1  -4        175.48        196.11         3.86 o
  15   1  -4          3.52          5.97         1.61 o
 -13   2  -4          9.54         10.11         3.65 o
 -12   2  -4         50.41         50.50         3.61 o
 -11   2  -4          9.36         14.04         3.09 o
 -10   2  -4         24.94         25.26         3.65 o
  -8   2  -4         17.13         16.56         3.65 o
  -7   2  -4        184.81        164.19         5.40 o
  -6   2  -4         43.23         37.50         3.00 o
  -5   2  -4        171.44        188.91         7.23 o
  -4   2  -4        552.06        627.96        23.02 o
  -3   2  -4        125.85        135.30         7.58 o
  -2   2  -4        524.51        612.24        21.33 o
  -1   2  -4       1605.77       1884.43        59.79 o
   0   2  -4        726.63        748.66        24.42 o
   1   2  -4        182.19        196.84         8.98 o
   2   2  -4        615.32        688.95        23.16 o
   3   2  -4       1397.36       1586.48        36.03 o
   4   2  -4        344.85        370.28         8.05 o
   5   2  -4         79.68         89.62         3.40 o
   6   2  -4        400.14        447.82         9.94 o
   7   2  -4        221.94        234.25         6.43 o
   8   2  -4         52.44         57.91         6.44 o
   9   2  -4         67.94         69.41         4.32 o
  10   2  -4         32.28         30.31         2.30 o
  11   2  -4          1.84          5.62         1.79 o
  12   2  -4         22.71         19.25         1.90 o
  13   2  -4         11.87         15.50         1.82 o
  14   2  -4         42.41         53.74         3.10 o
  15   2  -4         10.55         15.20         1.81 o
 -11   3  -4         35.15         32.28         3.65 o
 -10   3  -4        129.09        121.73        15.02 o
  -9   3  -4        215.46        194.74         8.82 o
  -8   3  -4        496.50        465.03        14.59 o
  -7   3  -4       1307.08       1071.20        38.46 o
  -6   3  -4        138.33        155.59         7.34 o
  -5   3  -4       2331.18       2372.83        59.79 o
  -4   3  -4       1706.47       1912.78        62.88 o
  -3   3  -4        380.82        369.42        14.60 o
  -2   3  -4       1582.64       1736.50        56.42 o
  -1   3  -4        634.57        735.75        24.98 o
   0   3  -4        287.67        336.01        12.35 o
   2   3  -4        281.00        301.21        11.51 o
   3   3  -4        677.99        729.59        17.96 o
   4   3  -4       1471.90       1496.90        34.84 o
   5   3  -4        326.97        283.53         8.73 o
   6   3  -4       1751.95       1769.35        33.76 o
   7   3  -4       2217.17       2113.85        52.05 o
   8   3  -4        140.70        143.42         5.62 o
   9   3  -4       1215.82       1146.89        16.71 o
  10   3  -4        481.10        473.84         7.83 o
  11   3  -4        169.75        176.12         4.48 o
  12   3  -4        195.89        182.43         4.65 o
  13   3  -4         39.86         45.31         2.87 o
  14   3  -4        225.72        258.07         5.82 o
 -11   4  -4         22.29         27.51         5.05 o
 -10   4  -4         23.24         31.44         5.61 o
  -9   4  -4         75.51         63.44         8.70 o
  -8   4  -4         96.22         75.79         9.26 o
  -7   4  -4        148.04        139.51        10.95 o
  -6   4  -4        516.92        498.83        21.90 o
  -5   4  -4          8.66         12.68         3.14 o
  -4   4  -4        795.90        746.42        27.51 o
  -3   4  -4        103.20        106.11         7.30 o
   3   4  -4        384.30        361.56        13.47 o
   4   4  -4        824.83        840.00        20.40 o
   5   4  -4        185.61        171.30         5.86 o
   6   4  -4        799.38        769.92        19.62 o
   7   4  -4         27.72         30.48         4.67 o
   8   4  -4        611.91        529.70        11.08 o
   9   4  -4        149.95        136.41         5.59 o
  10   4  -4        139.59        147.63         5.81 o
  11   4  -4         76.71         81.25         4.43 o
  12   4  -4         13.99         17.31         2.63 o
  13   4  -4         31.74         34.14         2.79 o
 -10   5  -4          4.11         10.67         4.49 o
  -9   5  -4         12.80         16.84         4.77 o
  -8   5  -4         51.20         52.21         6.46 o
  -7   5  -4         99.75         85.62         9.54 o
  -6   5  -4          4.53          5.33         5.05 o
  -5   5  -4        106.34        119.56         7.69 o
  -4   5  -4        253.31        270.04        10.32 o
  -3   5  -4        118.38        121.19         7.62 o
  -2   5  -4        358.87        344.16        13.23 o
   1   5  -4         16.38         10.11         2.81 o
   2   5  -4        445.06        452.79        16.00 o
   3   5  -4        207.28        222.33         8.98 o
   4   5  -4        161.02        173.43         9.68 o
   5   5  -4         53.37         60.18         4.44 o
   6   5  -4        462.36        428.32        10.40 o
   7   5  -4        109.91        117.94         6.72 o
   8   5  -4         47.93         49.79         4.03 o
   9   5  -4        105.67        103.76         5.67 o
  10   5  -4         47.15         55.25         5.23 o
  11   5  -4         12.21         25.26         5.33 o
  12   5  -4         13.64         15.72         4.21 o
  -9   6  -4          8.24         10.39         3.93 o
  -8   6  -4        138.37        170.95        10.39 o
  -7   6  -4         52.57         76.63         8.98 o
  -6   6  -4        173.12        188.08        11.79 o
  -5   6  -4        118.37        126.59         6.91 o
  -4   6  -4        367.54        347.66        11.71 o
  -3   6  -4        105.69         86.49         6.51 o
  -2   6  -4        200.03        194.23         6.94 o
  -1   6  -4        486.27        484.95        11.97 o
   0   6  -4        415.08        380.88         9.25 o
   1   6  -4        152.20        146.31         8.12 o
   2   6  -4        468.63        467.93        11.02 o
   3   6  -4        509.03        517.15        11.76 o
   4   6  -4        265.58        264.84         8.88 o
   5   6  -4         29.83         27.92         2.80 o
   6   6  -4        257.23        283.94        11.33 o
   7   6  -4         93.87         93.39         5.94 o
   8   6  -4        183.04        193.44        12.91 o
   9   6  -4         24.43         27.09         6.32 o
  10   6  -4        113.35        121.55         8.98 o
  11   6  -4         29.54         32.28         4.77 o
  -7   7  -4        138.80        177.41        12.07 o
  -6   7  -4         23.45         28.07         4.21 o
  -5   7  -4        135.67        145.97         8.98 o
  -4   7  -4         62.37         72.64         9.54 o
  -3   7  -4        201.42        201.71         8.02 o
  -2   7  -4        122.09        130.31         4.82 o
  -1   7  -4        133.12        130.79         4.93 o
   0   7  -4        302.47        299.66         7.63 o
   1   7  -4          1.17          2.63         1.87 o
   2   7  -4        300.89        312.80         9.44 o
   3   7  -4        139.42        131.96         4.26 o
   4   7  -4        206.38        211.07         7.80 o
   5   7  -4        211.54        206.61        10.95 o
   6   7  -4        119.92        132.14         5.94 o
   7   7  -4        136.56        136.21         5.75 o
   8   7  -4         26.22         23.89         3.37 o
   9   7  -4        149.25        163.94        11.51 o
  -2   8  -4        209.62        189.48         9.54 o
  -1   8  -4         51.73         44.05         3.67 o
   0   8  -4          3.02         -1.12         2.34 o
   1   8  -4        189.31        183.87         8.98 o
   2   8  -4         40.76         41.26         5.05 o
   3   8  -4         21.24         21.33         3.65 o
   4   8  -4        246.01        263.03        10.67 o
   5   8  -4          5.61          7.58         2.81 o
 -14   1  -3         60.09         54.74         6.18 o
 -13   1  -3        119.58        113.41         5.61 o
 -12   1  -3        166.55        151.26         5.16 o
 -11   1  -3        150.85        145.99         5.26 o
 -10   1  -3         11.88          9.28         2.18 o
  -9   1  -3        302.01        275.39         7.94 o
  -8   1  -3        145.64        130.79         4.80 o
  -7   1  -3        176.83        144.56         4.87 o
  -6   1  -3        307.72        295.54         9.32 o
  -5   1  -3        834.66        802.75        19.95 o
  -4   1  -3         81.32         68.76         3.76 o
  -3   1  -3       1051.73       1066.71        35.37 o
  -2   1  -3       2610.40       2659.20        83.93 o
  -1   1  -3        938.75        923.83        29.76 o
   0   1  -3       2751.07       2686.43        83.65 o
   1   1  -3        847.83        788.24        42.68 o
   2   1  -3        330.71        301.73        11.09 o
   3   1  -3       3125.29       3107.21        68.88 o
   4   1  -3        403.61        416.30        10.52 o
   5   1  -3       1051.39       1003.10        16.70 o
   6   1  -3        319.78        341.22         6.77 o
   7   1  -3        755.29        738.40        13.12 o
   8   1  -3         70.01         68.69         3.22 o
   9   1  -3         27.29         21.53         2.67 o
  10   1  -3        312.39        293.57         5.50 o
  11   1  -3        193.52        191.98         3.51 o
  12   1  -3         70.71         73.52         2.62 o
  13   1  -3        137.76        132.75         3.23 o
  14   1  -3        264.14        275.82         5.41 o
  15   1  -3          1.45          0.64         1.48 o
 -13   2  -3         81.33         75.23         3.84 o
 -12   2  -3        104.71        104.43         5.61 o
 -11   2  -3        171.42        172.36         8.14 o
 -10   2  -3        924.64        714.42        28.35 o
  -9   2  -3        118.55        110.42         7.58 o
  -8   2  -3        961.47        758.33        19.14 o
  -7   2  -3         35.97         37.08         3.50 o
  -6   2  -3       1016.52        886.79        22.43 o
  -5   2  -3        615.90        583.87        15.48 o
  -4   2  -3        548.28        519.60        19.37 o
  -3   2  -3        930.15        901.93        30.60 o
  -2   2  -3        232.47        286.05        11.23 o
  -1   2  -3       1265.79       1057.69        81.55 o
   0   2  -3        199.64        195.19         5.06 o
   1   2  -3       1943.97       1822.82        49.27 o
   2   2  -3        120.04        104.77         5.15 o
   3   2  -3       1663.06       1514.47        87.93 o
   4   2  -3        270.10        207.82         5.13 o
   5   2  -3        850.72        818.89        16.21 o
   6   2  -3       1588.49       1506.35        28.79 o
   7   2  -3         84.05         78.36         4.44 o
   8   2  -3        995.11        900.98        20.88 o
   9   2  -3        562.90        522.08        19.53 o
  10   2  -3        354.48        308.17         5.71 o
  11   2  -3       1064.54        950.66        11.08 o
  12   2  -3        145.94        139.91         3.55 o
  13   2  -3        294.15        294.76         6.04 o
  14   2  -3          2.34          4.97         1.73 o
  15   2  -3         65.45         75.02         4.01 o
 -12   3  -3         41.61         44.35         4.49 o
 -11   3  -3        127.48        115.37         9.54 o
 -10   3  -3         55.71         65.41         9.54 o
  -9   3  -3         14.80         14.88         6.18 o
  -8   3  -3         53.62         48.28         7.30 o
  -7   3  -3         94.43         84.07         6.05 o
  -6   3  -3        114.23        111.10         6.32 o
  -5   3  -3        147.30        151.13         6.45 o
  -4   3  -3         60.93         69.62         6.74 o
  -3   3  -3        426.58        443.53        16.84 o
  -2   3  -3         89.49         84.49         5.33 o
  -1   3  -3       1290.15       1408.34        45.76 o
   0   3  -3        103.98        113.91         5.05 o
   1   3  -3        204.47        202.44         8.42 o
   2   3  -3        444.43        439.88        16.00 o
   3   3  -3        981.32        973.94        23.22 o
   4   3  -3        194.52        200.26         6.65 o
   5   3  -3         77.31         63.04         4.26 o
   6   3  -3        278.27        260.96         7.02 o
   7   3  -3         97.28         95.81         4.48 o
   8   3  -3        142.74        132.13         6.93 o
   9   3  -3         12.91         15.45         2.54 o
  10   3  -3         79.63         71.73         3.66 o
  11   3  -3        190.63        178.41         5.29 o
  12   3  -3         49.08         54.01         3.77 o
  13   3  -3         57.83         58.83         3.29 o
  14   3  -3         48.06         52.38         2.76 o
 -11   4  -3         67.91         77.20         8.14 o
 -10   4  -3         10.51         10.11         5.89 o
  -9   4  -3         46.79         40.70         7.02 o
  -8   4  -3        279.01        234.40        13.47 o
  -7   4  -3         93.44         83.37        10.67 o
  -6   4  -3         66.03         57.89         5.85 o
  -5   4  -3        536.19        461.77        19.37 o
  -4   4  -3        248.03        193.41        10.39 o
  -3   4  -3        131.47        122.95         8.14 o
  -2   4  -3        181.06        197.62         9.82 o
  -1   4  -3        999.00        924.67        31.44 o
   2   4  -3        730.43        590.90        21.61 o
   3   4  -3        481.82        442.69        17.40 o
   4   4  -3          1.54          3.99         2.25 o
   5   4  -3          3.40          5.21         2.11 o
   6   4  -3        360.23        322.26        15.16 o
   7   4  -3        246.13        207.17        13.19 o
   8   4  -3         83.79         85.49         5.74 o
   9   4  -3        238.18        183.47         8.37 o
  10   4  -3         84.17         74.66         5.13 o
  11   4  -3          2.99          7.23         2.80 o
  12   4  -3         50.32         48.13         4.50 o
  13   4  -3        113.84        118.81         4.34 o
 -11   5  -3         33.29         39.30         5.89 o
 -10   5  -3         13.89         18.81         5.05 o
  -9   5  -3        273.98        278.19        13.75 o
  -8   5  -3         13.77          1.68         4.77 o
  -7   5  -3        167.40        140.36        10.95 o
  -6   5  -3         62.87         63.44         5.55 o
  -5   5  -3        563.22        496.85        15.47 o
  -4   5  -3        373.99        325.51         9.30 o
  -3   5  -3         33.42         30.22         3.66 o
   1   5  -3        165.61        161.13         7.30 o
   2   5  -3       1482.53       1425.46        45.76 o
   3   5  -3        805.68        773.93        25.83 o
   4   5  -3        596.29        576.02        19.93 o
   5   5  -3        628.08        563.50        12.83 o
   6   5  -3          8.09          2.53         5.05 o
   7   5  -3        653.14        564.57        16.17 o
   8   5  -3        122.27        105.43         9.40 o
   9   5  -3         39.85         45.75         4.66 o
  10   5  -3        143.23        137.84         7.04 o
  11   5  -3        154.63        140.36         9.26 o
  12   5  -3         35.72         35.37         5.61 o
  -9   6  -3         23.96         21.90         4.77 o
  -8   6  -3         94.17         81.69         7.58 o
  -7   6  -3         77.77         78.04         8.14 o
  -6   6  -3        102.82        103.58         9.54 o
  -5   6  -3        122.72        103.73         9.82 o
  -4   6  -3         23.79         20.02         3.87 o
  -3   6  -3        236.57        230.98         7.49 o
  -2   6  -3        328.70        323.94        16.01 o
  -1   6  -3        170.05        166.40         6.86 o
   0   6  -3         20.81         19.85         2.23 o
   1   6  -3        201.64        187.29         7.49 o
   2   6  -3        103.59        103.33         7.60 o
   3   6  -3        194.62        190.56         6.30 o
   4   6  -3         32.94         35.47         2.89 o
   5   6  -3        149.55        136.55         5.95 o
   6   6  -3         30.54         24.42         5.89 o
   7   6  -3        271.54        253.19         9.12 o
   8   6  -3        198.26        186.11         7.62 o
   9   6  -3         81.67         76.70         6.74 o
  10   6  -3         29.17         32.04         3.56 o
  11   6  -3         63.49         66.53         5.33 o
  -7   7  -3          8.62          4.77         3.37 o
  -6   7  -3         13.22         14.88         4.21 o
  -5   7  -3         33.16         35.37         5.33 o
  -4   7  -3        100.30         81.41         8.42 o
  -3   7  -3        298.01        293.51        10.01 o
  -2   7  -3          5.97          6.42         2.00 o
  -1   7  -3          5.91          8.19         1.85 o
   0   7  -3         60.04         68.50         3.33 o
   1   7  -3         68.14         70.03         3.70 o
   2   7  -3         12.85         10.71         2.15 o
   3   7  -3         53.84         51.66         3.23 o
   4   7  -3          2.78          6.18         2.09 o
   5   7  -3        356.26        332.93        14.88 o
   6   7  -3          0.17         -0.52         2.76 o
   7   7  -3         19.94         24.65         3.16 o
   8   7  -3         32.30         40.18         3.67 o
  -2   8  -3         78.12         69.67         4.38 o
  -1   8  -3        343.45        302.44         9.12 o
   0   8  -3          6.01          7.71         2.39 o
   1   8  -3         91.23         95.63         4.15 o
   2   8  -3        148.01        131.37         7.58 o
   3   8  -3        252.20        229.32         9.40 o
   4   8  -3        120.44        117.06         6.46 o
   5   8  -3         22.38         32.56         4.21 o
 -13   0  -2        106.70        115.93         5.89 o
 -12   0  -2        539.92        505.57        17.97 o
 -11   0  -2        107.47         93.20         5.89 o
 -10   0  -2        645.59        590.34        20.77 o
  -9   0  -2         98.25        107.85         5.18 o
  -8   0  -2        468.66        457.94        12.39 o
  -7   0  -2        222.06        186.96        10.11 o
  -6   0  -2        679.02        774.77        27.51 o
  -5   0  -2         29.83         31.16         4.49 o
  -4   0  -2       2490.91       2761.94        87.58 o
  -3   0  -2       1628.74       1760.08        56.14 o
  -2   0  -2       1930.47       2126.69        67.09 o
  -1   0  -2      24619.42      28071.38       870.77 o
   0   0  -2       3988.59       3980.24       123.23 o
   1   0  -2       3983.07       4135.76       128.29 o
   2   0  -2      24486.91      25752.12       798.07 o
   3   0  -2       1965.05       2061.84        64.84 o
   4   0  -2       1749.35       1764.01        56.14 o
   5   0  -2       2355.53       2522.73        73.83 o
   6   0  -2         34.96         30.10         2.78 o
   7   0  -2        682.05        752.81        18.76 o
   8   0  -2        251.93        231.96         7.84 o
   9   0  -2        497.99        512.96        33.55 o
  10   0  -2         98.56         89.22         5.75 o
  11   0  -2        700.56        670.52        10.86 o
  12   0  -2        137.33        124.40         5.72 o
  13   0  -2        555.29        552.61         9.14 o
  14   0  -2         88.79        103.04         4.46 o
  15   0  -2        132.23        166.20         4.47 o
 -13   1  -2         92.54         91.09         3.77 o
 -12   1  -2         42.77         41.37         3.27 o
 -11   1  -2        476.83        452.97        11.61 o
 -10   1  -2          4.86          6.22         3.93 o
  -9   1  -2         78.95         65.97         5.05 o
  -8   1  -2        259.58        250.19         6.77 o
  -7   1  -2        353.31        382.77        11.51 o
  -6   1  -2        631.41        711.72        18.16 o
  -5   1  -2        335.24        385.11        11.09 o
  -4   1  -2        587.40        614.75        15.18 o
  -3   1  -2        843.95       1007.20        33.12 o
  -2   1  -2       2862.23       3303.44       103.58 o
  -1   1  -2       4205.13       5049.48       156.92 o
   0   1  -2        337.82        332.93         7.64 o
   1   1  -2        420.15        391.29        19.79 o
   2   1  -2       3719.54       3773.68       113.99 o
   3   1  -2       2895.11       3061.56        67.89 o
   4   1  -2       1072.19       1179.73        27.09 o
   5   1  -2        531.92        546.17        11.13 o
   6   1  -2        337.67        369.45         7.86 o
   7   1  -2        670.89        750.23        13.26 o
   8   1  -2        366.86        406.94         8.25 o
   9   1  -2        307.64        298.10         7.58 o
  10   1  -2         93.54         90.66         3.49 o
  11   1  -2          8.47          7.80         1.52 o
  12   1  -2        537.24        536.68         6.44 o
  13   1  -2         48.99         52.64         2.53 o
  14   1  -2        106.13        119.78         3.09 o
  15   1  -2        118.35        141.81         3.13 o
 -13   2  -2         16.99          9.93         2.17 o
 -12   2  -2         30.65         25.54         3.65 o
 -11   2  -2          5.76          6.53         3.37 o
 -10   2  -2         13.08         11.84         3.65 o
  -9   2  -2        101.91         95.25         5.41 o
  -8   2  -2         16.03         20.22         2.38 o
  -7   2  -2        121.66        103.66         4.15 o
  -6   2  -2        655.94        678.05        17.76 o
  -5   2  -2        701.07        765.38        19.25 o
  -4   2  -2        407.76        459.25        17.40 o
  -3   2  -2        251.94        281.56        11.23 o
  -2   2  -2        863.61       1024.36        23.52 o
  -1   2  -2        500.24        613.64        14.39 o
   0   2  -2        844.08        969.74        22.03 o
   1   2  -2       1043.90       1121.96        42.25 o
   2   2  -2        657.26        738.37        13.99 o
   3   2  -2        728.90        765.78        19.26 o
   4   2  -2        129.57        135.17         3.85 o
   5   2  -2        313.78        352.47        12.40 o
   6   2  -2        650.06        668.78        13.83 o
   7   2  -2        563.71        584.66        12.64 o
   8   2  -2         90.69         96.84         4.53 o
   9   2  -2         19.83         18.04         2.66 o
  10   2  -2         47.04         51.52         2.72 o
  11   2  -2         28.40         28.98         2.26 o
  12   2  -2         24.27         28.04         2.79 o
  13   2  -2         22.91         27.25         2.30 o
  14   2  -2         23.08         23.80         1.89 o
  15   2  -2         43.78         51.77         3.48 o
 -12   3  -2         86.95         89.55         8.14 o
 -11   3  -2        318.54        372.79        17.12 o
 -10   3  -2         51.51         39.58         5.89 o
  -9   3  -2        880.06        763.54        28.91 o
  -8   3  -2         75.34         70.74         8.70 o
  -7   3  -2        719.97        632.18        25.12 o
  -6   3  -2        956.42        988.07        24.81 o
  -5   3  -2        150.96        154.11         8.70 o
  -4   3  -2       2341.74       2520.53        81.13 o
  -3   3  -2       2107.20       2620.74        83.93 o
  -2   3  -2       1109.81       1367.64        44.91 o
  -1   3  -2       1966.03       2373.60        53.40 o
   0   3  -2        517.92        551.78        13.49 o
   1   3  -2        607.70        628.98        15.18 o
   2   3  -2       1782.97       2026.28        45.75 o
   3   3  -2        987.76       1028.95        19.71 o
   4   3  -2       2062.53       2325.96        52.90 o
   5   3  -2       2448.90       2533.42        57.86 o
   6   3  -2        162.19        160.56         5.17 o
   7   3  -2        993.98       1019.80        20.69 o
   8   3  -2        700.19        670.21        18.15 o
   9   3  -2         74.13         75.08         3.82 o
  10   3  -2        888.40        857.93        13.21 o
  11   3  -2         63.26         62.36         3.56 o
  12   3  -2        319.09        348.79         7.22 o
  13   3  -2         90.83        105.92         3.79 o
  14   3  -2         11.66          9.98         1.92 o
 -12   4  -2         45.35         51.37         6.18 o
 -11   4  -2         13.07         18.25         4.77 o
 -10   4  -2        151.52        153.55        10.67 o
  -9   4  -2         58.75         42.95         6.74 o
  -8   4  -2        170.88        165.06        11.51 o
  -7   4  -2         28.95         23.86         5.61 o
  -6   4  -2        289.59        255.73        10.10 o
  -5   4  -2        289.87        245.91        12.35 o
  -4   4  -2         28.54         32.56         5.05 o
  -3   4  -2         85.70         90.67         7.02 o
  -2   4  -2        951.39       1120.61        37.90 o
  -1   4  -2       1527.04       1851.31        60.07 o
   0   4  -2        383.51        412.80        20.63 o
   1   4  -2        288.06        309.99         8.91 o
   2   4  -2       1681.66       1775.23        58.39 o
   3   4  -2        978.46        976.88        33.97 o
   4   4  -2        147.02        139.95         5.33 o
   5   4  -2         53.27         53.98         6.04 o
   6   4  -2        371.95        328.44        15.44 o
   7   4  -2        361.76        330.96        16.00 o
   8   4  -2         46.08         52.30         4.92 o
   9   4  -2        205.53        197.95         7.43 o
  10   4  -2         43.18         45.77         3.45 o
  11   4  -2        170.75        174.41         5.47 o
  12   4  -2         21.34         24.78         2.68 o
  13   4  -2         44.36         51.32         4.46 o
 -11   5  -2         37.22         50.25         5.89 o
 -10   5  -2        147.33        152.71         9.82 o
  -9   5  -2         15.76         16.28         5.05 o
  -8   5  -2         38.07         40.98         6.46 o
  -7   5  -2         45.18         45.76         6.74 o
  -6   5  -2         30.27         35.28         6.32 o
  -5   5  -2         72.52         80.45         6.31 o
  -4   5  -2         97.99        100.66         6.39 o
  -3   5  -2        675.14        656.44        34.04 o
  -2   5  -2         33.82         25.83         4.49 o
   1   5  -2        193.35        209.97         8.42 o
   2   5  -2         27.55         31.16         3.93 o
   3   5  -2         15.25         14.79         2.42 o
   4   5  -2        386.43        374.25        10.72 o
   5   5  -2        144.87        140.64         5.81 o
   6   5  -2         58.21         67.37         9.54 o
   7   5  -2        114.82        116.26         6.74 o
   8   5  -2         42.92         45.12         8.28 o
   9   5  -2          6.16          9.10         6.18 o
  10   5  -2         14.60         17.11         5.19 o
  11   5  -2        108.86        108.64         8.42 o
  12   5  -2         33.23         31.44         4.49 o
 -10   6  -2        179.79        182.74         8.70 o
  -9   6  -2         92.54         94.88         7.30 o
  -8   6  -2         32.47         28.07         5.89 o
  -7   6  -2         76.68         94.88         9.82 o
  -6   6  -2         43.84         38.24         6.46 o
  -5   6  -2        122.81        123.85         6.91 o
  -4   6  -2        114.57         97.59         5.14 o
  -3   6  -2        602.97        601.79        13.87 o
  -2   6  -2         85.30         78.46         5.92 o
  -1   6  -2        614.94        581.45        13.55 o
   0   6  -2        636.47        647.45        12.28 o
   1   6  -2        709.86        724.84        13.47 o
   2   6  -2        759.68        750.33        16.35 o
   3   6  -2         41.41         38.31         3.65 o
   4   6  -2        458.07        469.59        10.90 o
   5   6  -2        109.60        110.67         6.18 o
   6   6  -2         79.04         77.35         5.59 o
   7   6  -2          9.52          4.67         5.61 o
   8   6  -2         58.89         65.50         5.35 o
   9   6  -2         22.25         21.56         6.60 o
  10   6  -2         72.73         81.56         4.91 o
  11   6  -2        170.38        166.46         8.70 o
  -7   7  -2         88.69        103.86         7.30 o
  -6   7  -2        106.05        105.27         8.14 o
  -5   7  -2         23.84         18.51         3.27 o
  -4   7  -2         17.78         22.56         3.56 o
  -3   7  -2        136.97        131.98         6.83 o
  -2   7  -2        274.21        293.72         6.78 o
  -1   7  -2        283.51        290.86         6.66 o
   0   7  -2        471.11        503.70        10.90 o
   1   7  -2        441.76        494.82        13.27 o
   2   7  -2        328.38        341.05         9.60 o
   3   7  -2        292.65        303.15         7.72 o
   4   7  -2        188.61        182.47         5.76 o
   5   7  -2         41.38         44.33         4.26 o
   6   7  -2         44.63         43.87         9.97 o
   7   7  -2        128.78        133.91         5.99 o
   8   7  -2        102.61        104.03         6.74 o
  -3   8  -2         19.33         19.65         3.37 o
  -2   8  -2         35.30         27.23         3.93 o
  -1   8  -2        258.42        256.57        11.51 o
   0   8  -2         66.44         69.70         3.63 o
   1   8  -2        130.12        123.41        10.67 o
   2   8  -2        300.86        298.69         8.51 o
   3   8  -2          6.75         14.59         2.63 o
   4   8  -2         26.99         26.67         4.49 o
   5   8  -2         12.92         16.56         3.37 o
 -14   1  -1         27.30         25.26         3.09 o
 -13   1  -1        105.96         92.07         4.49 o
 -12   1  -1         27.41         23.66         2.38 o
 -11   1  -1        109.51        100.00         8.85 o
 -10   1  -1          3.08          2.48         2.14 o
  -9   1  -1        175.75        140.27         5.10 o
  -8   1  -1         22.33         26.35         2.35 o
  -7   1  -1        103.95        105.71         6.46 o
  -6   1  -1        156.02        148.83         5.65 o
  -5   1  -1        605.31        644.74        16.08 o
  -4   1  -1       1646.70       1624.22        37.12 o
  -3   1  -1        180.35        179.66         7.86 o
  -2   1  -1        810.88        823.05        26.67 o
  -1   1  -1       5732.41       6228.48       193.13 o
   0   1  -1       2264.55       2300.73        71.58 o
   1   1  -1      10443.44      10082.92       180.11 o
   2   1  -1        523.33        507.37         9.62 o
   3   1  -1       1107.14       1023.02        19.01 o
   4   1  -1        447.53        436.50        11.02 o
   5   1  -1       1486.77       1411.85        26.52 o
   6   1  -1         30.66         48.02         2.34 o
   7   1  -1        133.87        144.38         4.06 o
   8   1  -1        191.47        178.96         4.80 o
   9   1  -1         78.47         65.20         4.24 o
  10   1  -1         62.72         55.48         2.33 o
  11   1  -1         38.18         40.25         1.87 o
  12   1  -1        162.54        152.89         3.41 o
  13   1  -1         32.05         33.44         2.00 o
  14   1  -1         37.74         43.29         2.15 o
  15   1  -1        220.61        239.54         5.20 o
 -13   2  -1         86.29         75.27         4.51 o
 -12   2  -1        324.63        305.80        15.86 o
 -11   2  -1         22.34         21.61         5.33 o
 -10   2  -1       1014.59        867.45        27.79 o
  -9   2  -1        324.31        272.39        14.46 o
  -8   2  -1        213.61        181.69         8.35 o
  -7   2  -1          5.21          2.76         3.69 o
  -6   2  -1         31.45         35.19         4.77 o
  -5   2  -1        442.63        392.57        10.91 o
  -4   2  -1       1518.76       1618.60        52.77 o
  -3   2  -1        608.38        581.36        20.21 o
  -2   2  -1       7103.72       7950.10       247.03 o
  -1   2  -1       2357.35       2712.48        60.24 o
   0   2  -1      14539.22      15594.76       555.53 o
   1   2  -1      10025.20      11021.67       341.91 o
   2   2  -1       6017.71       6010.40       107.99 o
   3   2  -1       1745.90       1852.63        33.98 o
   4   2  -1       2483.97       2362.44        71.59 o
   5   2  -1        136.47        154.06         4.43 o
   6   2  -1        436.51        416.83         9.34 o
   7   2  -1         51.84         40.77         3.07 o
   8   2  -1         25.86         21.53         2.70 o
   9   2  -1        608.84        560.92        19.65 o
  10   2  -1        194.68        163.67         4.32 o
  11   2  -1        800.94        710.78        10.48 o
  12   2  -1        269.25        255.28         4.93 o
  13   2  -1         32.77         34.57         2.37 o
  14   2  -1        163.18        169.71         3.97 o
 -13   3  -1         26.47         23.30         5.05 o
 -12   3  -1         13.40         16.28         4.49 o
 -11   3  -1         76.03         60.63         7.58 o
 -10   3  -1         73.10         61.20         8.14 o
  -9   3  -1         48.99         36.49         7.02 o
  -8   3  -1         14.31         19.93         5.61 o
  -7   3  -1         44.36         42.82         4.71 o
  -6   3  -1         13.72         15.09         2.96 o
  -5   3  -1        126.93        131.09         8.42 o
  -4   3  -1         70.67         72.70         5.61 o
  -3   3  -1        346.17        343.05         9.53 o
  -2   3  -1        381.91        408.18        10.72 o
  -1   3  -1        813.10        927.39        21.93 o
   0   3  -1        248.72        286.94         7.93 o
   1   3  -1       1486.20       1651.64        37.61 o
   2   3  -1        350.06        361.00        14.04 o
   3   3  -1        158.12        132.25         3.79 o
   4   3  -1         43.80         51.40         3.43 o
   5   3  -1         85.98         79.67         3.37 o
   6   3  -1         80.15         87.90         3.94 o
   7   3  -1        151.65        158.01         6.60 o
   8   3  -1         42.58         42.65         4.77 o
   9   3  -1         83.78         79.12         3.45 o
  10   3  -1         55.96         50.36         3.71 o
  11   3  -1         35.80         32.86         2.33 o
  12   3  -1         89.90         89.47         3.51 o
  13   3  -1         10.73         11.31         2.00 o
  14   3  -1         19.63         22.96         2.17 o
 -12   4  -1         31.30         34.25         4.77 o
 -11   4  -1         47.03         52.49         7.58 o
 -10   4  -1        138.28        140.64        10.11 o
  -9   4  -1         48.83         39.86         5.89 o
  -8   4  -1        113.18         96.85        10.67 o
  -7   4  -1        400.50        326.75        15.72 o
  -6   4  -1         71.22         63.16         8.14 o
  -5   4  -1        535.83        485.35        19.65 o
  -4   4  -1        225.61        206.89        10.39 o
  -3   4  -1        318.94        311.03        13.19 o
  -2   4  -1        187.78        208.85         9.82 o
  -1   4  -1         82.71        103.05         5.89 o
   0   4  -1        649.19        636.40        16.07 o
   1   4  -1        118.99        125.34         4.84 o
   2   4  -1        380.52        414.33        11.38 o
   3   4  -1         33.30         32.60         3.10 o
   4   4  -1        428.67        385.90        10.51 o
   5   4  -1         85.95         74.34         5.05 o
   6   4  -1        339.07        323.94        15.44 o
   7   4  -1         89.09         85.42         6.88 o
   8   4  -1         81.34         83.33         7.14 o
   9   4  -1        142.05        146.12        19.09 o
  10   4  -1        118.04        107.73         6.43 o
  11   4  -1        124.38        113.32         5.82 o
  12   4  -1         10.53         16.71         3.77 o
  13   4  -1         31.29         26.86         3.65 o
 -11   5  -1        318.92        346.96        15.16 o
 -10   5  -1         43.52         47.72         6.46 o
  -9   5  -1        174.24        170.95        11.23 o
  -8   5  -1         20.64          7.02         5.05 o
  -7   5  -1        240.96        203.24        12.63 o
  -6   5  -1        137.62        130.75         7.67 o
  -5   5  -1          4.25          7.93         3.15 o
  -4   5  -1        474.67        445.40        11.23 o
  -3   5  -1        322.62        295.59        14.04 o
  -2   5  -1        910.09        805.65        29.19 o
  -1   5  -1       2057.92       2134.83        69.90 o
   0   5  -1        419.18        425.00        17.12 o
   1   5  -1       2548.32       2322.88        52.96 o
   2   5  -1        139.47        149.83         5.56 o
   3   5  -1       1349.18       1263.51        30.01 o
   4   5  -1        382.97        342.48        10.18 o
   5   5  -1        309.66        288.67         9.10 o
   6   5  -1        235.22        214.75        13.75 o
   7   5  -1         20.43         20.00         3.96 o
   8   5  -1        180.88        156.21        13.19 o
   9   5  -1         45.04         32.21         4.26 o
  10   5  -1        281.73        263.77        14.88 o
  11   5  -1        114.42        114.40         5.65 o
  12   5  -1        209.93        206.04        10.39 o
 -10   6  -1         78.75         73.27         6.74 o
  -9   6  -1         10.10          6.18         3.65 o
  -8   6  -1        126.62        125.76         9.26 o
  -7   6  -1         66.65         66.81         8.42 o
  -6   6  -1          7.62         10.33         3.48 o
  -5   6  -1         86.99         88.91         9.12 o
  -4   6  -1        319.28        311.40         9.77 o
  -3   6  -1         65.66         62.59         4.62 o
  -2   6  -1        410.21        374.27         9.86 o
  -1   6  -1        104.27        100.06         5.82 o
   0   6  -1         23.27         23.90         2.51 o
   1   6  -1         22.70         21.79         3.60 o
   2   6  -1        122.89        119.09         4.59 o
   3   6  -1        492.14        461.90        10.69 o
   4   6  -1        358.62        355.40         8.96 o
   5   6  -1         45.16         46.20         5.33 o
   6   6  -1         39.59         38.00         3.91 o
   7   6  -1         16.95         15.73         3.79 o
   8   6  -1         54.21         58.96         5.06 o
   9   6  -1        160.25        164.47         6.85 o
  10   6  -1         17.36         27.15         5.19 o
  -8   7  -1         31.99         27.23         3.93 o
  -7   7  -1         43.74         49.97         6.46 o
  -6   7  -1          5.45          5.61         3.93 o
  -5   7  -1         18.75         12.79         3.27 o
  -4   7  -1        153.24        158.00        10.81 o
  -3   7  -1         72.70         81.13         4.50 o
  -2   7  -1         59.89         64.11         4.59 o
  -1   7  -1         12.00         14.26         2.02 o
   0   7  -1         14.55         17.28         2.15 o
   1   7  -1          4.59          8.98         1.99 o
   2   7  -1        122.57        127.43         5.56 o
   3   7  -1          7.44          9.19         2.45 o
   4   7  -1          1.53          5.56         2.06 o
   5   7  -1         16.51         15.20         3.57 o
   6   7  -1          6.42          6.12         3.16 o
   7   7  -1         16.34         24.20         3.65 o
   8   7  -1          5.91          7.09         2.83 o
  -4   8  -1         37.57         28.35         3.93 o
  -3   8  -1        286.45        271.73        11.51 o
  -2   8  -1         43.27         53.34         6.46 o
  -1   8  -1        229.24        230.22        11.65 o
   0   8  -1        432.90        416.34        10.83 o
   1   8  -1         74.74         81.42         3.84 o
   2   8  -1        371.23        387.84        10.82 o
   3   8  -1         96.27         93.27         4.75 o
   4   8  -1        148.53        157.48         7.86 o
   5   8  -1         15.78         14.88         3.37 o
 -14   0   0        223.66        190.60         7.86 o
 -13   0   0          3.86          3.65         2.53 o
 -12   0   0        116.92        122.11         6.74 o
 -11   0   0        327.01        274.82        11.23 o
 -10   0   0        143.61        144.01         7.30 o
  -9   0   0        156.27        148.55         9.82 o
  -8   0   0        434.53        460.09        18.81 o
  -7   0   0        151.80        181.62         8.98 o
  -6   0   0        741.48        854.21        29.19 o
  -5   0   0        460.88        647.89        22.46 o
  -4   0   0        414.17        408.16        14.60 o
  -3   0   0       7365.57       7944.76       246.75 o
  -2   0   0       6052.34       6811.80       211.10 o
  -1   0   0         70.36         93.76         3.37 o
   1   0   0         70.71         84.21         3.09 o
   2   0   0       6047.13       6367.15       197.34 o
   3   0   0       7367.49       7630.08       236.92 o
   4   0   0        413.81        374.47        13.47 o
   5   0   0        451.58        556.99        26.67 o
   6   0   0        741.70        790.44        37.05 o
   7   0   0        153.15        189.51         8.84 o
   8   0   0        435.38        455.99        12.80 o
   9   0   0        159.58        153.22         6.75 o
  10   0   0        142.59        142.67         4.44 o
  11   0   0        327.83        283.23         6.14 o
  12   0   0        116.00        123.79         4.14 o
  13   0   0          3.43          0.95         2.01 o
  14   0   0        222.28        223.61         8.83 o
  15   0   0         16.81         11.87         2.28 o
 -14   1   0         33.79         30.32         3.09 o
 -13   1   0        159.48        154.95         6.55 o
 -12   1   0         18.55         17.34         4.15 o
 -11   1   0        167.46        151.28         4.90 o
 -10   1   0        666.22        616.75        14.95 o
  -9   1   0        149.78        145.78         5.00 o
  -8   1   0          4.23          5.93         1.98 o
  -7   1   0        124.87        121.78         5.46 o
  -6   1   0          6.77         17.57         2.18 o
  -5   1   0       2653.87       3108.35        69.67 o
  -4   1   0        710.99        945.75        22.13 o
  -3   1   0       1229.64       1440.90        46.04 o
  -2   1   0       4199.96       4863.65       151.30 o
  -1   1   0       1042.18       1318.23        41.55 o
   0   1   0         10.08         15.44         1.68 o
   1   1   0       1043.41       1242.74        22.58 o
   2   1   0       4213.69       4387.36        78.71 o
   3   1   0       1235.07       1275.08        23.50 o
   4   1   0        714.75        877.96        20.54 o
   5   1   0       2662.08       2834.14        93.41 o
   6   1   0         12.16         22.42         1.82 o
   7   1   0        125.70        116.02         3.61 o
   8   1   0          0.62          3.76         1.65 o
   9   1   0        150.51        158.95         9.01 o
  10   1   0        668.33        640.07         7.15 o
  11   1   0        165.80        166.15         3.37 o
  12   1   0         17.26         15.24         1.77 o
  13   1   0        158.57        188.80         3.68 o
  14   1   0         33.63         36.65         1.83 o
  15   1   0         53.06         62.45         3.87 o
 -14   2   0         52.58         61.20         7.02 o
 -13   2   0         44.13         55.10         3.89 o
 -12   2   0          0.88          0.65         3.79 o
 -11   2   0         16.68         21.53         4.91 o
 -10   2   0         76.70         75.08         5.61 o
  -9   2   0          0.66          3.34         2.54 o
  -8   2   0         28.82         30.40         2.58 o
  -7   2   0        248.52        251.95         8.33 o
  -6   2   0        783.16        885.02        21.83 o
  -5   2   0        282.86        299.09         8.73 o
  -4   2   0        975.35       1093.38        36.49 o
  -3   2   0        132.21        176.01         7.58 o
  -2   2   0        302.91        354.82        12.63 o
  -1   2   0       3806.43       4827.44       106.49 o
   0   2   0       9391.79      11877.20       260.23 o
   1   2   0       3777.10       4529.14        99.94 o
   2   2   0        301.61        340.70         7.01 o
   3   2   0        123.45        140.90         5.50 o
   4   2   0        965.25        954.31        32.05 o
   5   2   0        282.91        253.37        23.85 o
   6   2   0        772.79        837.70        20.74 o
   7   2   0        248.84        242.25        20.91 o
   8   2   0         30.41         36.14         3.84 o
   9   2   0          2.06         -1.54         2.48 o
  10   2   0         78.04         75.22         3.07 o
  11   2   0         16.89         15.98         1.90 o
  12   2   0          0.86         -0.25         1.68 o
  13   2   0         43.50         55.40         2.70 o
  14   2   0         53.21         75.40         2.63 o
 -13   3   0        134.46        177.13        10.39 o
 -12   3   0         39.97         44.91         7.02 o
 -11   3   0        367.52        337.14        15.72 o
 -10   3   0         33.81         33.69         7.02 o
  -9   3   0        695.84        595.11        23.86 o
  -8   3   0        527.45        490.41        20.77 o
  -7   3   0          3.94          3.65         3.37 o
  -6   3   0        403.90        402.83        16.98 o
  -5   3   0       1288.31       1475.99        49.12 o
  -4   3   0       1551.50       1707.58        55.86 o
  -3   3   0       1660.02       1924.50        43.97 o
  -2   3   0        446.28        625.94        15.48 o
  -1   3   0       2811.18       3398.29        75.82 o
   0   3   0         18.74         20.38         2.08 o
   1   3   0       2805.12       3337.36        74.53 o
   2   3   0        435.02        598.25        15.58 o
   3   3   0       1651.04       1861.29        42.47 o
   4   3   0       1551.34       1571.03        36.32 o
   5   3   0       1278.38       1405.53        23.33 o
   6   3   0        394.38        366.49        10.91 o
   7   3   0          4.54          3.77         2.43 o
   8   3   0        525.82        586.69        22.74 o
   9   3   0        700.49        647.30         9.21 o
  10   3   0         33.46         30.41         2.22 o
  11   3   0        371.59        380.92         7.29 o
  12   3   0         39.41         47.18         3.18 o
  13   3   0        137.10        172.79         5.25 o
  14   3   0         13.58         11.81         2.11 o
 -13   4   0        157.43        185.55         9.54 o
 -12   4   0         28.27         35.37         4.77 o
 -11   4   0          9.45          8.14         4.49 o
 -10   4   0        133.34        120.15         9.54 o
  -9   4   0         33.95         23.30         5.33 o
  -8   4   0        270.05        240.01        14.04 o
  -7   4   0        250.36        189.48        11.79 o
  -6   4   0        120.58        114.53         8.42 o
  -5   4   0         26.18         43.51         5.61 o
  -4   4   0       1457.14       1491.71        49.97 o
  -3   4   0          1.76          2.61         2.02 o
  -2   4   0        702.44        777.99        29.05 o
  -1   4   0        787.65        949.29        23.44 o
   0   4   0       2302.73       2869.83       115.37 o
   1   4   0        799.66        974.29        23.61 o
   2   4   0        702.00        792.13        19.73 o
   3   4   0          2.14          9.12         2.95 o
   4   4   0       1465.41       1518.03        28.88 o
   5   4   0         34.35         40.81         3.69 o
   6   4   0        122.17        131.37         9.54 o
   7   4   0        255.03        207.40         8.93 o
   8   4   0        266.43        260.35        10.01 o
   9   4   0         32.87         25.05         4.49 o
  10   4   0        132.63        124.44         5.12 o
  11   4   0          7.06          7.13         2.65 o
  12   4   0         28.20         28.91         3.28 o
  13   4   0        159.37        209.69        10.39 o
 -12   5   0        144.48        144.29         8.42 o
 -11   5   0         16.49         18.81         4.49 o
 -10   5   0         22.50         19.37         5.89 o
  -9   5   0         18.67         19.37         5.33 o
  -8   5   0         16.26         16.56         5.61 o
  -7   5   0          9.16          7.30         5.05 o
  -6   5   0         26.20         24.94         4.16 o
  -5   5   0         12.19         19.54         3.14 o
  -4   5   0         36.43         31.09         3.62 o
  -3   5   0        349.90        338.82        14.88 o
  -2   5   0        105.84        114.81         7.58 o
  -1   5   0          2.98          3.65         2.53 o
   0   5   0         54.16         51.97         4.25 o
   1   5   0          2.94         -1.10         1.77 o
   2   5   0        112.71        125.48         5.14 o
   3   5   0        360.32        349.05        10.05 o
   4   5   0         33.58         33.97         3.93 o
   5   5   0         13.38         18.74         2.83 o
   6   5   0         25.34         24.65         4.07 o
   7   5   0          7.29          9.59         4.07 o
   8   5   0         15.54         16.44         4.49 o
   9   5   0         16.68          8.56         3.77 o
  10   5   0         21.20         17.69         9.68 o
  11   5   0         17.81         29.73         3.67 o
  12   5   0        139.34        135.02         7.58 o
 -10   6   0         59.83         56.42         6.46 o
  -9   6   0         21.25         36.21         5.89 o
  -8   6   0         26.56         27.51         5.33 o
  -7   6   0         11.59         21.33         6.46 o
  -6   6   0         12.01         12.40         4.49 o
  -5   6   0        492.39        476.77        11.59 o
  -4   6   0         11.37         12.74         2.76 o
  -3   6   0        764.70        744.31        23.79 o
  -2   6   0        353.84        366.21         9.82 o
  -1   6   0        149.85        141.68         6.94 o
   0   6   0        936.74        926.99        18.84 o
   1   6   0        156.70        142.14         5.17 o
   2   6   0        343.63        351.79         9.18 o
   3   6   0        771.60        788.38        16.51 o
   4   6   0          8.97          4.52         2.45 o
   5   6   0        487.07        477.52         9.58 o
   6   6   0         14.57          8.16         3.44 o
   7   6   0          8.02          6.78         3.78 o
   8   6   0         23.89         25.42         3.77 o
   9   6   0         23.23         31.28         3.67 o
  10   6   0         60.80         62.86         4.07 o
  -8   7   0        253.50        241.98        11.23 o
  -7   7   0          1.31          1.96         3.65 o
  -6   7   0         14.05         17.93         3.07 o
  -5   7   0        142.46        142.24         6.59 o
  -4   7   0          9.98         14.51         3.86 o
  -3   7   0        151.58        162.69         5.86 o
  -2   7   0         20.39         23.13         2.45 o
  -1   7   0        409.60        462.50        10.46 o
   0   7   0          0.60          1.87         1.77 o
   1   7   0        415.42        467.89        10.72 o
   2   7   0         20.04         22.71         4.90 o
   3   7   0        157.98        174.80         7.30 o
   4   7   0         11.75         13.44         3.37 o
   5   7   0        145.53        147.50         6.45 o
   6   7   0         17.48         22.62         3.51 o
   7   7   0          1.20          3.09         3.93 o
   8   7   0        257.43        266.12        11.23 o
  -4   8   0         13.96         13.19         3.09 o
  -3   8   0        118.50        124.64         7.30 o
  -2   8   0         65.56         69.62         6.18 o
  -1   8   0        135.11        134.09         4.92 o
   0   8   0        126.42        139.06         3.68 o
   1   8   0        126.80        130.06         4.58 o
   2   8   0         65.22         73.65         4.26 o
   3   8   0        113.79        120.15         4.96 o
   4   8   0         10.52         10.11         4.21 o
   5   8   0          3.73          5.61         3.37 o
 -14   1   1         38.52         33.70         3.22 o
 -13   1   1         40.73         40.77         2.59 o
 -12   1   1        164.22        141.24         4.71 o
 -11   1   1         42.53         43.20         3.08 o
 -10   1   1         55.05         35.37         4.49 o
  -9   1   1         78.84         66.77         3.64 o
  -8   1   1        157.10        136.07         4.42 o
  -7   1   1        150.01        163.10         6.15 o
  -6   1   1         51.42         76.37         3.84 o
  -5   1   1       1474.65       1456.58        33.45 o
  -4   1   1        444.83        462.64        11.41 o
  -3   1   1       1224.29       1238.04        27.89 o
  -2   1   1        519.94        550.76        18.25 o
  -1   1   1      10283.55      10361.43       322.26 o
   0   1   1       2238.42       2283.51        51.09 o
   1   1   1       5592.23       5540.53        99.19 o
   2   1   1        912.32        851.62        15.83 o
   3   1   1        205.04        185.85         4.21 o
   4   1   1       1633.07       1467.35        51.13 o
   5   1   1        599.26        606.63        11.96 o
   6   1   1        164.68        146.82         7.08 o
   7   1   1         87.07         93.37         4.19 o
   8   1   1         16.83         14.02         2.37 o
   9   1   1        159.76        142.50         7.70 o
  10   1   1          0.65          2.18         1.51 o
  11   1   1        121.47        114.03         3.03 o
  12   1   1         26.30         24.84         1.81 o
  13   1   1        114.36        124.09         3.09 o
  14   1   1         27.11         28.24         1.75 o
 -14   2   1        161.14        147.22        11.23 o
 -13   2   1         39.26         39.33         3.44 o
 -12   2   1        270.46        244.36         8.35 o
 -11   2   1        784.76        647.13        16.67 o
 -10   2   1        201.27        172.48        10.39 o
  -9   2   1        590.27        485.74        13.14 o
  -8   2   1         26.69         20.40         3.09 o
  -7   2   1         50.49         42.20         4.07 o
  -6   2   1        492.91        475.91        12.70 o
  -5   2   1        177.18        200.72         6.45 o
  -4   2   1       2374.64       2419.75        76.92 o
  -3   2   1       1713.87       1979.03        63.16 o
  -2   2   1       6261.64       6637.48       206.61 o
  -1   2   1       9883.46      11223.11       246.13 o
   0   2   1      14080.71      15404.12       337.74 o
   1   2   1       2591.57       2787.67        62.03 o
   2   2   1       7236.05       7520.16       134.95 o
   3   2   1        501.13        441.95         9.01 o
   4   2   1       1492.63       1516.13        30.23 o
   5   2   1        544.79        475.48        10.10 o
   6   2   1         26.45         29.94         3.23 o
   7   2   1         17.29         21.30         5.47 o
   8   2   1        218.04        184.68        17.40 o
   9   2   1        296.36        268.76         4.66 o
  10   2   1       1020.47        905.75        10.62 o
  11   2   1         19.16         22.42         1.87 o
  12   2   1        329.27        341.35         5.77 o
  13   2   1         85.06         84.96         3.25 o
  14   2   1         58.84         57.01         2.38 o
 -14   3   1         17.97         18.81         3.65 o
 -13   3   1          9.51         12.91         3.93 o
 -12   3   1         99.35         76.63         7.86 o
 -11   3   1         40.01         36.21         5.89 o
 -10   3   1         56.45         46.60         6.46 o
  -9   3   1         83.76         68.49         8.70 o
  -8   3   1         35.82         21.05         4.77 o
  -7   3   1        151.69        154.11         9.26 o
  -6   3   1         79.78         87.58         7.02 o
  -5   3   1         84.38         89.27         6.46 o
  -4   3   1         47.01         74.11         5.33 o
  -3   3   1        155.10        143.01         5.23 o
  -2   3   1        356.85        385.55        10.41 o
  -1   3   1       1430.60       1691.27        55.16 o
   0   3   1        236.12        273.71         7.82 o
   1   3   1        766.34        850.25        20.43 o
   2   3   1        412.50        447.08        11.69 o
   3   3   1        342.75        349.04         9.61 o
   4   3   1         82.64         84.98         4.24 o
   5   3   1        132.05        155.09         4.90 o
   6   3   1         18.76         18.28         3.51 o
   7   3   1         41.87         38.89         6.74 o
   8   3   1         14.69         12.80         2.54 o
   9   3   1         40.40         35.16         2.45 o
  10   3   1         67.69         73.33         3.02 o
  11   3   1         88.16         85.02         3.34 o
  12   3   1         13.08          8.72         1.98 o
  13   3   1         25.23         25.08         1.98 o
 -13   4   1         27.09         24.42         3.93 o
 -12   4   1         15.06         20.49         4.49 o
 -11   4   1        114.28         92.64         8.42 o
 -10   4   1        112.30        101.06         9.26 o
  -9   4   1        137.31        131.65        10.11 o
  -8   4   1         86.76         80.85         8.70 o
  -7   4   1         76.12         59.23         8.42 o
  -6   4   1        336.13        299.80        14.04 o
  -5   4   1         68.45         58.67         5.89 o
  -4   4   1        430.57        396.97        11.80 o
  -3   4   1         29.69         40.11         5.19 o
  -2   4   1        450.19        513.66        13.88 o
  -1   4   1        130.68        145.03         5.63 o
   0   4   1        701.98        698.13        21.61 o
   1   4   1         76.26         99.97         4.71 o
   2   4   1        229.33        256.90         8.19 o
   3   4   1        284.71        263.56        15.86 o
   4   4   1        224.14        227.18         6.02 o
   5   4   1        489.87        483.99        10.71 o
   6   4   1         65.29         65.97         8.14 o
   7   4   1        389.56        343.31        11.71 o
   8   4   1        109.60         97.62         6.63 o
   9   4   1         64.67         61.92         5.11 o
  10   4   1        125.42        113.71         4.51 o
  11   4   1         42.80         42.52         3.97 o
  12   4   1         31.09         32.64         3.61 o
  13   4   1          3.23          0.00         3.93 o
 -12   5   1        186.21        177.69         8.98 o
 -11   5   1        107.09        104.43         7.86 o
 -10   5   1        266.77        258.26        13.19 o
  -9   5   1         43.78         34.81         6.18 o
  -8   5   1        174.35        145.97        11.23 o
  -7   5   1         25.64         24.42         5.61 o
  -6   5   1        251.79        221.50        11.09 o
  -5   5   1        294.72        276.37         8.25 o
  -4   5   1        355.68        327.13        10.81 o
  -3   5   1       1421.26       1264.62        43.51 o
  -2   5   1        140.79        140.72         7.86 o
  -1   5   1       2604.40       2549.22        72.00 o
   0   5   1        426.91        439.24        12.95 o
   1   5   1       2109.24       2144.54        42.58 o
   2   5   1        898.76        814.02        16.62 o
   3   5   1        376.66        345.41        10.12 o
   4   5   1        439.19        396.22         9.99 o
   5   5   1          3.54          3.58         2.27 o
   6   5   1        158.51        133.76         7.58 o
   7   5   1        240.29        201.04         8.62 o
   8   5   1         12.21          5.64         3.67 o
   9   5   1        179.07        171.83         7.74 o
  10   5   1         40.46         40.60         4.17 o
  11   5   1        297.10        297.01         9.52 o
 -10   6   1         17.60          7.58         4.21 o
  -9   6   1        150.37        155.23         9.82 o
  -8   6   1         55.85         52.21         7.30 o
  -7   6   1         13.52         14.04         6.18 o
  -6   6   1         43.44         40.46         5.15 o
  -5   6   1         32.65         31.35         3.28 o
  -4   6   1        341.20        322.49        10.60 o
  -3   6   1        470.50        449.55        10.94 o
  -2   6   1        160.41        153.94         6.21 o
  -1   6   1         26.52         34.08         4.26 o
   0   6   1         26.89         30.47         2.64 o
   1   6   1        128.30        139.51         5.07 o
   2   6   1        424.58        409.58        10.58 o
   3   6   1         44.14         49.95         3.33 o
   4   6   1        325.87        323.19         9.18 o
   5   6   1         68.64         74.86         7.59 o
   6   6   1          6.86         12.07         4.04 o
   7   6   1         72.92         71.09         5.94 o
   8   6   1        113.68        106.00         6.05 o
   9   6   1          9.66         14.20         3.44 o
  10   6   1         77.98         84.08         5.40 o
  -8   7   1          3.59          0.00         3.93 o
  -7   7   1         19.72         24.42         5.33 o
  -6   7   1          4.62          5.15         3.23 o
  -5   7   1         18.21         20.12         3.67 o
  -4   7   1          2.50          2.97         2.67 o
  -3   7   1          5.05          6.25         2.83 o
  -2   7   1        130.47        138.15         4.79 o
  -1   7   1          8.87         12.57         2.12 o
   0   7   1         12.77         16.36         2.30 o
   1   7   1          8.96          6.34         2.04 o
   2   7   1         53.58         57.17         3.61 o
   3   7   1         63.10         66.76         3.40 o
   4   7   1        145.10        136.91         9.48 o
   5   7   1         19.83         19.09         4.49 o
   6   7   1          2.98          1.92         2.87 o
   7   7   1         39.39         30.60         4.49 o
   8   7   1         28.99         25.54         3.93 o
  -4   8   1        167.41        158.88         7.58 o
  -3   8   1         94.76         90.67         6.18 o
  -2   8   1        353.03        367.87        16.98 o
  -1   8   1         77.42         76.08         3.22 o
   0   8   1        447.37        442.81         8.22 o
   1   8   1        217.48        216.72         5.87 o
   2   8   1         51.35         55.11         3.97 o
   3   8   1        306.86        308.04         9.68 o
   4   8   1         39.97         49.57         3.76 o
 -14   0   2         80.78         87.85         4.76 o
 -13   0   2        552.19        500.09        14.32 o
 -12   0   2        144.34        133.06         7.02 o
 -11   0   2        681.84        638.62        22.18 o
 -10   0   2         90.87         80.28         5.33 o
  -9   0   2        462.29        440.34        25.83 o
  -8   0   2        192.51        166.18         8.98 o
  -7   0   2        782.14        892.39        30.60 o
  -6   0   2         80.00         80.85         5.61 o
  -5   0   2       2377.49       2637.31        83.37 o
  -4   0   2       1935.44       2031.81        64.00 o
  -3   0   2       2015.36       2068.30        64.84 o
  -2   0   2      24625.11      22634.24       700.38 o
  -1   0   2       3770.06       3428.64       106.11 o
   0   0   2       3781.08       3711.04       115.09 o
   1   0   2      24750.91      24701.56       628.52 o
   2   0   2       1979.29       1879.66        58.95 o
   3   0   2       1815.80       1732.57        54.74 o
   4   0   2       2517.57       2274.06        72.14 o
   5   0   2         75.62         64.30         6.32 o
   6   0   2        776.49        862.76        20.94 o
   7   0   2        169.82        150.68         8.70 o
   8   0   2        438.99        464.30        18.53 o
   9   0   2         89.90         87.58         7.86 o
  10   0   2        625.71        614.85        10.14 o
  11   0   2        112.83        100.09         4.00 o
  12   0   2        541.01        563.22        10.18 o
  13   0   2         97.65        105.35         3.68 o
  14   0   2        118.97        141.56         5.68 o
 -14   1   2        115.76        112.41         7.51 o
 -13   1   2         54.12         64.39         3.42 o
 -12   1   2        537.62        514.39        11.12 o
 -11   1   2          9.38         13.58         3.23 o
 -10   1   2        100.98         88.67         4.80 o
  -9   1   2        320.08        311.69         9.30 o
  -8   1   2        335.16        375.46        10.92 o
  -7   1   2        726.92        831.59        37.33 o
  -6   1   2        317.02        366.69         9.82 o
  -5   1   2        459.20        486.29        12.11 o
  -4   1   2       1083.67       1265.93        28.68 o
  -3   1   2       2813.27       3080.13        78.74 o
  -2   1   2       3586.60       4019.82       125.20 o
  -1   1   2        379.67        369.42        12.35 o
   0   1   2        308.65        330.50         7.93 o
   1   1   2       4066.55       4348.17        78.01 o
   2   1   2       2783.40       2892.53        64.21 o
   3   1   2        844.37        907.29        20.19 o
   4   1   2        515.40        487.83        11.43 o
   5   1   2        319.36        356.28         6.80 o
   6   1   2        687.42        763.31        15.45 o
   7   1   2        322.85        350.15         8.42 o
   8   1   2        273.78        259.34         9.73 o
   9   1   2         84.71         86.16         3.17 o
  10   1   2          4.98          6.20         1.50 o
  11   1   2        481.41        496.42         6.14 o
  12   1   2         47.10         58.27         2.60 o
  13   1   2        103.63        120.71         4.01 o
  14   1   2        114.15        139.15         3.14 o
 -14   2   2         25.35         22.12         4.63 o
 -13   2   2         27.16         28.24         5.19 o
 -12   2   2         25.07         29.76         5.33 o
 -11   2   2         22.33         23.28         3.36 o
 -10   2   2         50.60         50.16        11.79 o
  -9   2   2         17.70         22.27         2.90 o
  -8   2   2        102.64        100.99         9.40 o
  -7   2   2        534.98        570.97        21.33 o
  -6   2   2        636.98        682.66        17.07 o
  -5   2   2        317.84        386.69        10.32 o
  -4   2   2        103.97        123.79         6.46 o
  -3   2   2        756.02        903.34        29.76 o
  -2   2   2        703.40        847.76        27.79 o
  -1   2   2       1020.51       1222.19        27.99 o
   0   2   2        810.81        968.91        22.52 o
   1   2   2        534.41        653.85        15.68 o
   2   2   2        878.77       1000.88        23.32 o
   3   2   2        215.56        222.74         7.66 o
   4   2   2        397.39        427.14         9.23 o
   5   2   2        678.37        722.19        18.06 o
   6   2   2        631.50        641.10        16.76 o
   7   2   2        137.66        137.17         6.14 o
   8   2   2         13.53         13.49         3.36 o
   9   2   2        104.22        101.23         3.14 o
  10   2   2          9.50         10.34         1.80 o
  11   2   2          5.70          5.76         1.63 o
  12   2   2         36.66         39.26         2.31 o
  13   2   2         18.31         19.44         1.52 o
  14   2   2         38.19         42.01         2.24 o
 -14   3   2         22.52         26.39         4.21 o
 -13   3   2         96.13         92.92         7.30 o
 -12   3   2        269.86        278.47        14.32 o
 -11   3   2         60.59         53.90         7.30 o
 -10   3   2        849.50        768.03        29.76 o
  -9   3   2         53.32         45.76         6.46 o
  -8   3   2        685.59        636.66        24.70 o
  -7   3   2       1024.22       1108.54        38.74 o
  -6   3   2        176.04        195.66        10.39 o
  -5   3   2       2406.30       2616.53        84.21 o
  -4   3   2       2069.66       2457.93        78.88 o
  -3   3   2       1185.11       1361.50        31.85 o
  -2   3   2       1790.74       2214.51        50.32 o
  -1   3   2        662.69        721.18        17.65 o
   0   3   2        583.94        638.56        15.86 o
   1   3   2       1964.48       2363.27        53.59 o
   2   3   2       1325.67       1518.54        35.23 o
   3   3   2       2096.49       2474.22        56.27 o
   4   3   2       2299.53       2419.22        55.28 o
   5   3   2        164.72        170.63         8.81 o
   6   3   2        978.37        978.09        27.09 o
   7   3   2        708.75        656.59        24.70 o
   8   3   2         54.71         57.01         3.09 o
   9   3   2        846.14        826.50        11.91 o
  10   3   2         51.85         50.37         2.60 o
  11   3   2        273.34        299.30         5.69 o
  12   3   2         93.06        103.27         3.09 o
  13   3   2         17.75         17.31         2.15 o
 -13   4   2         48.23         49.12         5.89 o
 -12   4   2         22.00         39.02         5.05 o
 -11   4   2        173.01        189.48        11.23 o
 -10   4   2         49.03         42.11         5.89 o
  -9   4   2        176.77        150.46        10.95 o
  -8   4   2         67.84         53.90         6.74 o
  -7   4   2        332.94        298.12        15.44 o
  -6   4   2        358.60        352.02        15.44 o
  -5   4   2         45.92         44.81         5.47 o
  -4   4   2        167.93        163.55         6.59 o
  -3   4   2        977.29       1067.35        26.29 o
  -2   4   2       1667.96       1906.70        44.36 o
  -1   4   2        263.99        313.81         9.50 o
   0   4   2        359.18        394.17        11.18 o
   1   4   2       1521.61       1814.66        42.37 o
   2   4   2        971.97       1080.30        26.29 o
   3   4   2        111.40        107.85         3.81 o
   4   4   2         27.22         29.62         2.35 o
   5   4   2        283.23        267.90         9.41 o
   6   4   2        262.22        221.48        12.35 o
   7   4   2         45.71         48.46         3.96 o
   8   4   2        146.18        144.57         5.19 o
   9   4   2         60.32         60.19         3.45 o
  10   4   2        158.57        166.38         6.50 o
  11   4   2         15.10         10.09         2.17 o
  12   4   2         47.88         48.16         2.70 o
 -12   5   2         33.75         39.02         5.05 o
 -11   5   2        114.81        117.34         8.42 o
 -10   5   2         13.99         14.32         5.05 o
  -9   5   2          5.49         12.35         5.89 o
  -8   5   2         46.41         39.30         6.46 o
  -7   5   2        112.74        116.04         6.74 o
  -6   5   2         64.42         66.71         5.66 o
  -5   5   2        143.44        134.35         6.06 o
  -4   5   2        370.89        471.67        70.88 o
  -3   5   2         16.10         21.12         3.51 o
  -2   5   2         32.08         37.12         4.15 o
  -1   5   2        185.38        208.49         8.07 o
   0   5   2        424.59        433.31         9.92 o
   1   5   2        131.48        125.90         4.35 o
   2   5   2         32.85         27.10         2.23 o
   3   5   2        689.70        647.55        16.42 o
   4   5   2        101.05         99.57         6.90 o
   5   5   2         68.58         70.77         3.72 o
   6   5   2         32.43         38.85         7.02 o
   7   5   2         43.41         52.46         5.26 o
   8   5   2         40.30         34.39         6.88 o
   9   5   2         15.51         15.57         3.67 o
  10   5   2        141.56        155.90         6.74 o
  11   5   2         38.94         39.14         3.87 o
 -11   6   2        139.07        130.81         8.70 o
 -10   6   2         72.37         86.46         7.02 o
  -9   6   2         24.77         26.39         5.89 o
  -8   6   2         47.31         55.58         6.74 o
  -7   6   2          4.01          9.26         5.33 o
  -6   6   2        101.06        112.58        17.26 o
  -5   6   2        105.00         91.02         4.95 o
  -4   6   2        449.20        452.97        13.48 o
  -3   6   2         47.33         47.35         3.72 o
  -2   6   2        844.40        824.87        17.61 o
  -1   6   2        706.21        719.90        13.34 o
   0   6   2        615.44        626.94        11.87 o
   1   6   2        687.89        675.02        14.51 o
   2   6   2         97.14         96.64         4.36 o
   3   6   2        571.13        602.79        13.30 o
   4   6   2        120.02        110.90         4.09 o
   5   6   2        135.53        143.99         5.82 o
   6   6   2         32.67         27.01         4.15 o
   7   6   2         63.68         80.04         5.72 o
   8   6   2         30.79         27.48         4.11 o
   9   6   2         88.50        101.34         7.30 o
  10   6   2        148.43        149.62         7.86 o
  -8   7   2         86.66         77.20         7.30 o
  -7   7   2        133.38        125.48         9.26 o
  -5   7   2         53.27         66.16         4.66 o
  -4   7   2        185.43        172.97         6.94 o
  -3   7   2        289.00        292.38         9.39 o
  -2   7   2        333.82        363.61         8.69 o
  -1   7   2        441.88        487.34        10.81 o
   0   7   2        463.97        513.66        11.44 o
   1   7   2        300.24        308.47         8.59 o
   2   7   2        268.19        293.07         6.56 o
   3   7   2        138.53        143.85         4.36 o
   4   7   2         31.89         42.21         4.28 o
   5   7   2         16.53         13.21         2.51 o
   6   7   2        118.72        117.46         6.04 o
   7   7   2         74.56         76.63         6.18 o
  -4   8   2         34.81         26.67         4.21 o
  -3   8   2          5.62          8.35         2.95 o
  -2   8   2        305.72        331.72        10.53 o
  -1   8   2        134.53        130.70         4.04 o
   0   8   2         75.74         81.33         3.30 o
   1   8   2        253.79        266.82         5.53 o
   2   8   2         37.96         34.95         4.07 o
   3   8   2         25.71         26.70         2.39 o
   4   8   2         19.17         31.98         6.04 o
 -15   1   3          2.06          3.37         3.93 o
 -14   1   3        278.76        252.27        11.43 o
 -13   1   3        132.27        114.78         4.02 o
 -12   1   3         59.87         57.98         3.76 o
 -11   1   3        194.84        186.64         6.05 o
 -10   1   3        274.59        265.27        10.95 o
  -9   1   3         32.50         28.35         2.54 o
  -8   1   3         55.86         54.74         5.33 o
  -7   1   3        734.65        711.05        24.98 o
  -6   1   3        321.26        342.43        25.54 o
  -5   1   3       1046.29        976.67        22.63 o
  -4   1   3        465.69        458.59        13.47 o
  -3   1   3       3174.15       3069.37        67.59 o
  -2   1   3        316.97        273.42         9.54 o
  -1   1   3        812.72        790.21        25.26 o
   0   1   3       2645.23       2502.55        55.58 o
   1   1   3        948.25        948.46        21.73 o
   2   1   3       2778.86       2621.36        65.82 o
   3   1   3       1037.91        984.52        20.70 o
   4   1   3         85.32         68.13         2.86 o
   5   1   3        833.99        797.95        15.88 o
   6   1   3        305.23        304.90         7.46 o
   7   1   3        130.12        113.53         4.59 o
   8   1   3        150.25        144.89         6.85 o
   9   1   3        284.19        272.56         4.18 o
  10   1   3          9.00          7.28         1.56 o
  11   1   3        127.34        118.03         2.99 o
  12   1   3        188.68        205.29         5.52 o
  13   1   3        121.08        129.77         2.97 o
  14   1   3         54.89         62.21         2.40 o
 -15   2   3         67.16         70.18         5.89 o
 -14   2   3          2.37          3.38         2.20 o
 -13   2   3        292.40        273.25         8.36 o
 -12   2   3        131.09        117.90         9.54 o
 -11   2   3       1012.27        856.03        21.34 o
 -10   2   3        342.58        317.77        12.35 o
  -9   2   3        596.14        510.10        13.59 o
  -8   2   3       1023.37        890.61        31.44 o
  -7   2   3         81.77         71.58         5.61 o
  -6   2   3       1509.45       1456.62        48.00 o
  -5   2   3        880.50        858.98        29.19 o
  -4   2   3        249.98        210.23        18.11 o
  -3   2   3       1661.52       1650.32        52.77 o
  -2   2   3        169.64        153.55         6.46 o
  -1   2   3       2235.36       2444.61        54.78 o
   0   2   3        213.57        227.02         6.43 o
   1   2   3       1311.09       1320.87        45.76 o
   2   2   3        228.03        258.28         7.34 o
   3   2   3        973.97        871.14        31.61 o
   4   2   3        469.58        427.75         9.34 o
   5   2   3        614.55        582.56        15.28 o
   6   2   3       1039.36        979.55        24.31 o
   7   2   3         32.21         35.03         4.17 o
   8   2   3        990.35        968.53        24.13 o
   9   2   3        117.18        109.28         3.10 o
  10   2   3        859.61        800.23         9.60 o
  11   2   3        176.00        166.76         4.67 o
  12   2   3        105.80        106.97         2.79 o
  13   2   3         82.14         92.77         3.00 o
 -14   3   3         48.97         48.84         5.61 o
 -13   3   3         57.22         45.48         6.46 o
 -12   3   3         41.39         28.63         5.05 o
 -11   3   3        197.41        176.85        11.79 o
 -10   3   3         68.95         69.06         8.70 o
  -9   3   3         14.76         15.16         5.33 o
  -8   3   3        131.64        126.88         8.70 o
  -7   3   3         95.09        119.58         8.42 o
  -6   3   3        288.36        286.05        12.63 o
  -5   3   3         83.20         73.83         5.33 o
  -4   3   3        196.99        216.43         9.82 o
  -3   3   3        961.80       1045.05        25.09 o
  -2   3   3        468.29        525.39        13.57 o
  -1   3   3        199.78        219.44         6.79 o
   0   3   3         87.19         96.03         4.11 o
   1   3   3       1273.11       1407.92        32.94 o
   2   3   3         81.76         82.75         4.18 o
   3   3   3        431.18        445.53        12.18 o
   4   3   3         61.97         65.81         4.93 o
   5   3   3        151.50        150.60         5.01 o
   6   3   3        115.96        120.92        15.58 o
   7   3   3         78.33         68.72         9.38 o
   8   3   3         52.56         53.74         2.77 o
   9   3   3         20.39         19.05         2.26 o
  10   3   3         51.15         57.35         3.96 o
  11   3   3        121.53        115.15         3.45 o
  12   3   3         46.21         48.32         2.72 o
  13   3   3         39.32         41.20         4.19 o
 -13   4   3        131.33        118.74         7.58 o
 -12   4   3         44.02         49.12         6.74 o
 -11   4   3          0.70          1.68         3.93 o
 -10   4   3         86.18         78.04         8.98 o
  -9   4   3        211.92        157.20        10.95 o
  -8   4   3         66.03         55.86         7.86 o
  -7   4   3        252.03        237.26        23.58 o
  -6   4   3        352.05        326.25        11.07 o
  -5   4   3          6.22         10.49         3.10 o
  -4   4   3          8.34          8.30         2.49 o
  -3   4   3        508.53        515.80        14.25 o
  -2   4   3        753.63        717.00        18.43 o
  -1   4   3       1128.20       1234.70        29.76 o
   0   4   3        198.75        222.95         7.59 o
   1   4   3       1057.55       1015.69        25.09 o
   2   4   3        169.19        183.15         5.32 o
   3   4   3        138.98        138.99         4.48 o
   4   4   3        240.34        206.14         5.81 o
   5   4   3        537.99        473.59        13.97 o
   6   4   3         44.04         39.96         2.92 o
   7   4   3         97.04         85.10         4.25 o
   8   4   3        247.68        234.24         6.18 o
   9   4   3         43.53         39.26         2.80 o
  10   4   3          4.51          3.14         1.99 o
  11   4   3         77.73         80.89         4.28 o
  12   4   3         19.75         20.52         2.12 o
 -12   5   3         32.42         41.83         5.61 o
 -11   5   3        131.29        127.44         9.82 o
 -10   5   3        138.10        126.32         9.82 o
  -9   5   3         27.36         33.40         5.89 o
  -8   5   3        119.15         89.27         9.82 o
  -7   5   3        648.77        577.11        16.46 o
  -6   5   3          8.97          8.69         4.63 o
  -5   5   3        700.02        615.86        17.06 o
  -4   5   3        627.48        596.73        16.57 o
  -3   5   3        839.35        769.57        35.23 o
  -2   5   3       1474.52       1465.61        49.41 o
  -1   5   3        166.96        168.34         7.39 o
   0   5   3       1448.86       1364.50        26.63 o
   1   5   3         91.47        109.07         4.16 o
   2   5   3       1405.95       1298.76        25.50 o
   3   5   3         28.96         21.25         2.16 o
   4   5   3        424.17        382.29         7.53 o
   5   5   3        548.37        459.53        14.87 o
   6   5   3         76.05         79.85         4.25 o
   7   5   3        158.19        147.09         6.32 o
   8   5   3         13.56         10.24         6.60 o
   9   5   3        239.97        238.62         9.10 o
  10   5   3         19.37         23.44         3.64 o
  11   5   3         21.40         18.81         3.65 o
 -11   6   3         54.59         53.62         6.74 o
 -10   6   3         29.61         26.95         4.49 o
  -9   6   3         66.75         64.28         8.14 o
  -8   6   3        185.46        200.43        13.19 o
  -7   6   3        260.32        254.61        14.32 o
  -6   6   3         34.13         36.80         4.35 o
  -5   6   3        146.98        148.82         8.28 o
  -4   6   3         44.37         46.85         3.62 o
  -3   6   3        165.93        163.83         6.16 o
  -2   6   3         90.88         90.95         5.15 o
  -1   6   3        215.07        199.22         5.28 o
   0   6   3         25.62         23.70         2.29 o
   1   6   3        148.76        150.34         4.73 o
   2   6   3        344.46        341.03         7.62 o
   3   6   3        234.70        237.30         5.51 o
   4   6   3         15.32         12.19         3.32 o
   5   6   3        146.63        141.23         8.41 o
   6   6   3         82.42         71.63         4.82 o
   7   6   3         83.79         81.33         5.65 o
   8   6   3         83.90         73.55         5.89 o
   9   6   3         20.48         18.25         3.93 o
  -5   7   3        329.88        282.65         8.73 o
  -4   7   3          3.07          3.42         2.48 o
  -3   7   3         63.22         60.87         4.89 o
  -2   7   3         11.65         10.75         1.78 o
  -1   7   3         67.58         66.70         3.28 o
   0   7   3         61.54         63.92         2.99 o
   1   7   3          6.14          5.57         1.82 o
   2   7   3          8.67         10.42         1.86 o
   3   7   3        292.63        278.59         6.23 o
   4   7   3         85.91         85.59         4.69 o
   5   7   3         27.46         28.02         3.53 o
   6   7   3         10.76         13.31         3.30 o
   7   7   3         11.89         15.16         3.65 o
  -4   8   3        129.11        117.06         7.02 o
  -3   8   3        278.03        255.72         8.84 o
  -2   8   3        163.00        162.70         5.85 o
  -1   8   3         69.03         71.79         3.46 o
   0   8   3          3.52          1.02         1.52 o
   1   8   3        373.59        358.09        10.02 o
   2   8   3         71.27         68.89         2.92 o
   3   8   3        125.88        140.78         5.46 o
 -15   0   4         98.44         88.99         7.02 o
 -14   0   4        117.78        121.22         5.04 o
 -13   0   4        358.75        351.45        13.19 o
 -12   0   4        506.47        511.46        18.25 o
 -11   0   4         18.59         27.23         3.65 o
 -10   0   4       1510.32       1330.30        42.95 o
  -9   0   4        130.67        116.50         6.18 o
  -7   0   4        301.41        352.02        13.47 o
  -6   0   4       2275.16       2451.75        77.48 o
  -5   0   4        605.33        617.29        20.49 o
  -4   0   4        366.11        339.66        11.51 o
  -3   0   4       8176.84       7654.22       236.92 o
  -2   0   4        859.15        882.84        27.79 o
  -1   0   4       5185.59       5102.82       158.04 o
   0   0   4       1025.40       1116.73        25.01 o
   1   0   4       7635.82       7627.00       236.36 o
   2   0   4        330.95        293.63        10.11 o
   3   0   4        657.85        604.72        14.58 o
   4   0   4       2055.53       2096.37        67.37 o
   5   0   4        313.55        366.05        14.60 o
   6   0   4        470.24        460.65        17.97 o
   7   0   4        145.91        153.83         9.26 o
   8   0   4       1451.93       1485.54        50.53 o
   9   0   4         29.95         32.45         2.52 o
  10   0   4        483.37        481.51         7.86 o
  11   0   4        327.54        350.33         7.62 o
  12   0   4        103.40        109.95         3.50 o
  13   0   4         88.18         91.38         3.15 o
 -15   1   4          3.25          5.15         2.16 o
 -14   1   4        171.43        172.15        12.06 o
 -13   1   4          5.31          7.41         1.94 o
 -12   1   4        132.37        128.13         4.96 o
 -11   1   4       1174.71       1118.51        25.90 o
 -10   1   4        107.89         93.48         5.89 o
  -9   1   4        385.22        384.64        24.42 o
  -8   1   4        153.20        144.01         8.14 o
  -7   1   4        455.28        481.14        17.68 o
  -6   1   4        771.04        873.30        29.19 o
  -5   1   4        451.73        442.12        15.44 o
  -4   1   4        700.14        819.40        26.95 o
  -3   1   4       3543.70       3680.16       114.81 o
  -2   1   4       1875.59       1906.05        59.79 o
  -1   1   4          4.41          4.21         1.40 o
   0   1   4       1910.71       2000.97        44.66 o
   1   1   4       3487.13       3805.24        84.26 o
   2   1   4        630.26        763.63        14.75 o
   3   1   4        371.82        352.75         6.60 o
   4   1   4        653.96        714.92        14.26 o
   5   1   4        486.53        511.17        16.94 o
   6   1   4        108.65        117.91         5.46 o
   7   1   4        279.82        300.92        12.63 o
   8   1   4         83.37         85.28         4.14 o
   9   1   4       1127.10       1125.13        11.21 o
  10   1   4        130.16        134.89         3.15 o
  11   1   4          9.94          8.26         1.52 o
  12   1   4        182.01        208.94         3.75 o
  13   1   4          5.04          6.36         1.29 o
 -15   2   4         10.46         12.91         3.09 o
 -14   2   4         45.88         45.10         7.02 o
 -13   2   4         14.91         23.12         3.37 o
 -12   2   4         22.61         19.92         4.35 o
 -11   2   4          1.02          1.92         2.69 o
 -10   2   4         24.51         34.53         4.21 o
  -9   2   4         64.80         73.78         4.41 o
  -8   2   4         51.68         48.25         7.58 o
  -7   2   4        219.17        233.83        10.95 o
  -6   2   4        372.49        442.40        16.84 o
  -5   2   4         94.37        112.29         6.18 o
  -4   2   4        337.38        373.35        13.75 o
  -3   2   4       1340.28       1651.16        52.77 o
  -2   2   4        613.27        723.40        24.14 o
  -1   2   4        170.96        222.49         9.54 o
   0   2   4        739.70        893.53        21.13 o
   1   2   4       1536.81       1853.69        42.18 o
   2   2   4        529.18        577.53        17.38 o
   3   2   4        138.77        134.44         4.15 o
   4   2   4        524.46        562.21        11.94 o
   5   2   4        163.47        184.22         9.40 o
   6   2   4         41.34         36.58         4.26 o
   7   2   4        180.14        186.33         7.73 o
   8   2   4         13.58         12.59         1.92 o
   9   2   4          7.80          6.91         1.67 o
  10   2   4         28.28         29.07         1.90 o
  11   2   4         12.54         11.25         1.79 o
  12   2   4         51.81         55.14         2.59 o
  13   2   4          9.68         12.44         1.55 o
 -14   3   4        234.48        235.80        10.95 o
 -13   3   4         28.40         27.79         5.33 o
 -12   3   4        226.21        209.69        12.07 o
 -11   3   4        141.97        130.53        10.11 o
 -10   3   4        461.01        404.51        18.25 o
  -9   3   4       1233.13       1082.43        38.74 o
  -8   3   4        138.57        155.52         9.82 o
  -7   3   4       2196.68       2293.71        74.95 o
  -6   3   4       1778.93       1928.78        63.16 o
  -5   3   4        308.06        314.40        13.19 o
  -4   3   4       1471.11       1705.62        55.58 o
  -3   3   4        740.42        914.74        32.14 o
  -2   3   4        391.59        486.23        12.88 o
  -1   3   4          0.87          0.83         1.40 o
   0   3   4        402.77        495.39        12.97 o
   1   3   4        694.81        864.06        25.12 o
   2   3   4       1590.50       1705.53        39.69 o
   3   3   4        377.16        350.96        10.67 o
   4   3   4       1730.29       1792.09        34.14 o
   5   3   4       2323.34       2272.12        72.92 o
   6   3   4        133.25        152.17        17.97 o
   7   3   4       1324.05       1273.97        15.00 o
   8   3   4        480.02        466.57         7.30 o
   9   3   4        183.70        183.25         4.00 o
  10   3   4        155.05        166.28         4.52 o
  11   3   4         25.78         32.34         2.27 o
  12   3   4        197.80        220.37         5.98 o
 -13   4   4         43.10         36.77         5.61 o
 -12   4   4         10.35          8.98         4.77 o
 -11   4   4         58.33         53.05         7.86 o
 -10   4   4        133.92        136.99        10.39 o
  -9   4   4        147.80        129.97        10.39 o
  -8   4   4        529.70        431.74        19.93 o
  -7   4   4         35.02         39.18         6.63 o
  -6   4   4        794.91        759.35        25.26 o
  -5   4   4        217.32        225.44         8.84 o
  -4   4   4        807.69        846.55        21.81 o
  -3   4   4        386.60        402.78        11.87 o
  -2   4   4         15.17         21.15         2.83 o
  -1   4   4        857.33       1007.95        24.99 o
   0   4   4         29.79         36.44         3.71 o
   1   4   4        401.91        406.86        11.87 o
   2   4   4        828.60        867.60        17.50 o
   3   4   4        123.56        121.30         4.31 o
   4   4   4        797.11        732.64        15.28 o
   5   4   4         10.85         11.80         2.96 o
   6   4   4        445.19        423.15         7.37 o
   7   4   4        140.35        145.78         5.26 o
   8   4   4         97.37        101.72         4.51 o
   9   4   4         57.43         62.28         3.32 o
  10   4   4         17.99         18.54         2.21 o
  11   4   4         33.11         34.85         2.06 o
 -12   5   4         12.42         12.35         4.21 o
 -11   5   4         13.70         13.75         5.33 o
 -10   5   4         50.01         55.02         8.14 o
  -9   5   4        105.22        104.71         9.82 o
  -8   5   4         45.13         50.53         7.86 o
  -7   5   4        112.82        123.62         7.08 o
  -6   5   4        452.56        458.41        19.09 o
  -5   5   4         56.29         56.70         5.16 o
  -4   5   4        162.24        162.59         7.24 o
  -3   5   4        196.05        220.76        17.26 o
  -2   5   4        445.59        463.25        25.26 o
  -1   5   4         16.78         18.19         2.26 o
   0   5   4        352.27        365.79         8.86 o
   1   5   4        340.78        357.66         9.39 o
   2   5   4        356.44        334.26         7.40 o
   3   5   4        117.10        117.86         3.96 o
   4   5   4        265.24        278.29         6.10 o
   5   5   4        107.25        113.48         4.62 o
   6   5   4          4.70          5.48         2.23 o
   7   5   4        103.60         95.71         4.27 o
   8   5   4         47.87         45.20         3.42 o
   9   5   4         12.77         16.00         4.63 o
  10   5   4          3.92          2.25         3.65 o
 -10   6   4        100.05        109.48         8.42 o
  -9   6   4         27.06         26.95         5.89 o
  -8   6   4        231.45        238.61        13.19 o
  -7   6   4         93.62        119.30         8.42 o
  -6   6   4        235.66        233.27        11.79 o
  -5   6   4         44.67         39.82         4.63 o
  -4   6   4        287.76        288.48         8.10 o
  -3   6   4        486.05        471.16        11.40 o
  -2   6   4        459.31        451.28         9.12 o
  -1   6   4        140.12        135.23         5.65 o
   0   6   4        428.43        418.34        10.56 o
   1   6   4        462.00        466.63         8.54 o
   2   6   4        228.50        233.84         5.42 o
   3   6   4        130.67        115.94         3.92 o
   4   6   4        337.61        349.12         8.14 o
   5   6   4        112.52        127.51         4.29 o
   6   6   4        212.23        235.46         5.47 o
   7   6   4         48.66         56.73         5.06 o
   8   6   4        120.19        131.09         8.14 o
   9   6   4         13.13          8.70         3.65 o
  -6   7   4        119.26        123.51         7.58 o
  -5   7   4        223.42        233.26         7.86 o
  -4   7   4        207.15        226.42         8.11 o
  -3   7   4        137.83        134.09         5.31 o
  -2   7   4        288.15        315.04         7.82 o
  -1   7   4          1.15          2.32         1.60 o
   0   7   4        289.72        308.10         6.76 o
   1   7   4        130.25        132.31         3.88 o
   2   7   4        127.30        133.30         3.75 o
   3   7   4        211.02        231.64         7.36 o
   4   7   4         67.93         71.71         3.68 o
   5   7   4        133.77        141.43         7.05 o
   6   7   4         23.99         19.96         3.37 o
   7   7   4        130.52        132.22         8.70 o
  -3   8   4         16.28         23.16         7.02 o
  -2   8   4         39.52         42.11         3.27 o
  -1   8   4        181.42        195.13         6.45 o
   0   8   4          1.75          0.91         3.51 o
   1   8   4         42.79         41.54         2.84 o
   2   8   4        207.41        216.86        10.62 o
   3   8   4         14.36         13.11         3.14 o
 -15   1   5         52.69         48.98         3.08 o
 -14   1   5         61.65         58.94         2.96 o
 -13   1   5         93.33         88.95         4.07 o
 -12   1   5         99.49         85.12         7.73 o
 -11   1   5        235.88        212.64         9.54 o
 -10   1   5        401.13        320.15         8.63 o
  -9   1   5        548.28        460.37        16.28 o
  -8   1   5          4.12          1.12         2.81 o
  -7   1   5        631.42        599.04        21.33 o
  -6   1   5        591.86        538.41        18.81 o
  -5   1   5       2442.89       2366.37        53.20 o
  -4   1   5       1836.56       1718.78        39.09 o
  -3   1   5        214.09        209.41         7.86 o
  -2   1   5       1067.04       1030.78        33.12 o
  -1   1   5        287.16        299.11         7.82 o
   0   1   5        210.90        179.02        16.14 o
   1   1   5       1909.97       1911.37        35.22 o
   2   1   5        737.70        729.58        14.59 o
   3   1   5       2778.49       2672.20        54.78 o
   4   1   5        352.91        334.78         7.72 o
   5   1   5        285.76        268.74         8.54 o
   6   1   5        217.98        221.89         8.70 o
   7   1   5        619.37        572.43        15.88 o
   8   1   5        267.80        250.14         4.01 o
   9   1   5        238.69        221.92         3.69 o
  10   1   5         99.59         98.07         2.72 o
  11   1   5          2.54          3.47         1.50 o
  12   1   5        117.99        124.58         2.82 o
  13   1   5         21.95         22.20         1.57 o
 -15   2   5         87.53         76.35         5.89 o
 -14   2   5         54.89         58.82         3.89 o
 -13   2   5        103.39         88.68         6.32 o
 -12   2   5        100.87         81.66         4.87 o
 -11   2   5        132.96        138.39         7.86 o
 -10   2   5       1719.30       1651.16        53.05 o
  -9   2   5        235.75        201.25        19.37 o
  -8   2   5       1155.77        964.01        22.98 o
  -7   2   5       1403.13       1291.28        43.23 o
  -6   2   5        851.99        781.51        26.95 o
  -5   2   5        597.34        593.99        20.77 o
  -4   2   5          4.08          5.33         1.96 o
  -3   2   5       1410.49       1323.60        70.32 o
  -2   2   5         78.43         88.42         4.49 o
  -1   2   5       1389.98       1454.16        36.77 o
   0   2   5       1445.15       1541.00        35.43 o
   1   2   5        278.03        248.87        14.92 o
   2   2   5        239.59        225.27         7.31 o
   3   2   5        494.60        527.18        11.29 o
   4   2   5       2066.18       1947.09        36.79 o
   5   2   5         27.74         26.50         3.07 o
   6   2   5       1486.82       1389.28        34.31 o
   7   2   5        706.14        659.37        10.46 o
   8   2   5        913.03        850.28        10.15 o
   9   2   5        121.16        117.28         3.23 o
  10   2   5          9.90          8.20         1.66 o
  11   2   5        128.35        135.64         3.10 o
  12   2   5          9.39          7.49         1.52 o
 -14   3   5          9.34          7.30         3.93 o
 -13   3   5         25.35         15.44         4.21 o
 -12   3   5         13.00         16.28         5.05 o
 -11   3   5         61.20         49.97         6.46 o
 -10   3   5        213.44        152.99        10.95 o
  -9   3   5        334.78        272.57        14.88 o
  -8   3   5        140.27        131.09         9.54 o
  -7   3   5         67.04         72.70         7.02 o
  -6   3   5        498.73        475.81        18.25 o
  -5   3   5        950.89        916.81        31.44 o
  -4   3   5        186.47        192.01         8.98 o
  -3   3   5         77.93         88.29         4.45 o
  -2   3   5        563.30        635.51        16.24 o
  -1   3   5        224.34        271.42         8.27 o
   0   3   5         77.15         96.13         4.51 o
   1   3   5         72.29         65.77         3.84 o
   2   3   5        263.08        272.10         9.26 o
   3   3   5        887.27        823.08        16.90 o
   4   3   5        125.36        123.43         4.86 o
   5   3   5         19.62         23.07         4.21 o
   6   3   5        106.85        100.47         3.95 o
   7   3   5        198.09        188.97         4.15 o
   8   3   5        200.22        189.61         4.47 o
   9   3   5         88.15         82.99         3.27 o
  10   3   5          7.59          7.77         1.92 o
  11   3   5         28.79         27.84         2.05 o
  12   3   5          9.11          9.44         1.54 o
 -14   4   5         66.66         57.55         5.05 o
 -13   4   5         62.68         63.44         6.18 o
 -12   4   5         65.28         55.30         7.02 o
 -11   4   5         22.71         24.42         5.05 o
 -10   4   5         55.20         42.67         6.18 o
  -9   4   5        100.10         85.34        10.67 o
  -8   4   5        486.58        445.77        19.93 o
  -7   4   5        154.50        158.60        13.47 o
  -6   4   5        171.32        151.43         9.54 o
  -5   4   5        553.38        544.60        17.54 o
  -4   4   5        135.52        138.22         8.42 o
  -3   4   5        231.73        256.24         8.87 o
  -2   4   5         98.97        103.27         5.89 o
  -1   4   5        128.55        174.36         6.79 o
   0   4   5        512.80        554.10        11.91 o
   1   4   5          2.25          3.76         1.95 o
   2   4   5        641.06        599.45        12.82 o
   3   4   5        163.77        146.88         4.99 o
   4   4   5        258.71        235.37        13.19 o
   5   4   5        146.02        146.55         4.30 o
   6   4   5        431.19        401.79         7.10 o
   7   4   5         26.65         24.42         3.19 o
   8   4   5         85.06         81.52         3.54 o
   9   4   5         47.37         44.47         2.80 o
  10   4   5          2.42          3.86         2.03 o
  11   4   5        156.27        152.13         3.64 o
 -12   5   5          9.55          8.98         3.65 o
 -11   5   5        140.13        145.13         9.54 o
 -10   5   5         17.87         22.74         5.05 o
  -9   5   5        443.18        395.81        18.25 o
  -8   5   5         97.28         99.93        12.07 o
  -7   5   5        507.85        436.79        17.97 o
  -6   5   5        370.98        346.94        11.11 o
  -5   5   5        478.65        428.36        12.80 o
  -4   5   5        612.16        528.56        16.88 o
  -3   5   5        150.83        133.97         6.94 o
  -2   5   5        461.41        426.77        22.32 o
  -1   5   5        155.70        151.69         4.90 o
   0   5   5         67.76         61.80         3.53 o
   1   5   5        809.42        709.83        11.84 o
   2   5   5         10.99         10.46         1.90 o
   3   5   5       1001.63        883.83        13.07 o
   4   5   5         57.25         56.80         3.81 o
   5   5   5        731.77        670.20        10.90 o
   6   5   5        164.90        156.94         4.61 o
   7   5   5        310.64        294.98         6.06 o
   8   5   5         50.98         48.94         3.52 o
   9   5   5         36.92         40.34         3.12 o
  10   5   5         85.39         96.28         6.46 o
  -7   6   5        314.90        293.63        13.19 o
  -6   6   5        203.72        198.46        10.39 o
  -5   6   5        146.12        134.94         6.43 o
  -4   6   5        105.84         91.67         4.75 o
  -3   6   5         15.03         14.63         2.27 o
  -2   6   5         10.91          6.29         1.92 o
  -1   6   5         58.34         71.64         3.50 o
   0   6   5         11.35         11.82         1.96 o
   1   6   5         26.92         19.94         2.19 o
   2   6   5        203.35        196.53         7.49 o
   3   6   5         11.03         14.49         2.74 o
   4   6   5        353.90        362.64         7.66 o
   5   6   5         46.91         45.75         2.89 o
   6   6   5        186.79        184.81         4.92 o
   7   6   5         61.42         54.36         4.29 o
   8   6   5         81.71         76.35         6.18 o
  -6   7   5         32.36         33.12         4.77 o
  -5   7   5         94.07         83.37         6.46 o
  -4   7   5         91.38         86.76         5.03 o
  -3   7   5         19.22         21.34         2.27 o
  -2   7   5        117.44        118.09         5.96 o
  -1   7   5         69.25         75.32         3.34 o
   0   7   5         29.97         27.42         2.17 o
   1   7   5        107.03        107.90         3.76 o
   2   7   5         92.87         90.80         4.51 o
   3   7   5         97.52        101.24         3.82 o
   4   7   5        184.26        203.26         5.29 o
   5   7   5         10.89         12.85         2.07 o
   6   7   5         11.32          9.39         5.61 o
  -4   8   5         48.27         48.28         4.21 o
  -3   8   5         96.09         90.55         4.15 o
  -2   8   5          3.78          5.19         2.68 o
  -1   8   5        103.69        111.18         3.94 o
   0   8   5         15.39         11.79         1.84 o
   1   8   5         68.45         64.76         3.16 o
   2   8   5        350.85        327.44         9.12 o
 -15   0   6         56.65         61.48         6.18 o
 -14   0   6        262.99        284.92        10.95 o
 -13   0   6         78.50         79.47         5.00 o
 -12   0   6        573.76        542.71        19.93 o
 -11   0   6        412.49        355.66        13.19 o
 -10   0   6        177.13        141.48         7.58 o
  -9   0   6        643.10        570.97        19.65 o
  -5   0   6       6559.31       6873.28       215.31 o
  -4   0   6       1788.46       1995.31        64.28 o
  -3   0   6       6261.41       6123.21       191.45 o
  -2   0   6       1210.69       1155.05        35.79 o
  -1   0   6       1367.29       1326.40        30.16 o
   0   0   6       5909.20       6415.71       200.43 o
   1   0   6       1789.44       2074.19        66.53 o
   2   0   6       6497.01       7248.59       226.54 o
   3   0   6       2514.86       2679.97        85.90 o
   4   0   6         15.71         30.60         4.77 o
   5   0   6        859.46        901.65        31.72 o
   6   0   6        593.12        549.92        21.33 o
   7   0   6        158.16        130.81         9.26 o
   8   0   6        307.34        300.62         5.84 o
   9   0   6        456.34        470.34         7.70 o
  10   0   6         60.89         65.99         3.25 o
  11   0   6        220.23        255.74         5.31 o
  12   0   6         53.99         60.25         3.49 o
 -15   1   6         18.79         20.79         2.04 o
 -14   1   6         47.90         41.20         2.80 o
 -13   1   6        108.30        105.71         4.12 o
 -12   1   6         26.16         32.52         2.53 o
 -11   1   6        141.21        129.10         7.29 o
 -10   1   6        471.75        431.06         9.67 o
  -9   1   6        139.37        133.71         8.28 o
  -8   1   6       1270.22       1180.40        38.18 o
  -7   1   6         40.25         41.55         6.46 o
  -6   1   6        646.11        582.12        14.67 o
  -5   1   6       1082.49       1131.90        21.71 o
  -4   1   6        819.39        802.16        15.66 o
  -3   1   6       1308.76       1438.74        33.92 o
  -2   1   6        138.18        137.56         3.97 o
  -1   1   6        143.21        130.46         3.22 o
   0   1   6       1582.86       1834.22        29.40 o
   1   1   6        736.32        728.20        12.46 o
   2   1   6        936.39       1067.84        22.65 o
   3   1   6        527.39        503.19        11.15 o
   4   1   6         55.07         61.23        11.93 o
   5   1   6       1109.97       1130.71        27.49 o
   6   1   6        135.60        141.14         6.45 o
   7   1   6        546.10        545.14         7.01 o
   8   1   6        177.07        172.47         3.46 o
   9   1   6         41.35         44.52         1.96 o
  10   1   6        128.11        130.15         2.86 o
  11   1   6         49.05         53.33         2.28 o
  12   1   6         17.58         21.32         1.49 o
 -15   2   6         14.37         12.63         3.09 o
 -14   2   6         11.77         11.71         2.13 o
 -13   2   6         51.39         52.81         4.04 o
 -12   2   6         62.85         58.23         4.06 o
 -10   2   6        301.77        314.12        12.63 o
  -9   2   6        153.59        137.55         7.58 o
  -8   2   6        582.13        640.08        65.41 o
  -7   2   6        392.10        393.28        15.44 o
  -6   2   6         73.74         68.49         4.77 o
  -5   2   6        110.48        142.92         5.39 o
  -4   2   6        197.35        204.00         6.59 o
  -3   2   6        406.01        448.54        11.60 o
  -2   2   6         56.87         62.81         2.83 o
  -1   2   6         89.71         97.33         3.08 o
   0   2   6        313.59        365.51        10.05 o
   1   2   6        115.67        126.99         4.05 o
   2   2   6        144.75        165.60         4.89 o
   3   2   6         33.71         39.12         2.72 o
   4   2   6        323.41        328.68        10.12 o
   5   2   6        562.09        572.66        22.18 o
   6   2   6        142.02        158.88        10.39 o
   7   2   6        217.25        219.34         4.13 o
   8   2   6          1.97          2.76         1.66 o
   9   2   6         63.91         61.98         2.59 o
  10   2   6         68.62         77.74         2.87 o
  11   2   6         16.99         17.99         1.74 o
  12   2   6          9.77          9.65         1.47 o
 -14   3   6          3.30          0.56         3.09 o
 -13   3   6        196.98        204.86         6.81 o
 -12   3   6         18.72          5.89         4.77 o
 -11   3   6        256.47        253.10        10.58 o
 -10   3   6        534.99        499.67        21.05 o
  -9   3   6       1177.46       1036.11        37.33 o
  -8   3   6       1135.58       1038.92        36.49 o
  -7   3   6        240.78        248.32         9.82 o
  -6   3   6       1000.03       1040.36        30.18 o
  -5   3   6         78.93         86.70         4.72 o
  -4   3   6        694.75        699.58        18.12 o
  -3   3   6        100.98        129.37         5.46 o
  -2   3   6         68.12         85.24         4.31 o
  -1   3   6        100.15        125.66         5.39 o
   0   3   6        117.53        148.08         5.79 o
   1   3   6        733.32        752.87        27.09 o
   2   3   6         20.08         25.59         3.03 o
   3   3   6        999.44        984.72        19.98 o
   4   3   6        312.38        286.09         7.83 o
   5   3   6       1072.87       1038.34        87.44 o
   6   3   6       1287.60       1279.42        15.13 o
   7   3   6        547.65        543.73         7.90 o
   8   3   6        229.75        238.83         4.56 o
   9   3   6         16.95         18.10         2.08 o
  10   3   6        185.61        199.91         4.25 o
  11   3   6          3.70          6.80         1.66 o
 -13   4   6         54.67         57.27         7.02 o
 -12   4   6         99.13        109.20         8.42 o
 -11   4   6         24.44         18.53         5.05 o
 -10   4   6        159.16        148.50        12.35 o
  -9   4   6        261.16        239.17        14.60 o
  -8   4   6        741.82        648.73        25.83 o
  -6   4   6        260.75        284.64        13.75 o
  -5   4   6       1129.70       1095.35        37.90 o
  -4   4   6         57.85         53.18         4.41 o
  -3   4   6         78.64         94.77         5.19 o
  -2   4   6         28.16         25.78         3.16 o
  -1   4   6         21.61         23.97         2.25 o
   0   4   6         73.11         89.29         3.95 o
   1   4   6         23.93         20.04         2.21 o
   2   4   6       1070.08       1016.15        20.77 o
   3   4   6        271.57        265.25         7.13 o
   4   4   6        766.81        722.81        10.65 o
   5   4   6        719.56        696.57        10.41 o
   6   4   6        173.02        176.05         4.57 o
   7   4   6        115.34        126.00         4.00 o
   8   4   6         45.38         47.05         4.32 o
   9   4   6         78.66         99.85         3.46 o
  10   4   6         28.64         32.57         2.09 o
  11   4   6         25.87         20.90         4.49 o
 -12   5   6         22.36         19.09         4.49 o
 -11   5   6         11.38         13.19         5.05 o
 -10   5   6         45.12         46.32         7.02 o
  -9   5   6         99.87         91.51        11.23 o
  -7   5   6          9.31          8.98         5.61 o
  -6   5   6         45.63         38.67         4.11 o
  -5   5   6          0.10          7.15         3.23 o
  -4   5   6        114.56        109.08         6.25 o
  -3   5   6         53.12         62.36         3.87 o
  -2   5   6         17.21         24.59         2.20 o
  -1   5   6         48.65         63.67         3.02 o
   0   5   6         84.22         85.21         3.54 o
   1   5   6         89.34         83.41         3.42 o
   2   5   6         20.12         17.44         1.93 o
   3   5   6        145.96        135.51         4.06 o
   4   5   6         15.49         17.25         2.30 o
   5   5   6        271.32        301.11         6.28 o
   6   5   6         50.86         50.03         3.07 o
   7   5   6         56.86         56.18         2.93 o
   8   5   6         25.36         24.13         2.28 o
   9   5   6          9.35          7.50         2.02 o
  -7   6   6         45.00         44.07         6.18 o
  -6   6   6         92.38         88.71         7.30 o
  -5   6   6        192.01        192.74         9.68 o
  -4   6   6        240.58        245.16         7.18 o
  -3   6   6        512.03        491.07         9.71 o
  -2   6   6        120.51        134.44         4.34 o
  -1   6   6        103.27        111.46         4.50 o
   0   6   6        505.85        522.11        10.27 o
   1   6   6        228.37        234.78         5.91 o
   2   6   6        238.71        247.35         5.61 o
   3   6   6         87.40         89.60         4.01 o
   4   6   6        113.71        127.69         4.94 o
   5   6   6        154.36        159.57         4.66 o
   6   6   6        221.52        242.19         5.49 o
   7   6   6         97.90         95.27         3.65 o
   8   6   6         88.27         87.30         5.89 o
  -6   7   6        216.79        228.50        10.39 o
  -5   7   6         63.38         65.76         3.87 o
  -4   7   6         99.45        113.53         4.27 o
  -3   7   6         53.24         54.69         3.02 o
  -2   7   6         49.02         49.87         2.91 o
  -1   7   6         65.88         78.39         3.34 o
   0   7   6         22.81         25.21         2.07 o
   1   7   6         88.05         90.46         3.29 o
   2   7   6         62.45         53.62         3.62 o
   3   7   6        175.73        187.89         4.75 o
   4   7   6        130.87        141.50         3.88 o
   5   7   6        204.65        211.17         4.83 o
  -3   8   6         57.00         70.74         5.33 o
  -2   8   6          7.91         11.12         1.96 o
  -1   8   6         29.62         32.89         3.65 o
   0   8   6         48.42         57.04         2.79 o
 -15   1   7         50.22         50.81         3.43 o
 -14   1   7         24.70         22.40         2.54 o
 -13   1   7        168.23        155.02         5.35 o
 -12   1   7         48.25         48.74         4.55 o
 -11   1   7         18.21         20.30         2.05 o
 -10   1   7        386.93        336.62         7.96 o
  -9   1   7        100.06         95.30         3.84 o
  -8   1   7        897.50        757.57        15.29 o
  -7   1   7        425.72        418.12        12.50 o
  -6   1   7       1106.61       1037.75        25.40 o
  -5   1   7        259.26        259.18         8.24 o
  -4   1   7       2553.94       2465.87        45.44 o
  -3   1   7          6.00         11.56         1.35 o
  -2   1   7         59.50         51.68         2.45 o
  -1   1   7        123.07        103.82         3.00 o
   0   1   7        620.96        659.59        11.47 o
   1   1   7       2202.46       2194.22        35.23 o
   2   1   7        552.32        587.68        12.32 o
   3   1   7        133.44        121.39         5.35 o
   4   1   7       1256.25       1193.99        28.88 o
   5   1   7         71.80         65.89         5.35 o
   6   1   7        346.22        325.51        10.72 o
   7   1   7        159.96        150.45         3.07 o
   8   1   7         69.74         67.28         2.37 o
   9   1   7         18.00         19.19         1.69 o
  10   1   7        160.06        157.85         3.32 o
  11   1   7         19.34         21.06         1.67 o
  12   1   7         16.35         15.24         1.67 o
 -15   2   7         12.10          8.42         3.09 o
 -14   2   7        163.86        152.59         5.56 o
 -13   2   7         72.13         62.92         4.25 o
 -12   2   7        298.65        287.08         7.89 o
 -11   2   7        190.38        160.32         6.89 o
 -10   2   7        180.57        166.74        11.79 o
  -9   2   7       2711.06       2558.71        85.34 o
  -8   2   7         79.46         72.70         8.98 o
  -7   2   7        494.65        453.35        19.37 o
  -6   2   7        442.86        460.60        20.35 o
  -5   2   7       1259.84       1201.85        28.47 o
  -4   2   7        312.55        334.93        15.58 o
  -3   2   7        557.04        553.57        14.56 o
  -2   2   7        393.35        398.03         8.18 o
  -1   2   7        165.29        206.19         6.85 o
   0   2   7        216.95        180.01         5.55 o
   1   2   7       1201.90       1231.03        22.82 o
   2   2   7       1018.06        985.20        19.66 o
   3   2   7         82.78         88.63         5.04 o
   4   2   7        463.79        489.00        19.93 o
   5   2   7       1532.22       1513.33        51.37 o
   6   2   7        942.51        867.75        10.42 o
   7   2   7        449.65        431.07         5.95 o
   8   2   7         56.27         60.08         2.55 o
   9   2   7        214.80        217.73         4.20 o
  10   2   7         45.90         44.44         2.20 o
  11   2   7         64.82         63.69         2.37 o
 -14   3   7         16.53         10.95         3.37 o
 -13   3   7          9.71          4.60         2.49 o
 -12   3   7         27.71         28.63         5.33 o
 -11   3   7          9.48          7.87         4.04 o
 -10   3   7         75.76         65.93        17.83 o
  -9   3   7         53.67         54.18         8.84 o
  -8   3   7        367.56        337.42        16.84 o
  -7   3   7        145.13        144.43         7.72 o
  -6   3   7        416.90        361.82        24.28 o
  -5   3   7        142.61        151.31        16.56 o
  -4   3   7        481.70        475.66        13.43 o
  -3   3   7         12.83         17.12         2.38 o
  -2   3   7         73.23         90.52         4.65 o
  -1   3   7        187.99        228.35        13.61 o
   0   3   7         50.79         54.40         5.47 o
   1   3   7        731.72        722.17        24.79 o
   2   3   7        133.90        131.74         4.68 o
   3   3   7         88.24         78.26         5.48 o
   4   3   7        435.19        391.24        10.02 o
   5   3   7        121.93        118.77         3.69 o
   6   3   7         71.23         69.32         2.96 o
   7   3   7          7.20          5.62         1.82 o
   8   3   7         20.71         19.74         2.09 o
   9   3   7          0.28          2.51         2.10 o
  10   3   7          3.97          2.19         1.51 o
  11   3   7         21.81         20.33         1.62 o
 -13   4   7         11.73         20.49         4.49 o
 -12   4   7         50.13         46.32         6.74 o
 -11   4   7        162.54        142.60        10.39 o
 -10   4   7        161.98        166.74        11.51 o
  -9   4   7        428.76        369.70        17.97 o
  -7   4   7        284.15        269.77        14.88 o
  -6   4   7         60.11         53.05         7.86 o
  -5   4   7        288.48        269.11         9.78 o
  -4   4   7        102.60        103.74        10.53 o
  -3   4   7         31.29         36.27         2.77 o
  -2   4   7         21.84         25.91         2.38 o
  -1   4   7         19.82         19.75         2.47 o
   0   4   7         21.25         16.01         2.09 o
   1   4   7         46.55         42.80         3.08 o
   2   4   7        372.17        338.28         8.58 o
   3   4   7        122.57        108.01         4.03 o
   4   4   7        206.79        185.58         4.81 o
   5   4   7        740.96        692.60        10.39 o
   6   4   7         68.10         63.81         3.30 o
   7   4   7        368.52        361.50         6.38 o
   8   4   7         12.00          9.51         1.84 o
   9   4   7         76.05         78.54         2.88 o
  10   4   7         37.01         36.01         2.18 o
  -6   5   7        567.07        475.80        16.84 o
  -5   5   7         59.68         58.24         5.26 o
  -4   5   7        644.17        592.86        13.39 o
  -3   5   7         92.51         81.17         3.37 o
  -2   5   7        149.60        149.52         4.36 o
  -1   5   7        535.65        480.74         8.60 o
   0   5   7        179.70        176.31         6.65 o
   1   5   7        308.06        287.00         8.63 o
   2   5   7        474.67        429.17         7.70 o
   3   5   7         29.81         28.53         2.54 o
   4   5   7        528.17        504.72         8.76 o
   5   5   7         11.24         13.45         2.51 o
   6   5   7        504.93        493.99         7.73 o
   7   5   7        119.15        120.11         3.37 o
   8   5   7        135.32        125.18         3.32 o
   9   5   7          4.72          2.77         2.70 o
  -7   6   7        432.68        426.40        17.40 o
  -6   6   7         27.95         26.39         4.49 o
  -5   6   7         17.71         20.37         4.14 o
  -4   6   7         48.26         48.78         3.00 o
  -3   6   7         16.27         17.51         2.14 o
  -2   6   7          4.19          0.88         1.69 o
  -1   6   7          3.35          0.52         1.75 o
   0   6   7          6.50          7.75         1.73 o
   1   6   7          4.94         11.17         1.97 o
   2   6   7         66.69         69.71         3.15 o
   3   6   7        115.87        116.03         3.94 o
   4   6   7        197.91        206.56         4.87 o
   5   6   7        467.46        466.46         7.67 o
   6   6   7         45.24         44.68         2.42 o
   7   6   7        230.82        210.18         4.76 o
  -6   7   7         42.12         46.32         5.05 o
  -5   7   7          6.44          7.26         2.08 o
  -4   7   7          8.62          9.70         1.68 o
  -3   7   7         34.30         40.81         2.41 o
  -2   7   7         13.38         19.89         2.44 o
  -1   7   7         80.70         84.63         3.07 o
   0   7   7         18.15         18.45         1.92 o
   1   7   7         16.40         16.86         1.78 o
   2   7   7         19.08         24.28         2.25 o
   3   7   7        153.34        157.75         4.44 o
   4   7   7         29.39         32.59         2.39 o
   5   7   7         11.11          8.42         3.93 o
 -15   0   8        182.34        178.53         9.26 o
 -14   0   8        166.54        156.92         7.30 o
 -13   0   8        434.71        461.49        16.56 o
 -12   0   8        137.82        122.53         6.60 o
 -11   0   8        800.09        780.55        20.06 o
 -10   0   8       1445.33       1391.65        33.23 o
  -9   0   8        357.82        363.48        10.65 o
  -8   0   8        374.10        418.32        17.40 o
  -7   0   8        871.49        953.58        34.25 o
  -6   0   8        744.86        906.71        32.28 o
  -5   0   8       3935.39       4242.15       134.74 o
  -4   0   8       1197.94       1071.20        36.49 o
  -3   0   8        976.28       1068.12        36.21 o
  -2   0   8       1300.30       1274.72        42.67 o
  -1   0   8       1169.18       1168.05        39.30 o
   0   0   8       1182.56       1187.70        40.14 o
   1   0   8       4056.20       4576.76       144.85 o
   2   0   8        808.04       1066.15        36.77 o
   3   0   8        928.43        997.38        34.81 o
   4   0   8        453.91        517.64        20.49 o
   5   0   8        291.37        302.05        14.32 o
   6   0   8       1326.45       1337.99        17.82 o
   7   0   8        712.24        720.64         9.98 o
   8   0   8        116.41        113.28         3.55 o
   9   0   8        383.36        406.33         7.29 o
  10   0   8        176.05        186.97         4.79 o
  11   0   8        138.77        148.34         4.90 o
 -15   1   8         79.73         85.90         6.46 o
 -14   1   8         80.84         73.79         5.05 o
 -13   1   8        115.28        113.09         4.64 o
 -12   1   8        145.11        147.87         9.68 o
 -11   1   8         54.92         59.62         3.20 o
 -10   1   8       1417.42       1407.40        23.78 o
  -9   1   8          5.46         10.51         1.95 o
  -8   1   8        441.34        460.09        10.58 o
  -7   1   8         86.00        110.21         4.61 o
  -6   1   8        259.02        269.24         9.03 o
  -5   1   8        245.99        303.10         9.52 o
  -4   1   8        979.91       1140.15        42.39 o
  -3   1   8        592.09        604.05        19.26 o
  -2   1   8          4.26          5.47         1.22 o
  -1   1   8        567.03        620.96        13.13 o
   0   1   8        861.21       1044.36        20.41 o
   1   1   8        262.71        316.80         8.30 o
   2   1   8        196.50        212.08         7.54 o
   3   1   8        120.46        146.01         6.45 o
   4   1   8        456.78        509.08        14.49 o
   5   1   8         20.35         24.45         3.67 o
   6   1   8       1332.45       1346.78        12.66 o
   7   1   8         62.08         61.92         2.38 o
   8   1   8        118.40        127.15         2.82 o
   9   1   8        133.01        135.00         3.10 o
  10   1   8         63.40         67.02         2.50 o
  11   1   8         60.84         69.24         2.95 o
 -15   2   8         16.29         11.79         3.09 o
 -14   2   8         40.83         44.72         3.48 o
 -13   2   8         33.32         38.03         3.91 o
 -12   2   8         67.25         70.60         4.28 o
 -11   2   8          7.07          3.91         3.09 o
 -10   2   8        181.70        175.49        11.51 o
  -9   2   8        771.16        771.03        19.78 o
  -8   2   8         94.91         91.79         9.54 o
  -7   2   8        192.27        203.24        12.07 o
  -6   2   8        876.32        921.58        33.12 o
  -5   2   8          1.46          2.62         2.29 o
  -4   2   8         50.73         46.71         3.66 o
  -3   2   8        213.89        224.05         8.14 o
  -2   2   8         27.29         26.16         2.05 o
  -1   2   8        267.27        278.39         6.05 o
   0   2   8         41.61         44.08         2.66 o
   1   2   8          2.09          3.97         1.59 o
   2   2   8        823.66        824.24        37.73 o
   3   2   8        129.34        154.67        10.11 o
   4   2   8        181.98        188.08        10.95 o
   5   2   8        672.79        700.29         9.22 o
   6   2   8        311.19        299.64         5.70 o
   7   2   8          6.47          6.41         1.84 o
   8   2   8        101.21        103.42         3.08 o
   9   2   8         40.01         46.27         2.56 o
  10   2   8         29.13         36.26         2.47 o
  11   2   8          6.49          6.49         1.23 o
 -14   3   8         37.64         34.81         5.05 o
 -13   3   8        138.05        135.13         5.39 o
 -12   3   8        172.07        178.17         6.68 o
 -11   3   8         11.31         15.30         9.26 o
 -10   3   8        963.69        938.69        24.90 o
  -9   3   8         43.66         40.14         7.86 o
  -8   3   8        954.73        952.18        35.65 o
  -7   3   8        439.56        449.42        20.49 o
  -6   3   8        403.84        400.11        28.91 o
  -5   3   8        302.97        301.81         8.29 o
  -4   3   8        273.29        256.52         8.70 o
  -3   3   8        220.41        231.67         8.15 o
  -2   3   8          2.10          1.69         1.67 o
  -1   3   8        231.80        233.08         8.38 o
   0   3   8        200.92        197.17         5.72 o
   1   3   8        265.52        252.35         7.70 o
   2   3   8        395.31        386.46         9.69 o
   3   3   8        318.11        311.11        14.04 o
   4   3   8        876.98        883.12        11.05 o
   5   3   8         13.66         12.44         2.00 o
   6   3   8        860.34        894.26        11.86 o
   7   3   8          6.87          8.38         1.81 o
   8   3   8        168.64        181.30         4.26 o
   9   3   8        136.40        153.12         3.87 o
  10   3   8         35.00         43.05         2.26 o
 -13   4   8         87.97         91.79         7.58 o
 -12   4   8         15.04         24.14         4.49 o
 -11   4   8        371.55        333.49        15.44 o
  -7   4   8       1269.12       1257.04        44.07 o
  -6   4   8        259.04        260.78        13.47 o
  -5   4   8        252.58        251.71         9.61 o
  -4   4   8        179.76        169.98         5.62 o
  -3   4   8         11.73         11.14         2.21 o
  -2   4   8        197.79        198.63         5.98 o
  -1   4   8         31.23         27.13         3.75 o
   0   4   8        225.27        201.81         6.15 o
   1   4   8        208.62        219.11         4.94 o
   2   4   8        339.29        350.92         6.16 o
   3   4   8       1103.83       1113.99        15.17 o
   4   4   8         14.35         13.81         2.59 o
   5   4   8        477.15        505.61         8.21 o
   6   4   8         67.88         70.86         3.31 o
   7   4   8        270.28        288.29         5.45 o
   8   4   8         21.85         23.31         1.82 o
   9   4   8         54.18         65.94         2.56 o
  -6   5   8         92.49         80.00         8.42 o
  -5   5   8        118.10        135.00         5.19 o
  -4   5   8          4.37          2.95         1.94 o
  -3   5   8         30.56         31.57         2.85 o
  -2   5   8          8.89         10.15         1.79 o
  -1   5   8          9.99         11.81         1.91 o
   0   5   8         30.05         30.79         2.30 o
   1   5   8        160.83        179.91         4.46 o
   2   5   8        112.49        107.27         3.76 o
   3   5   8         47.60         47.21         2.83 o
   4   5   8         58.15         61.69         3.01 o
   5   5   8        187.04        183.49         4.35 o
   6   5   8         10.19         10.55         1.80 o
   7   5   8         71.73         76.14         3.16 o
   8   5   8          2.70          1.70         1.40 o
  -6   6   8         44.02         54.83         4.15 o
  -5   6   8        519.61        542.04        11.74 o
  -4   6   8        129.43        137.05         7.76 o
  -3   6   8         98.96        107.51         7.13 o
  -2   6   8        600.42        666.73        11.12 o
  -1   6   8         96.32        106.68         3.45 o
   0   6   8        137.78        134.79         4.25 o
   1   6   8        518.78        563.70         9.04 o
   2   6   8         80.94         87.48         3.81 o
   3   6   8         96.78        108.46         3.98 o
   4   6   8         65.05         76.66         4.02 o
   5   6   8        190.73        208.79         4.41 o
   6   6   8         25.91         23.82         1.71 o
  -6   7   8        204.64        230.19        10.11 o
  -5   7   8        131.76        145.88         5.04 o
  -4   7   8         74.58         73.38         3.53 o
  -3   7   8         79.15         91.10         3.25 o
  -2   7   8          2.38          7.66         1.56 o
  -1   7   8         64.58         74.52         2.98 o
   0   7   8         74.66         78.11         2.97 o
   1   7   8         81.67         97.35         3.70 o
   2   7   8        186.80        211.17         5.31 o
   3   7   8         66.23         77.53         3.29 o
   4   7   8        203.64        213.44         5.44 o
 -15   1   9         34.76         38.74         5.05 o
 -14   1   9        106.63         98.06         4.57 o
 -13   1   9         22.93         23.86         3.37 o
 -12   1   9        381.73        354.53        10.05 o
 -11   1   9         89.16         82.99         3.77 o
 -10   1   9        457.17        436.83         8.89 o
  -9   1   9        100.15         89.10         3.67 o
  -8   1   9        382.06        385.49         7.89 o
  -7   1   9        158.26        153.79         4.73 o
  -6   1   9        547.83        596.48        16.47 o
  -5   1   9        635.91        628.53        16.77 o
  -4   1   9         38.41         41.89         4.31 o
  -3   1   9        892.19        900.38        22.33 o
  -2   1   9        141.48        144.07         6.05 o
  -1   1   9        583.58        598.44        19.66 o
   0   1   9        487.94        481.35        10.58 o
   1   1   9        142.34        183.04         7.04 o
   2   1   9        769.67        799.47        20.54 o
   3   1   9         90.04         99.67         6.60 o
   4   1   9        314.97        314.88        13.33 o
   5   1   9        385.05        376.63         5.23 o
   6   1   9        225.87        219.44         3.69 o
   7   1   9        194.32        197.54         3.51 o
   8   1   9        192.35        191.71         3.49 o
   9   1   9         95.67        101.47         3.09 o
  10   1   9          9.70          9.74         2.08 o
  11   1   9        119.91        122.13         3.43 o
 -15   2   9        107.96         93.76         6.18 o
 -14   2   9         62.47         61.44         8.70 o
 -13   2   9        343.23        308.15         9.10 o
 -12   2   9          7.92          9.66         2.81 o
 -11   2   9       1337.67       1253.60        30.41 o
 -10   2   9        181.14        183.49        14.04 o
  -9   2   9        630.20        610.89        16.37 o
  -8   2   9        484.91        446.26        12.68 o
  -7   2   9        440.26        466.67        15.39 o
  -6   2   9        201.58        175.11         5.74 o
  -5   2   9         45.02         47.96         5.02 o
  -4   2   9        129.30        125.55         5.07 o
  -3   2   9         69.66         68.55         3.18 o
  -2   2   9        162.13        152.24         4.37 o
  -1   2   9        234.13        240.68         5.69 o
   0   2   9         41.43         40.17         3.00 o
   1   2   9         96.88         92.73         4.17 o
   2   2   9         91.14        100.62         4.58 o
   3   2   9        709.80        747.26        28.07 o
   4   2   9        125.52        128.70         3.74 o
   5   2   9        738.61        703.09         9.29 o
   6   2   9        585.21        568.75         7.91 o
   7   2   9        532.33        514.72         7.26 o
   8   2   9        177.37        189.26         4.18 o
   9   2   9        116.79        110.42         3.55 o
  10   2   9        188.02        192.57         3.94 o
 -14   3   9         24.17         23.02         3.65 o
 -13   3   9          1.46          0.73         2.08 o
 -12   3   9        131.42        131.91         5.50 o
 -11   3   9         12.69         15.17         3.58 o
 -10   3   9        164.97        166.36         7.26 o
  -9   3   9        243.35        247.03         8.57 o
  -8   3   9         68.25         57.08         5.46 o
  -7   3   9         13.74         14.88         3.27 o
  -6   3   9        346.90        336.71         8.78 o
  -5   3   9         47.52         51.05         3.93 o
  -4   3   9        185.85        189.23         5.70 o
  -3   3   9        134.42        130.65         4.63 o
  -2   3   9          2.28          0.52         1.73 o
  -1   3   9        364.09        352.41         8.52 o
   0   3   9         62.77         52.36         3.06 o
   1   3   9        223.59        227.75         8.89 o
   2   3   9        302.37        265.08        19.65 o
   3   3   9         66.36         63.07         2.84 o
   4   3   9         16.37         17.29         2.34 o
   5   3   9        353.56        338.73         5.62 o
   6   3   9         61.63         62.14         2.80 o
   7   3   9         32.34         31.28         2.05 o
   8   3   9         57.79         61.27         2.66 o
   9   3   9         23.68         21.62         1.81 o
  10   3   9          2.27          3.65         1.19 o
 -12   4   9         34.24         27.23         3.37 o
 -11   4   9         33.61         34.53         3.93 o
  -7   4   9         78.03         74.95         8.70 o
  -6   4   9        735.47        717.56        18.30 o
  -5   4   9         41.93         51.82         3.66 o
  -4   4   9        502.11        491.96        11.20 o
  -3   4   9         34.79         30.75         2.65 o
  -2   4   9         31.01         31.06         2.55 o
  -1   4   9        149.12        138.44         3.85 o
   0   4   9        311.91        294.97         6.01 o
   1   4   9        389.23        386.02         6.54 o
   2   4   9        276.41        275.36         6.01 o
   3   4   9        373.73        347.83         6.87 o
   4   4   9        216.88        209.39         4.84 o
   5   4   9        113.73        115.06         3.77 o
   6   4   9         15.39         16.01         2.03 o
   7   4   9         76.21         78.00         2.89 o
   8   4   9         94.46         96.69         2.81 o
   9   4   9         28.87         22.98         1.61 o
  -7   5   9        347.99        345.84        13.47 o
  -6   5   9        180.22        161.19         6.47 o
  -5   5   9        621.64        588.31        27.79 o
  -4   5   9         83.43         82.92         3.83 o
  -3   5   9        511.98        504.31         9.08 o
  -2   5   9        166.34        165.88         6.00 o
  -1   5   9        103.75         90.69         4.39 o
   0   5   9        471.21        454.12         7.83 o
   1   5   9         52.52         61.58         2.98 o
   2   5   9        560.29        539.47        10.06 o
   3   5   9         15.79         14.38         2.26 o
   4   5   9        128.60        131.59         3.82 o
   5   5   9         16.21         18.13         2.17 o
   6   5   9         78.21         88.10         2.93 o
   7   5   9         92.20         93.39         2.55 o
  -8   6   9        306.59        320.86        12.35 o
  -7   6   9         87.81         98.53         5.89 o
  -6   6   9        116.27        105.83         6.18 o
  -5   6   9         32.63         34.55         2.64 o
  -4   6   9         68.75         78.38         3.88 o
  -3   6   9         81.17         89.15         5.56 o
  -2   6   9         74.60         79.51         3.13 o
  -1   6   9          4.71          8.87         1.74 o
   0   6   9         40.42         43.35         2.58 o
   1   6   9        148.70        152.55         4.00 o
   2   6   9         72.03         73.15         3.63 o
   3   6   9        445.17        460.62         8.38 o
   4   6   9         44.41         49.42         2.86 o
   5   6   9        107.88        109.90         3.21 o
   6   6   9        109.04         98.30         4.26 o
  -5   7   9         57.15         63.72         5.05 o
  -4   7   9         21.87         21.43         2.34 o
  -3   7   9         37.75         42.84         2.55 o
  -2   7   9         25.56         26.05         2.08 o
  -1   7   9         44.41         52.98         2.90 o
   0   7   9        127.17        135.49         4.62 o
   1   7   9         48.88         48.71         2.83 o
   2   7   9          8.34          9.28         1.78 o
 -15   0  10        290.17        360.44        14.60 o
 -14   0  10         34.07         32.84         3.93 o
 -13   0  10        357.97        358.47        13.47 o
 -12   0  10        404.68        384.63        25.97 o
 -11   0  10        191.50        224.24        20.07 o
 -10   0  10         55.38         59.36         5.40 o
  -9   0  10        166.16        169.82         7.11 o
  -8   0  10        783.67        803.12        32.00 o
  -7   0  10         76.31         98.09         5.89 o
  -6   0  10        408.22        396.74        11.06 o
  -5   0  10         31.05         35.37         5.61 o
  -4   0  10        446.25        470.76        19.09 o
  -3   0  10        263.96        264.99        12.63 o
  -2   0  10        118.01        127.16         8.42 o
  -1   0  10        490.28        525.78        20.77 o
   0   0  10         86.83         91.23         7.58 o
   1   0  10        330.03        357.07        15.72 o
   2   0  10         87.33        133.90         9.54 o
   3   0  10        607.70        640.87        24.98 o
   4   0  10        184.36        205.99         6.12 o
   5   0  10         38.52         43.68         3.23 o
   6   0  10        166.89        190.42         5.12 o
   7   0  10        365.52        387.05         8.03 o
   8   0  10        351.50        374.51         8.65 o
   9   0  10         36.33         42.65         3.23 o
  10   0  10        263.35        307.63         8.46 o
 -15   1  10         87.53        100.21         6.46 o
 -14   1  10        225.39        235.33         7.15 o
 -13   1  10         18.64         22.18         3.09 o
 -12   1  10        409.86        414.50         8.74 o
 -11   1  10          5.30          6.40         2.14 o
 -10   1  10        153.63        152.75         5.50 o
  -9   1  10         90.41         86.72         3.75 o
  -8   1  10        357.36        406.40         8.63 o
  -7   1  10        195.54        198.93         5.16 o
  -6   1  10        141.28        144.71         5.06 o
  -5   1  10        562.37        569.71        12.40 o
  -4   1  10         44.44         46.22         3.75 o
  -3   1  10       1514.33       1651.19        39.10 o
  -2   1  10       1410.77       1558.06        37.02 o
  -1   1  10         87.09         86.27         9.97 o
   0   1  10        526.52        552.74        15.28 o
   1   1  10        115.97        132.36        13.33 o
   2   1  10        183.78        195.36         8.04 o
   3   1  10        379.10        423.06        31.86 o
   4   1  10         72.23         74.10         2.76 o
   5   1  10        231.79        229.01         4.08 o
   6   1  10         10.57          8.91         1.71 o
   7   1  10        448.09        468.77         6.15 o
   8   1  10         11.42         10.82         1.55 o
   9   1  10        177.52        193.64         5.01 o
  10   1  10         76.81         86.05         2.92 o
 -14   2  10         13.08         11.77         4.63 o
 -13   2  10         38.61         44.32         3.78 o
 -12   2  10         99.69        107.63         5.30 o
 -11   2  10        139.32        141.94         6.46 o
 -10   2  10         19.11         24.30         3.29 o
  -9   2  10         43.82         46.57         6.18 o
  -8   2  10         89.90         92.51         6.74 o
  -7   2  10        291.51        318.04        12.77 o
  -6   2  10        199.98        228.46         6.60 o
  -5   2  10        148.76        153.49         5.57 o
  -4   2  10        617.84        701.00        15.52 o
  -3   2  10        110.10        128.59         4.25 o
  -2   2  10        166.62        187.86         8.59 o
  -1   2  10        634.38        680.49        17.71 o
   0   2  10        159.51        162.74         6.14 o
   1   2  10        262.42        265.80        10.38 o
   2   2  10        226.21        256.53        18.39 o
   3   2  10         99.14        113.41         3.67 o
   4   2  10        110.18        118.73         3.53 o
   5   2  10         39.20         38.96         2.23 o
   6   2  10        122.27        127.73         3.53 o
   7   2  10        142.18        144.47         3.76 o
   8   2  10         41.59         41.13         2.16 o
   9   2  10         29.69         32.06         1.94 o
  10   2  10          6.78          6.72         1.37 o
 -13   3  10         78.56         75.57         3.95 o
 -12   3  10        556.88        565.91        36.63 o
 -11   3  10         39.30         49.12         5.05 o
 -10   3  10        230.09        232.19         8.84 o
  -9   3  10        815.00        835.19        26.25 o
  -8   3  10        187.67        228.90         8.72 o
  -7   3  10        515.06        541.79        20.91 o
  -6   3  10        775.88        782.05        19.94 o
  -5   3  10        130.02        131.28         5.61 o
  -4   3  10        498.15        478.25        15.02 o
  -3   3  10         58.88         63.62         3.97 o
  -2   3  10         43.11         46.41         3.35 o
  -1   3  10        385.00        363.15         9.51 o
   0   3  10        110.58        118.88         7.77 o
   1   3  10        548.23        556.32         8.71 o
   2   3  10        452.95        453.42         7.19 o
   3   3  10        168.73        181.22         4.38 o
   4   3  10        736.13        730.77        10.08 o
   5   3  10        218.45        229.01         4.46 o
   6   3  10         29.93         35.76         2.19 o
   7   3  10        497.99        542.36         7.63 o
   8   3  10         88.50         84.71         2.63 o
   9   3  10         63.30         70.98         3.09 o
 -12   4  10          8.21          5.05         2.53 o
 -11   4  10        251.74        253.77        10.11 o
 -10   4  10         75.47         85.62         6.18 o
  -9   4  10        175.83        185.27         8.70 o
  -8   4  10        106.45        118.46         7.86 o
  -7   4  10        139.06        156.35         6.70 o
  -6   4  10        779.13        779.62        19.69 o
  -5   4  10          7.14         11.13         2.42 o
  -4   4  10        535.90        541.79        12.14 o
  -3   4  10        430.94        437.11        10.44 o
  -2   4  10        434.22        431.12         7.47 o
  -1   4  10        649.69        655.88         9.60 o
   0   4  10         35.63         35.45         2.34 o
   1   4  10        941.46        958.13        14.41 o
   2   4  10        163.14        161.84         4.66 o
   3   4  10        174.54        176.71         5.52 o
   4   4  10        174.48        182.84         4.47 o
   5   4  10         55.23         54.84         2.94 o
   6   4  10        201.73        220.35         4.48 o
   7   4  10          3.32          3.62         1.70 o
   8   4  10         95.69         95.37         3.28 o
 -10   5  10         87.09         93.48         5.61 o
  -9   5  10         21.44         20.77         3.93 o
  -8   5  10         73.79         89.83         6.46 o
  -7   5  10         45.13         52.49         5.61 o
  -6   5  10        105.95        112.51         6.04 o
  -5   5  10        207.63        206.97         7.55 o
  -4   5  10         13.56         15.79         4.38 o
  -3   5  10        156.52        161.85         5.99 o
  -2   5  10        136.80        132.68         6.50 o
  -1   5  10         66.82         69.52         3.13 o
   0   5  10        257.22        278.77         5.62 o
   1   5  10         44.75         48.15         4.58 o
   2   5  10         35.81         35.86         2.46 o
   3   5  10        101.04        116.88         3.85 o
   4   5  10         55.74         55.73         2.77 o
   5   5  10         57.49         68.71         2.70 o
   6   5  10          0.19         -1.44         1.44 o
   7   5  10         34.45         35.07         2.58 o
  -8   6  10        215.62        229.90         9.54 o
  -7   6  10        184.16        191.73         8.42 o
  -6   6  10         44.62         48.28         5.05 o
  -5   6  10        116.54        125.40         5.33 o
  -4   6  10        487.51        547.39        11.74 o
  -3   6  10         58.84         67.21         3.41 o
  -2   6  10         54.52         56.57         2.93 o
  -1   6  10        483.73        552.90         8.67 o
   0   6  10        125.23        137.50         3.72 o
   1   6  10         28.68         26.64         2.41 o
   2   6  10         82.54         90.96         3.48 o
   3   6  10        198.60        217.54         4.86 o
   4   6  10          9.02          7.77         1.53 o
   5   6  10          4.98          6.08         1.46 o
  -4   7  10        105.19        124.92         7.02 o
  -3   7  10        220.51        228.51         7.14 o
  -2   7  10        230.40        249.05         6.42 o
  -1   7  10         56.06         66.58         3.23 o
   0   7  10        221.61        247.71         5.43 o
   1   7  10         10.22         12.68         1.77 o
 -15   1  11         33.29         34.25         4.77 o
 -14   1  11        103.64        110.76         4.65 o
 -13   1  11         52.76         49.97         4.77 o
 -12   1  11        217.74        202.06        16.56 o
 -11   1  11         26.74         21.54         3.17 o
 -10   1  11          5.91         12.42         2.82 o
  -9   1  11        201.86        212.49         8.14 o
  -8   1  11         23.76         23.76         3.48 o
  -7   1  11        162.66        161.14         5.69 o
  -6   1  11        225.84        220.67         6.63 o
  -5   1  11        684.73        716.08        15.22 o
  -4   1  11        978.29        976.18        41.72 o
  -3   1  11        354.69        369.85        17.03 o
  -2   1  11       1595.43       1639.36        39.20 o
  -1   1  11          2.61         10.90         3.07 o
   0   1  11        850.36        883.13        22.83 o
   1   1  11         76.44         81.52         5.76 o
   2   1  11         65.98         67.25         4.92 o
   3   1  11        166.06        170.51         4.02 o
   4   1  11         56.57         54.74         2.44 o
   5   1  11         48.88         48.68         2.20 o
   6   1  11         78.05         78.72         2.73 o
   7   1  11        215.12        214.67         4.06 o
   8   1  11         11.02         13.17         1.62 o
   9   1  11         91.49         87.94         2.81 o
 -14   2  11         80.15         66.88         3.95 o
 -13   2  11        324.75        299.42         8.77 o
 -12   2  11         62.05         57.49         4.36 o
 -11   2  11         97.06         99.43         5.63 o
 -10   2  11        261.82        251.14        13.90 o
  -9   2  11         73.89         68.22         5.44 o
  -8   2  11        698.53        719.50        39.44 o
  -7   2  11        305.98        294.79        10.00 o
  -6   2  11         56.77         63.25         4.11 o
  -5   2  11        954.63        876.94        16.03 o
  -4   2  11         96.69         99.32         4.49 o
  -3   2  11         62.55         64.18         4.33 o
  -2   2  11          3.71          6.62         2.34 o
  -1   2  11        561.50        513.09        32.70 o
   0   2  11        239.40        214.85         8.62 o
   1   2  11        657.82        625.31        10.54 o
   2   2  11        197.82        205.84         4.82 o
   3   2  11        509.99        462.93         8.46 o
   4   2  11         88.17         77.98         3.08 o
   5   2  11         45.79         42.33         2.28 o
   6   2  11        209.83        214.96         4.27 o
   7   2  11         84.17         87.66         2.97 o
   8   2  11        279.67        291.08         5.50 o
   9   2  11        139.86        160.38         3.41 o
 -13   3  11         28.76         27.51         3.09 o
 -12   3  11         49.48         54.46         4.77 o
 -11   3  11         51.64         65.41         5.33 o
 -10   3  11          3.06         -0.47         3.37 o
  -9   3  11         17.94         22.46         3.58 o
  -8   3  11         92.31        105.76         9.68 o
  -7   3  11         37.31         36.19         5.61 o
  -6   3  11         18.40         25.05         3.49 o
  -5   3  11        559.34        587.86        15.59 o
  -4   3  11        182.45        172.57         6.68 o
  -3   3  11        103.37         93.41         7.79 o
  -2   3  11        421.95        390.34         9.54 o
  -1   3  11        110.72        109.93         5.40 o
   0   3  11        390.10        398.18         6.89 o
   1   3  11         13.67         12.37         2.14 o
   2   3  11         25.33         21.60         2.06 o
   3   3  11         30.74         30.23         2.27 o
   4   3  11         14.07         15.53         1.89 o
   5   3  11         18.10         19.87         1.93 o
   6   3  11         15.52         20.23         1.87 o
   7   3  11         55.27         59.77         2.37 o
   8   3  11         72.97         73.07         3.33 o
 -12   4  11        136.07        128.29         6.18 o
 -11   4  11        133.68        122.67         6.46 o
 -10   4  11         42.81         53.62         5.61 o
  -9   4  11          5.68          3.09         3.65 o
  -8   4  11        136.59        160.85         8.42 o
  -7   4  11         49.09         66.90         5.14 o
  -6   4  11         76.34         75.42         5.53 o
  -5   4  11        653.32        666.99        14.32 o
  -4   4  11        123.98        135.55         5.68 o
  -3   4  11        561.26        533.77        11.95 o
  -2   4  11        163.53        171.55         4.88 o
  -1   4  11        617.90        630.01         9.34 o
   0   4  11        128.27        125.84         3.84 o
   1   4  11          1.28          1.08         2.07 o
   2   4  11         51.69         58.36         3.79 o
   3   4  11         90.07         90.53         3.68 o
   4   4  11        115.69        119.34         4.36 o
   5   4  11         36.86         34.19         2.05 o
   6   4  11        237.85        243.57         4.47 o
   7   4  11          4.14          4.62         1.56 o
 -10   5  11         37.79         45.48         5.05 o
  -9   5  11        152.36        148.50         7.30 o
  -8   5  11         33.81         35.37         3.93 o
  -7   5  11        167.67        186.67         8.70 o
  -6   5  11        320.10        340.17        10.03 o
  -5   5  11         24.99         24.51         2.80 o
  -4   5  11        423.97        416.42        10.68 o
  -3   5  11         95.31        105.14         7.26 o
  -2   5  11        518.41        516.23         9.10 o
  -1   5  11         46.76         48.38         5.11 o
   0   5  11        350.80        349.27         6.68 o
   1   5  11         21.58         24.04         2.23 o
   2   5  11         75.08         79.32         3.54 o
   3   5  11        132.33        133.33         3.87 o
   4   5  11         29.25         30.08         2.03 o
   5   5  11        156.23        165.63         3.64 o
   6   5  11         16.53         15.13         1.49 o
  -7   6  11         32.67         40.98         4.49 o
  -6   6  11         27.98         23.86         3.37 o
  -5   6  11        253.92        280.52        10.25 o
  -4   6  11         44.07         49.44         3.98 o
  -3   6  11        260.85        273.77         6.94 o
  -2   6  11         62.48         70.97         3.03 o
  -1   6  11        373.14        399.59         6.66 o
   0   6  11          4.61          9.40         1.84 o
   1   6  11         79.48         86.16         3.35 o
   2   6  11         19.34         24.84         1.97 o
   3   6  11         42.01         39.01         2.72 o
   4   6  11        166.34        165.78         6.76 o
  -3   7  11         18.07         25.83         3.37 o
  -2   7  11         36.00         49.12         4.77 o
  -1   7  11        101.16        121.27         7.30 o
 -15   0  12         38.88         26.67         4.77 o
 -12   0  12        144.49        126.88         7.30 o
 -11   0  12          2.82          5.61         4.91 o
 -10   0  12        182.88        205.34        11.09 o
  -9   0  12        451.92        473.12        17.40 o
  -8   0  12        118.16        121.49         8.42 o
  -7   0  12        131.87        144.97         6.44 o
  -6   0  12         67.00         74.57         6.18 o
  -5   0  12       2069.96       2141.57        71.58 o
  -4   0  12        410.21        416.02        18.53 o
  -3   0  12       1401.33       1515.01        51.93 o
  -2   0  12        563.95        576.31        23.30 o
  -1   0  12       1866.71       1957.14        65.69 o
   0   0  12         97.92        130.25         9.82 o
   1   0  12         85.42         95.77         5.63 o
   2   0  12        107.97        116.29         5.99 o
   3   0  12        434.59        422.23         9.68 o
   4   0  12        145.58        152.36         6.00 o
   5   0  12          4.59          4.82         2.73 o
   6   0  12        100.52        101.49         5.44 o
   7   0  12         74.91         91.91         4.74 o
   8   0  12         73.71         75.77         3.97 o
   9   0  12         62.97         62.32         5.05 o
 -14   1  12        165.07        183.31         9.82 o
 -13   1  12         32.98         33.97         3.65 o
 -12   1  12         50.61         47.16         5.05 o
 -11   1  12         43.11         61.94         6.86 o
 -10   1  12        118.13         94.04         5.31 o
  -9   1  12        109.23        116.31         5.24 o
  -8   1  12         12.01          7.27         3.18 o
  -7   1  12        282.78        297.47         8.22 o
  -6   1  12        569.05        575.01        12.95 o
  -5   1  12        198.37        184.37         6.19 o
  -4   1  12       1622.66       1638.09        35.82 o
  -3   1  12          2.26         10.27         3.47 o
  -2   1  12       1537.62       1648.35        39.70 o
  -1   1  12        163.19        161.46         7.73 o
   0   1  12        566.49        564.60        13.29 o
   1   1  12        311.74        337.35         6.81 o
   2   1  12         10.62          8.39         2.00 o
   3   1  12         78.02         90.80         3.38 o
   4   1  12        112.91         94.69         3.19 o
   5   1  12         46.74         53.63         2.54 o
   6   1  12         43.71         43.43         2.38 o
   7   1  12         35.82         40.55         2.33 o
   8   1  12        156.16        167.89         3.41 o
 -13   2  12         34.63         35.93         4.49 o
 -12   2  12         39.10         43.23         4.21 o
 -11   2  12         57.63         69.06         5.61 o
 -10   2  12         12.41         12.03         3.06 o
  -9   2  12         38.62         45.58         4.62 o
  -8   2  12        244.15        248.81         8.82 o
  -7   2  12         32.69         31.54         3.35 o
  -6   2  12        326.23        305.69         8.26 o
  -5   2  12         28.59         38.09         3.04 o
  -4   2  12         28.63         28.04         5.04 o
  -3   2  12        553.66        594.55        11.54 o
  -2   2  12          4.67          2.85         2.59 o
  -1   2  12         59.94         59.29         3.70 o
   0   2  12        185.53        182.77         4.91 o
   1   2  12         23.12         19.87         2.34 o
   2   2  12        211.91        211.99         4.80 o
   3   2  12         47.45         50.54         2.64 o
   4   2  12         13.58         14.37         1.88 o
   5   2  12         65.97         76.68         3.07 o
   6   2  12         27.97         30.52         2.00 o
   7   2  12         40.30         43.45         2.33 o
   8   2  12         35.17         34.79         1.73 o
 -12   3  12        153.52        158.88         7.30 o
 -11   3  12        168.95        182.46         8.42 o
 -10   3  12         32.07         31.44         3.93 o
  -9   3  12        308.43        337.09        24.56 o
  -8   3  12        574.69        585.18        20.77 o
  -7   3  12        117.61        138.38        11.23 o
  -6   3  12        548.09        572.66        20.49 o
  -5   3  12        289.86        300.69         9.50 o
  -4   3  12        260.23        292.12         9.44 o
  -3   3  12          5.76          9.02         2.69 o
  -2   3  12        242.94        270.32         7.56 o
  -1   3  12        181.27        179.56         5.60 o
   0   3  12        524.48        502.06         8.15 o
   1   3  12         73.20         85.89         3.52 o
   2   3  12        443.87        440.21         6.97 o
   3   3  12        299.23        303.31         5.39 o
   4   3  12         15.87         13.55         1.95 o
   5   3  12        132.60        143.14         3.45 o
   6   3  12        164.56        171.93         3.82 o
   7   3  12        260.40        272.60         4.20 o
 -11   4  12         66.32         67.09         5.33 o
 -10   4  12         86.56         88.71         5.89 o
  -9   4  12          0.35          0.00         3.09 o
  -8   4  12        182.27        202.11         9.26 o
  -7   4  12         64.26         88.42         6.46 o
  -6   4  12        106.40        125.20         7.86 o
  -5   4  12        656.11        720.04        18.41 o
  -4   4  12        180.97        199.19         6.39 o
  -3   4  12       1283.18       1351.83        26.44 o
  -2   4  12        222.60        236.20         7.66 o
  -1   4  12        836.55        853.64        11.83 o
   0   4  12        139.67        142.14         4.36 o
   1   4  12        127.28        139.21         4.28 o
   2   4  12        188.25        211.79         5.05 o
   3   4  12          2.68          1.49         1.78 o
   4   4  12         62.27         76.66         3.36 o
   5   4  12         72.47         86.19         3.66 o
   6   4  12         11.20         11.76         1.50 o
  -9   5  12         35.96         42.11         4.49 o
  -8   5  12         18.79         14.32         3.09 o
  -7   5  12        132.97        140.64         7.30 o
  -6   5  12        113.54        113.87         5.46 o
  -5   5  12        129.43        136.02         5.65 o
  -4   5  12         12.87         14.94         3.65 o
  -3   5  12         11.40         14.58         2.48 o
  -2   5  12         21.91         22.84         2.18 o
  -1   5  12         84.73         83.56         3.87 o
   0   5  12        127.44        133.09         4.30 o
   1   5  12        125.97        132.64         4.18 o
   2   5  12         30.11         32.27         2.34 o
   3   5  12         37.04         37.73         2.47 o
   4   5  12         16.91         17.55         1.66 o
   5   5  12          3.11          4.37         1.42 o
  -6   6  12         95.88        104.71         5.61 o
  -5   6  12        172.44        202.48        14.32 o
  -4   6  12         21.84         24.06         2.80 o
  -3   6  12        431.56        491.26        12.75 o
  -2   6  12         65.69         74.54         7.38 o
  -1   6  12        103.26        133.32         5.39 o
   0   6  12         63.64         73.35         2.98 o
   1   6  12         66.87         82.14         2.85 o
   2   6  12         58.46         64.91         2.70 o
 -12   1  13         41.01         55.58         5.33 o
 -11   1  13        105.87        108.36         6.74 o
 -10   1  13         14.46         22.80         5.04 o
  -9   1  13         21.55         21.82         4.68 o
  -8   1  13        232.48        214.81         6.91 o
  -7   1  13         39.92         46.25         3.95 o
  -6   1  13        324.37        306.87         8.43 o
  -5   1  13        130.66        128.53         7.62 o
  -4   1  13       1796.36       1820.68        43.87 o
  -3   1  13        397.84        430.87        13.79 o
  -2   1  13       1401.53       1389.53        28.78 o
  -1   1  13        176.05        170.11         5.94 o
   0   1  13         34.80         34.45         3.05 o
   1   1  13        185.18        176.92         4.88 o
   2   1  13         37.43         33.89         2.79 o
   3   1  13         59.98         60.64         3.02 o
   4   1  13         55.15         54.92         2.75 o
   5   1  13         31.59         30.51         2.42 o
   6   1  13        118.76        126.36         3.71 o
   7   1  13         12.97         13.36         1.86 o
   8   1  13         43.81         42.61         5.19 o
 -13   2  13         38.24         33.97         4.21 o
 -12   2  13        193.88        196.22         8.42 o
 -11   2  13         56.39         64.28         5.61 o
 -10   2  13         37.98         31.41         6.18 o
  -9   2  13        158.20        157.56         8.98 o
  -8   2  13          2.03          4.77         3.01 o
  -7   2  13        812.47        794.64        24.40 o
  -6   2  13        300.89        305.69        16.87 o
  -5   2  13        216.03        218.33         6.18 o
  -4   2  13        709.37        728.52        13.74 o
  -3   2  13       1206.82       1169.39        24.04 o
  -2   2  13         80.46         81.53         5.27 o
  -1   2  13        683.06        641.11        10.85 o
   0   2  13        320.86        327.22         6.73 o
   1   2  13        380.83        336.01         7.46 o
   2   2  13        236.20        227.87         5.12 o
   3   2  13         42.12         38.32         2.41 o
   4   2  13         86.36         87.37         4.16 o
   5   2  13         35.57         39.59         2.57 o
   6   2  13         85.27         86.19         2.75 o
   7   2  13        160.13        167.49         3.60 o
 -12   3  13         38.33         45.48         4.49 o
 -11   3  13         67.36         80.56         5.33 o
 -10   3  13         25.73         28.63         3.65 o
  -9   3  13         33.24         39.86         4.77 o
  -8   3  13         18.88         18.54         3.63 o
  -7   3  13         33.64         39.30         4.49 o
  -6   3  13        118.59        124.92         7.58 o
  -5   3  13         59.66         76.73         5.12 o
  -4   3  13        868.16        875.84        24.00 o
  -3   3  13        163.95        186.79         7.30 o
  -2   3  13        676.30        701.37        19.15 o
  -1   3  13         69.65         68.85         4.46 o
   0   3  13         27.79         29.17         3.10 o
   1   3  13         58.84         58.99         3.12 o
   2   3  13         23.74         24.72         2.23 o
   3   3  13         52.34         59.92         3.24 o
   4   3  13         74.72         81.38         3.50 o
   5   3  13          0.14          4.59         1.68 o
   6   3  13         43.07         51.98         2.38 o
 -11   4  13         11.62         12.91         2.53 o
 -10   4  13        102.09         99.65         5.89 o
  -9   4  13        183.93        187.52         8.70 o
  -8   4  13         29.90         32.84         3.93 o
  -7   4  13        148.21        164.78         8.42 o
  -6   4  13         47.63         45.48         5.61 o
  -5   4  13        159.27        184.43         8.98 o
  -4   4  13         68.60         84.26         5.12 o
  -3   4  13        179.27        194.56         6.30 o
  -2   4  13         23.50         24.96         3.02 o
  -1   4  13         23.63         25.08         2.62 o
   0   4  13         88.38         89.18         3.65 o
   1   4  13         35.71         34.90         2.38 o
   2   4  13        157.12        168.62         4.36 o
   3   4  13          1.84          2.48         1.72 o
   4   4  13         58.79         69.61         2.74 o
   5   4  13         82.57         89.61         2.65 o
  -9   5  13         29.31         35.93         4.21 o
  -8   5  13        193.90        208.01         8.70 o
  -7   5  13         86.64         90.39         6.18 o
  -6   5  13        178.90        184.71         8.42 o
  -5   5  13          5.72         11.64         4.07 o
  -4   5  13        393.88        418.66        11.55 o
  -3   5  13         90.77         99.64         4.34 o
  -2   5  13        182.89        207.99         7.37 o
  -1   5  13        101.19        105.64         6.08 o
   0   5  13         56.79         62.60         3.13 o
   1   5  13        335.19        349.16         6.72 o
   2   5  13         23.94         23.26         1.93 o
   3   5  13         28.87         32.77         2.08 o
   4   5  13         14.97         17.33         2.83 o
  -4   6  13         58.42         64.84         5.89 o
  -3   6  13         21.91         19.65         4.49 o
  -2   6  13          3.29          1.96         3.09 o
  -1   6  13         93.88         96.39         7.58 o
   0   6  13        110.53        115.40         4.23 o
   1   6  13         56.27         65.41         5.33 o
 -10   0  14          9.67         18.25         7.58 o
  -9   0  14        163.62        148.78        11.23 o
  -8   0  14          1.55          3.65         6.46 o
  -7   0  14        431.03        443.25        20.77 o
  -6   0  14        219.33        205.20        12.63 o
  -5   0  14        654.57        628.24        26.11 o
  -4   0  14       2421.47       2406.00        80.56 o
  -3   0  14       2201.83       2116.30        71.02 o
  -2   0  14        840.35        841.86        32.00 o
  -1   0  14        220.81        210.54        12.91 o
   0   0  14        483.78        459.41        14.59 o
   1   0  14          2.21         -1.05         3.96 o
   2   0  14        125.39        119.92         7.34 o
   3   0  14          8.73         15.81         4.26 o
   4   0  14         65.22         60.06         5.55 o
   5   0  14          7.90          9.77         3.27 o
   6   0  14         12.67         13.22         2.98 o
   7   0  14         44.49         47.32         3.64 o
 -12   1  14         18.78         20.77         3.37 o
 -11   1  14        121.48        124.64         7.02 o
 -10   1  14         68.86         72.43         5.72 o
  -9   1  14         46.52         36.65         3.49 o
  -8   1  14        398.02        422.10        10.58 o
  -7   1  14        275.95        267.07         7.93 o
  -6   1  14         73.78         67.70         6.85 o
  -5   1  14        460.95        446.06        14.19 o
  -4   1  14        160.31        166.22         8.54 o
  -3   1  14        206.44        204.59         9.03 o
  -2   1  14        409.41        408.04        13.30 o
  -1   1  14         65.37         59.80         4.25 o
   0   1  14        245.91        237.46         6.47 o
   1   1  14        363.47        353.72         7.67 o
   2   1  14         64.31         53.10         3.62 o
   3   1  14         59.38         58.19         3.68 o
   4   1  14        117.42        119.45         4.72 o
   5   1  14         27.67         22.91         2.39 o
   6   1  14        201.47        224.06         5.40 o
   7   1  14         47.61         52.49         2.70 o
 -12   2  14         78.34         77.76         5.33 o
 -11   2  14         20.22         24.42         3.65 o
 -10   2  14         24.98         29.47         3.93 o
  -9   2  14        105.48        105.47        12.35 o
  -8   2  14         11.17         13.93         3.24 o
  -7   2  14        157.12        166.39         6.33 o
  -6   2  14        121.31        132.08         5.62 o
  -5   2  14        187.21        171.19         6.30 o
  -4   2  14        115.85        128.54         8.11 o
  -3   2  14        146.23        154.95         8.14 o
  -2   2  14        147.98        144.08         6.78 o
  -1   2  14        104.53        105.40         5.24 o
   0   2  14        107.34        108.19         4.71 o
   1   2  14          1.72          1.53         2.40 o
   2   2  14         85.21         89.17         3.76 o
   3   2  14         17.04         17.99         2.58 o
   4   2  14         22.74         24.87         2.82 o
   5   2  14         70.93         77.64         4.62 o
   6   2  14         28.01         39.50         3.43 o
 -11   3  14         86.63         95.16         5.61 o
 -10   3  14         99.82        101.34         6.18 o
  -9   3  14         27.30         26.39         3.93 o
  -8   3  14        351.40        398.61        14.88 o
  -7   3  14          2.24          8.42         3.65 o
  -6   3  14        225.65        247.03        10.67 o
  -5   3  14        365.94        425.56        16.00 o
  -4   3  14        242.52        264.69         8.63 o
  -3   3  14        238.50        277.06        13.75 o
  -2   3  14        381.21        401.42        17.40 o
  -1   3  14        198.61        223.76         7.60 o
   0   3  14          1.90          1.02         2.44 o
   1   3  14        349.13        363.90        10.13 o
   2   3  14          9.57         10.30         2.24 o
   3   3  14         65.35         68.18         3.04 o
   4   3  14         88.26         93.64         3.14 o
   5   3  14         87.57         81.67         3.31 o
 -10   4  14         29.36         32.84         3.65 o
  -9   4  14        159.00        173.20         7.86 o
  -8   4  14         44.91         46.04         5.05 o
  -7   4  14        330.74        337.98        12.91 o
  -6   4  14          4.46          4.49         3.65 o
  -5   4  14        168.11        195.66         9.26 o
  -4   4  14        318.24        381.37        10.91 o
  -3   4  14        356.20        418.26        17.68 o
  -2   4  14        184.81        223.17        11.79 o
  -1   4  14         12.92         14.99         2.89 o
   0   4  14        305.34        313.69         8.79 o
   1   4  14         53.09         57.61         3.02 o
   2   4  14        147.20        169.53         4.08 o
   3   4  14         23.70         22.19         1.77 o
   4   4  14         38.47         38.44         2.06 o
  -7   5  14         34.39         28.91         3.37 o
  -6   5  14         23.74         26.67         3.37 o
  -5   5  14         54.28         61.20         5.33 o
  -4   5  14         14.28         15.24         3.43 o
  -3   5  14         10.56         16.28         4.77 o
  -2   5  14        161.85        174.78         6.85 o
  -1   5  14          7.57          6.85         2.47 o
   0   5  14         73.99         78.42         3.65 o
   1   5  14         16.74         16.21         1.83 o
   2   5  14          2.91          2.28         2.15 o
  -8   1  15        207.73        196.33        17.26 o
  -7   1  15         97.68         89.81         7.03 o
  -6   1  15        236.05        220.48         9.82 o
  -5   1  15        333.77        322.25        11.81 o
  -4   1  15        103.59        108.70         7.34 o
  -3   1  15        567.30        522.84        15.78 o
  -2   1  15         11.00         16.98         4.26 o
  -1   1  15        291.55        268.20        10.42 o
   0   1  15         97.16         97.19         4.60 o
   1   1  15        119.24        112.02         6.17 o
   2   1  15         78.57         80.10         4.96 o
   3   1  15         26.28         28.46         4.79 o
   4   1  15         85.19         94.56         4.74 o
   5   1  15         16.45         24.71         2.58 o
   6   1  15         36.54         41.13         3.44 o
 -11   2  15        201.43        200.99         8.98 o
 -10   2  15         27.13         28.07         3.93 o
  -9   2  15        417.59        421.35        15.72 o
  -8   2  15         31.56         28.07         3.65 o
  -7   2  15        256.90        258.08         8.88 o
  -6   2  15        153.35        143.81         9.97 o
  -5   2  15        206.17        201.25        12.91 o
  -4   2  15        172.33        163.12         8.73 o
  -3   2  15        160.61        139.30         8.31 o
  -2   2  15        310.73        286.86        11.20 o
  -1   2  15          3.85          4.31         3.23 o
   0   2  15        368.98        356.53        15.23 o
   1   2  15        168.74        168.83         6.48 o
   2   2  15        225.56        230.59        12.94 o
   3   2  15         48.41         49.48         4.48 o
   4   2  15         73.46         72.57         3.44 o
   5   2  15        101.12        101.61         4.41 o
 -10   3  15         37.52         37.90         4.77 o
  -9   3  15         18.28         19.37         3.09 o
  -8   3  15         56.23         55.02         5.61 o
  -7   3  15          6.88          5.89         3.93 o
  -6   3  15         74.54         62.60         6.46 o
  -3   3  15         56.90         61.20         7.30 o
  -2   3  15         28.69         38.18         6.46 o
  -1   3  15         34.57         42.09        11.37 o
   0   3  15         30.83         31.71         2.97 o
   1   3  15         15.35         16.94         2.60 o
   2   3  15         40.33         39.44         6.77 o
   3   3  15          0.56         -0.02         1.79 o
   4   3  15         47.73         46.96         2.86 o
  -8   4  15        133.16        136.99         7.30 o
  -7   4  15         28.42         37.62         4.21 o
  -6   4  15        186.03        178.53         8.42 o
  -3   4  15        181.89        220.92        11.51 o
  -2   4  15        148.35        152.15         9.26 o
  -1   4  15         42.74         59.95         5.33 o
   0   4  15        106.73        110.68         5.21 o
   1   4  15          8.54         13.37         3.08 o
   2   4  15         57.96         58.02         3.40 o
   3   4  15        120.90        125.30         4.47 o
  -1   5  15        224.80        243.10        10.67 o
   0   5  15         87.56        109.20         7.02 o
  -6   0  16        316.53        316.93        16.56 o
  -5   0  16        299.59        311.87        16.28 o
  -4   0  16        186.54        171.52        12.07 o
  -3   0  16        360.22        330.12        16.00 o
  -2   0  16        312.49        282.12        15.16 o
  -1   0  16        653.24        614.20        24.98 o
   0   0  16        224.57        202.68        13.19 o
   1   0  16        382.13        394.68        18.25 o
   2   0  16         15.28          5.33         4.77 o
   3   0  16        156.93        169.55         9.82 o
   4   0  16         12.38          5.33         4.49 o
   5   0  16         14.62         12.63         3.37 o
  -6   1  16          5.92         13.18         4.86 o
  -5   1  16         77.06         95.57         7.04 o
  -4   1  16          0.21          4.35         4.37 o
  -3   1  16         78.74         84.82         9.12 o
  -2   1  16          7.63          5.19         4.37 o
  -1   1  16        120.30         92.35        14.04 o
   0   1  16         83.64         77.30         6.63 o
   1   1  16         20.23         21.95        10.53 o
   2   1  16        151.91        168.49         7.44 o
   3   1  16          4.50         -0.28         2.98 o
   4   1  16        107.84        101.66         5.23 o
   0   2  16         67.51         78.48         6.14 o
   1   2  16         29.43         37.21         4.45 o
   2   2  16         24.43         32.64         5.25 o
   3   2  16         17.46         18.61         3.79 o
   4   2  16         15.51          9.23         2.48 o
  -2   3  16        106.14        117.90         8.42 o
  -1   3  16        231.52        245.91        11.79 o
   0   3  16         53.52         61.40         4.98 o
   1   3  16         65.39         73.97         4.45 o
   2   3  16        228.25        244.46         8.24 o
   3   3  16         42.77         34.59         3.79 o
  -1   4  16         90.27        108.07         8.14 o
   0   4  16         40.11         48.67         5.61 o
   1   4  16        143.07        145.85        16.28 o
   0   1  17        115.62        105.83         9.54 o
   1   1  17         52.90         59.25         9.54 o
   2   1  17        154.99        157.93         6.75 o
   3   1  17         12.86         12.43         2.76 o
   0   2  17         53.65         55.58         7.58 o
   1   2  17        296.14        309.86         9.72 o
   2   2  17         28.94         43.75         8.28 o
   1   0  18        318.22        331.52        16.28 o
                                                
